# Supplementary material for: Immunomodulatory Roles and Clinical Significance of GZMM and DDX24 in Sepsis: A Multiomics Integrative Analysis With Experimental Validation
Source: Hum Mutat. 2026 Apr 3;2026:4951633. doi: 10.1155/humu/4951633 (PMC13051877; doi:10.1155/humu/4951633)
Supplement: Supplementary file 5 — Supporting Information 5 Table S1: Differentially expressed genes (DEGs) in GSE65682. [file HUMU-2026-4951633-s001.xlsx]

## Sheet: diffgene
gene	logFC	AveExpr	t	P.Value	adj.P.Val	B	Regulate
FCER1A	-3.42112	3.486	-18.9092	2.95e-66	3.71e-64	140.053	Down
IL2RB	-3.38768	5.62247	-19.351	8.71e-69	1.46e-66	145.847	Down
BCL11B	-3.31543	4.0397	-19.1642	1.03e-67	1.5e-65	143.391	Down
CCR3	-3.14056	4.02189	-17.9449	8.13e-61	6.56e-59	127.59	Down
TRBC1	-2.97953	7.20502	-14.287	1.97e-41	3.9e-40	83.2218	Down
IL7R	-2.94314	6.32814	-15.2603	2.3e-46	6.44e-45	94.5068	Down
ITK	-2.69423	4.57073	-15.2027	4.56e-46	1.25e-44	93.827	Down
CX3CR1	-2.66132	8.0336	-12.7231	6.43e-34	8.15e-33	66.0467	Down
LCK	-2.65079	4.09922	-17.5375	1.49e-58	1.02e-56	122.408	Down
P2RY10	-2.61769	2.84359	-24.1268	3.51e-97	4.38e-94	210.904	Down
GZMH	-2.59351	6.23947	-9.14524	4.78e-19	2.61e-18	32.1444	Down
FCRL3	-2.53951	4.02901	-16.6176	1.57e-53	7.27e-52	110.907	Down
CD2	-2.53298	5.68279	-13.2293	2.73e-36	3.96e-35	71.4678	Down
CCR7	-2.52335	6.49606	-11.824	7.42e-30	7.38e-29	56.7709	Down
GNLY	-2.51461	5.88166	-12.9572	5.23e-35	7.04e-34	68.5361	Down
CD3D	-2.51234	5.04138	-14.9734	6.84e-45	1.72e-43	91.1358	Down
KLRB1	-2.51069	4.14115	-14.8242	3.93e-44	9.44e-43	89.3973	Down
KLRG1	-2.50826	3.44166	-18.6229	1.25e-64	1.34e-62	136.326	Down
CD27	-2.49488	5.69901	-15.3547	7.47e-47	2.16e-45	95.6238	Down
HLA-DPA1	-2.45759	8.5732	-15.2776	1.87e-46	5.28e-45	94.7112	Down
ESYT1	-2.4426	6.16543	-17.6349	4.31e-59	3.09e-57	123.643	Down
CD3G	-2.43688	4.76512	-14.0727	2.27e-40	4.19e-39	80.7954	Down
NFATC2	-2.43505	5.72835	-17.1213	2.89e-56	1.64e-54	117.169	Down
GPR18	-2.41874	4.27148	-16.928	3.28e-55	1.77e-53	114.755	Down
C2orf89	-2.40465	3.0812	-21.2477	7.28e-80	3.55e-77	171.225	Down
NLRC3	-2.4044	4.66338	-20.6809	1.61e-76	5e-74	163.564	Down
CLIC3	-2.40006	3.12387	-17.5309	1.62e-58	1.1e-56	122.324	Down
FGFBP2	-2.36414	4.96023	-12.7868	3.26e-34	4.2e-33	66.721	Down
CD74	-2.36346	6.84025	-17.2349	6.91e-57	4.14e-55	118.593	Down
TRAF5	-2.34464	3.95032	-18.1115	9.52e-62	8.26e-60	129.724	Down
HLA-DRB1	-2.3446	8.31874	-13.8575	2.58e-39	4.44e-38	78.3818	Down
GZMK	-2.3399	4.42463	-10.2566	2.79e-23	1.92e-22	41.7778	Down
PRF1	-2.33267	5.57326	-13.15	6.48e-36	9.23e-35	70.6089	Down
CHI3L1	-2.31049	6.2042	-8.19534	9.82e-16	4.4e-15	24.626	Down
MYBL1	-2.29292	3.18165	-15.1027	1.49e-45	3.92e-44	92.6504	Down
LRRN3	-2.29182	2.51077	-22.9202	7.24e-90	7.38e-87	194.145	Down
GZMB	-2.2865	5.77513	-9.72964	3.16e-21	1.93e-20	37.1013	Down
HLA-DMA	-2.26399	5.97973	-13.6352	3.1e-38	5.05e-37	75.9117	Down
FAM113B	-2.26198	4.24792	-16.1523	4.87e-51	1.93e-49	105.204	Down
S1PR5	-2.25132	3.61215	-15.9151	8.79e-50	3.09e-48	102.328	Down
LDHB	-2.24933	7.9464	-16.2625	1.26e-51	5.27e-50	106.547	Down
PTGER4	-2.24423	5.87337	-12.3457	3.45e-32	3.94e-31	62.0969	Down
GPR183	-2.23836	3.81693	-16.8455	9.19e-55	4.83e-53	113.73	Down
HVCN1	-2.22234	5.87356	-14.7298	1.18e-43	2.73e-42	88.3024	Down
IL23A	-2.22218	6.21218	-15.4999	1.32e-47	4.07e-46	97.3478	Down
ARL4C	-2.22046	4.83223	-16.5846	2.37e-53	1.08e-51	110.499	Down
GZMM	-2.21909	3.95562	-16.0092	2.8e-50	1.02e-48	103.466	Down
CD5	-2.20832	4.27445	-18.1969	3.16e-62	2.81e-60	130.822	Down
TIAM1	-2.20068	3.97684	-16.0653	1.41e-50	5.41e-49	104.147	Down
RRP1B	-2.19268	4.22655	-16.6584	9.46e-54	4.53e-52	111.411	Down
SULF2	-2.18262	6.82084	-9.11333	6.25e-19	3.39e-18	31.8809	Down
KLRK1	-2.14727	4.0234	-13.1171	9.26e-36	1.31e-34	70.2543	Down
MS4A1	-2.13764	4.30151	-12.5252	5.24e-33	6.32e-32	63.9656	Down
TBX21	-2.13278	4.86964	-15.278	1.86e-46	5.27e-45	94.7162	Down
CD247	-2.10898	4.49834	-18.3292	5.69e-63	5.36e-61	132.525	Down
RARRES3	-2.10879	5.87439	-10.6349	8.34e-25	6.28e-24	45.2508	Down
ST6GAL1	-2.09729	5.57624	-17.7331	1.23e-59	9.06e-58	124.89	Down
PRKCH	-2.08754	4.60124	-17.1084	3.4e-56	1.93e-54	117.007	Down
EVL	-2.081	4.11682	-19.0356	5.6e-67	7.38e-65	141.705	Down
TGFBR3	-2.07678	3.84662	-15.4055	4.08e-47	1.2e-45	96.2254	Down
IL32	-2.07564	4.59357	-13.3261	9.45e-37	1.42e-35	72.5198	Down
MYC	-2.06816	5.94794	-13.1417	7.09e-36	1.01e-34	70.52	Down
RORA	-2.05356	3.59975	-15.7244	8.85e-49	2.95e-47	100.032	Down
CPVL	-2.0341	6.92155	-9.04296	1.12e-18	6.01e-18	31.3023	Down
STAT4	-2.03178	4.76782	-14.3033	1.64e-41	3.28e-40	83.4069	Down
LEF1	-2.03076	2.98213	-21.2218	1.04e-79	4.84e-77	170.875	Down
NELL2	-2.01964	3.01986	-21.9416	5.43e-84	3.8e-81	180.683	Down
CECR1	-2.01933	6.24894	-11.1197	8.1e-27	6.77e-26	49.8398	Down
GIMAP5	-2.01704	6.38457	-15.1726	6.51e-46	1.76e-44	93.4729	Down
PASK	-2.01607	2.92403	-17.4039	8.14e-58	5.14e-56	120.72	Down
DOCK10	-2.0152	4.05704	-19.4448	2.51e-69	4.54e-67	147.082	Down
EPHX2	-2.01073	2.39946	-25.5575	6.31e-106	1.01e-102	230.945	Down
THEMIS	-2.00797	3.41777	-13.6307	3.26e-38	5.29e-37	75.862	Down
HLA-DPB1	-1.99903	5.71921	-14.9904	5.6e-45	1.42e-43	91.3348	Down
FAM117B	-1.99187	4.58644	-12.5604	3.62e-33	4.39e-32	64.3338	Down
SGK1	-1.98056	4.35718	-12.9637	4.88e-35	6.59e-34	68.6064	Down
FAIM3	-1.94384	3.84189	-17.8784	1.91e-60	1.5e-58	126.742	Down
EOMES	-1.92995	3.26502	-18.0471	2.18e-61	1.81e-59	128.898	Down
DENND2D	-1.92238	7.02921	-18.298	8.53e-63	7.83e-61	132.123	Down
PEBP1	-1.92067	4.29168	-16.7323	3.78e-54	1.87e-52	112.324	Down
ABLIM1	-1.91975	4.18064	-22.6765	2.13e-88	1.83e-85	190.781	Down
SKAP1	-1.89652	4.49918	-16.319	6.3e-52	2.69e-50	107.237	Down
GIMAP6	-1.88909	5.83442	-14.4011	5.32e-42	1.1e-40	84.5218	Down
TSHZ1	-1.88295	3.9959	-19.5638	5.18e-70	9.67e-68	148.654	Down
TXK	-1.87894	3.7329	-17.4816	3.03e-58	2e-56	121.701	Down
DYRK2	-1.87205	3.14782	-21.0072	1.93e-78	7.44e-76	167.967	Down
ZNF573	-1.86967	3.50169	-16.9661	2.03e-55	1.11e-53	115.23	Down
HLA-DQA1	-1.86895	4.53691	-14.025	3.89e-40	7.05e-39	80.2591	Down
STMN3	-1.85561	3.65861	-19.1237	1.75e-67	2.46e-65	142.859	Down
ETS1	-1.85286	5.29118	-17.777	7e-60	5.27e-58	125.449	Down
DHRS3	-1.85145	3.26411	-17.1546	1.9e-56	1.1e-54	117.586	Down
GOLGA8A	-1.84181	3.1513	-14.1346	1.12e-40	2.09e-39	81.494	Down
CDKN1C	-1.83782	3.44434	-14.0562	2.73e-40	4.99e-39	80.6101	Down
IARS	-1.83493	5.49502	-15.0612	2.43e-45	6.32e-44	92.1641	Down
FBXL16	-1.82134	2.98392	-21.1677	2.17e-79	8.67e-77	170.141	Down
TBC1D9	-1.81976	3.4355	-12.0495	7.42e-31	7.81e-30	59.0536	Down
PID1	-1.81922	2.8936	-17.9786	5.28e-61	4.28e-59	128.021	Down
NIPAL3	-1.80664	4.03127	-17.815	4.31e-60	3.28e-58	125.932	Down
PTGDS	-1.7952	3.1433	-12.6011	2.35e-33	2.88e-32	64.7607	Down
IMP3	-1.79501	5.28453	-18.688	5.34e-65	5.86e-63	137.171	Down
LPXN	-1.78429	6.5188	-16.2837	9.72e-52	4.12e-50	106.806	Down
CD8A	-1.78122	4.22272	-11.1381	6.77e-27	5.68e-26	50.0173	Down
HLA-DMB	-1.78095	4.37962	-15.0551	2.61e-45	6.77e-44	92.0921	Down
DDX47	-1.78036	4.18394	-18.0944	1.19e-61	1.02e-59	129.504	Down
PTPRCAP	-1.7787	5.19663	-11.8991	3.46e-30	3.49e-29	57.528	Down
IFIT1	-1.77535	4.9221	-4.91928	1.05e-06	2.29e-06	4.32385	Down
CD81	-1.76706	5.42566	-14.4136	4.61e-42	9.65e-41	84.6654	Down
PPP1R16B	-1.76573	3.65328	-13.6556	2.47e-38	4.04e-37	76.1373	Down
FAM102A	-1.7657	4.03018	-21.1787	1.86e-79	8.03e-77	170.29	Down
SH2D2A	-1.76328	3.87687	-11.5971	7.3e-29	6.86e-28	54.5043	Down
NCL	-1.76295	7.14363	-18.1829	3.78e-62	3.34e-60	130.642	Down
SPON2	-1.75894	4.17191	-12.3414	3.61e-32	4.12e-31	62.0517	Down
HSPA8	-1.75475	7.1783	-14.7749	7e-44	1.64e-42	88.8252	Down
GIMAP4	-1.75465	7.55254	-11.0332	1.87e-26	1.54e-25	49.01	Down
SIDT1	-1.75424	3.33172	-19.4625	1.99e-69	3.65e-67	147.316	Down
FYN	-1.75402	5.99418	-13.5642	6.83e-38	1.09e-36	75.1288	Down
BTN3A3	-1.74815	3.65961	-15.1572	7.81e-46	2.1e-44	93.2912	Down
LDOC1L	-1.74593	3.62632	-18.5183	4.88e-64	4.92e-62	134.97	Down
PTPN4	-1.74578	6.0284	-12.9885	3.73e-35	5.08e-34	68.8713	Down
SLC38A1	-1.74573	4.48852	-16.4032	2.23e-52	9.8e-51	108.269	Down
PRKCQ	-1.74208	3.26165	-20.0793	5.32e-73	1.27e-70	155.501	Down
TCF7	-1.73763	3.92608	-16.7516	2.97e-54	1.48e-52	112.564	Down
GBP5	-1.73644	5.79738	-6.65615	5.2e-11	1.68e-10	13.9525	Down
SBK1	-1.73391	3.917	-19.9503	2.99e-72	6.99e-70	153.781	Down
NUP93	-1.72635	3.61001	-18.8819	4.22e-66	5.08e-64	139.696	Down
IFIT2	-1.72353	5.22456	-6.2786	5.59e-10	1.66e-09	11.6349	Down
ZFP36L2	-1.72069	6.36892	-14.6419	3.29e-43	7.37e-42	87.2875	Down
PECI	-1.71568	4.47731	-17.5712	9.7e-59	6.83e-57	122.835	Down
KIAA0748	-1.71554	3.6045	-20.2314	6.9e-74	1.76e-71	157.533	Down
TBC1D4	-1.71349	2.69591	-20.9029	7.93e-78	2.87e-75	166.558	Down
LYSMD2	-1.71206	6.11102	-10.3846	8.6e-24	6.14e-23	42.9418	Down
PLEKHA1	-1.70872	3.09247	-20.964	3.46e-78	1.29e-75	167.383	Down
UBASH3A	-1.70246	3.01294	-19.6067	2.93e-70	5.96e-68	149.222	Down
RPL22	-1.68438	8.32979	-15.3776	5.69e-47	1.66e-45	95.8951	Down
IMPDH2	-1.6834	5.32777	-14.9091	1.46e-44	3.6e-43	90.3852	Down
SAMD3	-1.67893	3.12426	-18.6164	1.36e-64	1.45e-62	136.24	Down
FGL2	-1.67684	8.14657	-9.75237	2.59e-21	1.59e-20	37.2991	Down
CCL5	-1.67041	8.65603	-9.96034	4.08e-22	2.62e-21	39.1249	Down
ZMYND11	-1.66449	4.89904	-14.3001	1.7e-41	3.4e-40	83.3702	Down
CTSO	-1.66117	4.59871	-12.8926	1.05e-34	1.38e-33	67.8468	Down
CRIP1	-1.66074	7.11794	-9.83015	1.3e-21	8.09e-21	37.9784	Down
HLA-DRA	-1.65923	9.93525	-11.4327	3.75e-28	3.36e-27	52.882	Down
SPN	-1.65805	4.78694	-18.5834	2.09e-64	2.19e-62	135.813	Down
DNMT1	-1.65759	5.59257	-17.8782	1.92e-60	1.5e-58	126.738	Down
CXXC5	-1.65561	4.91961	-14.9927	5.45e-45	1.38e-43	91.3616	Down
IGHM	-1.65196	6.15342	-6.73025	3.22e-11	1.06e-10	14.4216	Down
CD6	-1.6493	3.13178	-17.5069	2.2e-58	1.48e-56	122.021	Down
USP11	-1.64884	4.36035	-15.4624	2.06e-47	6.32e-46	96.9022	Down
LPIN1	-1.63914	4.39733	-16.3916	2.57e-52	1.13e-50	108.127	Down
SUN1	-1.6367	4.25258	-14.1506	9.35e-41	1.76e-39	81.6752	Down
RASGRP1	-1.63323	3.86296	-18.6347	1.07e-64	1.16e-62	136.478	Down
LGALS2	-1.63128	2.93206	-7.94101	6.74e-15	2.85e-14	22.7306	Down
GLTSCR2	-1.63066	8.802	-13.3344	8.63e-37	1.3e-35	72.6098	Down
RUNX3	-1.63	4.57164	-15.1548	8.03e-46	2.15e-44	93.2636	Down
GIMAP7	-1.6209	7.19614	-11.4874	2.18e-28	1.99e-27	53.4199	Down
ATIC	-1.62053	3.48684	-16.1921	2.99e-51	1.21e-49	105.689	Down
NFATC3	-1.62015	5.36329	-17.3631	1.36e-57	8.4e-56	120.206	Down
MAL	-1.61789	5.61773	-9.2198	2.55e-19	1.42e-18	32.7631	Down
APOL3	-1.61438	4.21371	-14.8917	1.78e-44	4.39e-43	90.1832	Down
FCGR3A	-1.60901	8.59597	-11.3697	7e-28	6.2e-27	52.2653	Down
LBH	-1.60873	3.88082	-16.052	1.66e-50	6.32e-49	103.985	Down
ERAP2	-1.60332	4.59681	-9.24257	2.11e-19	1.18e-18	32.9528	Down
BLNK	-1.60129	3.45428	-12.4113	1.74e-32	2.02e-31	62.7774	Down
HNRNPR	-1.5958	6.68811	-19.149	1.26e-67	1.8e-65	143.191	Down
SH2D1B	-1.59191	3.02878	-16.7113	4.9e-54	2.4e-52	112.065	Down
NOP56	-1.58392	6.48977	-15.7477	6.69e-49	2.24e-47	100.311	Down
HNRNPA1	-1.5829	7.82923	-16.9706	1.92e-55	1.05e-53	115.286	Down
AUTS2	-1.58167	2.82937	-14.5863	6.27e-43	1.39e-41	86.646	Down
NPM1	-1.58037	7.82684	-14.7118	1.46e-43	3.32e-42	88.0946	Down
CD96	-1.57992	2.98734	-22.2351	9.52e-86	7.11e-83	184.707	Down
BACH2	-1.57403	2.78863	-18.9062	3.06e-66	3.81e-64	140.013	Down
LY9	-1.57319	3.18773	-16.1066	8.52e-51	3.32e-49	104.648	Down
EIF3L	-1.57166	7.53486	-16.023	2.36e-50	8.74e-49	103.634	Down
LTB	-1.57157	8.3396	-13.6428	2.85e-38	4.65e-37	75.9958	Down
SH2B3	-1.5633	5.81296	-14.2202	4.23e-41	8.2e-40	82.4632	Down
ARHGEF18	-1.56004	7.44443	-19.2368	3.94e-68	6.13e-66	144.344	Down
CD160	-1.54384	2.63813	-21.5863	7.12e-82	3.99e-79	175.83	Down
TGFBI	-1.54334	4.69731	-8.30354	4.26e-16	1.95e-15	25.4476	Down
ADA	-1.54292	4.42376	-13.057	1.78e-35	2.48e-34	69.6072	Down
ITM2A	-1.53743	5.34321	-10.1154	1.01e-22	6.71e-22	40.5054	Down
KLRD1	-1.5269	3.60694	-12.3053	5.26e-32	5.92e-31	61.6782	Down
LOC100131541	-1.52661	3.67516	-9.96702	3.84e-22	2.47e-21	39.1841	Down
TRIB2	-1.51708	3.35976	-16.7911	1.81e-54	9.24e-53	113.053	Down
ZNF91	-1.5162	5.74175	-13.2266	2.81e-36	4.08e-35	71.4379	Down
RUNX2	-1.51145	4.65716	-10.0538	1.76e-22	1.15e-21	39.955	Down
DDX24	-1.51076	4.11504	-18.7452	2.53e-65	2.86e-63	137.915	Down
ZNF275	-1.51014	4.34037	-12.8959	1.01e-34	1.34e-33	67.881	Down
HNRNPA0	-1.50786	5.30539	-18.8484	6.54e-66	7.8e-64	139.259	Down
FAM43A	-1.50496	3.31833	-19.7213	6.37e-71	1.4e-68	150.739	Down
PPTC7	-1.50321	6.30943	-12.1117	3.91e-31	4.18e-30	59.6885	Down
FBL	-1.49738	6.57898	-12.4589	1.05e-32	1.24e-31	63.2727	Down
MATK	-1.49379	2.93619	-15.1409	9.48e-46	2.53e-44	93.0996	Down
DUSP6	-1.49241	7.7189	-11.3376	9.6e-28	8.47e-27	51.952	Down
TTC3	-1.48898	4.04197	-19.3097	1.5e-68	2.44e-66	145.302	Down
NMT2	-1.48614	2.57082	-26.2945	1.88e-110	4.2e-107	241.316	Down
PPP3CC	-1.48515	3.4601	-14.7154	1.4e-43	3.2e-42	88.1357	Down
MX1	-1.48206	6.36911	-4.94275	9.38e-07	2.05e-06	4.43604	Down
FBXO21	-1.47803	3.46081	-18.7511	2.34e-65	2.67e-63	137.992	Down
PDCD4	-1.47797	5.34503	-15.3733	5.99e-47	1.75e-45	95.8441	Down
FAM162A	-1.47632	3.77674	-14.5072	1.57e-42	3.39e-41	85.7374	Down
METAP1	-1.47484	5.07523	-17.5529	1.22e-58	8.5e-57	122.603	Down
SH3YL1	-1.47241	2.90118	-15.4602	2.12e-47	6.45e-46	96.8759	Down
GZMA	-1.47191	6.33099	-7.27167	8.43e-13	3.1e-12	17.9887	Down
FN3KRP	-1.47014	3.78042	-16.7756	2.2e-54	1.11e-52	112.862	Down
CFD	-1.46503	7.0796	-5.66286	2.07e-08	5.35e-08	8.11992	Down
RFTN1	-1.46359	3.86987	-19.2666	2.66e-68	4.2e-66	144.735	Down
DPEP2	-1.46192	7.28194	-7.67228	4.89e-14	1.95e-13	20.7834	Down
NOB1	-1.46175	4.53245	-15.6853	1.42e-48	4.66e-47	99.5635	Down
CUTA	-1.46113	7.20265	-13.9934	5.57e-40	1e-38	79.9033	Down
SIT1	-1.46106	5.50427	-12.906	9.08e-35	1.21e-33	67.9893	Down
FLT3LG	-1.46045	3.06819	-18.4895	7.1e-64	6.98e-62	134.596	Down
MAD1L1	-1.46039	4.11391	-13.2231	2.92e-36	4.23e-35	71.4003	Down
RPL10A	-1.45999	9.16779	-13.3253	9.54e-37	1.43e-35	72.5112	Down
RHOH	-1.45861	5.15994	-10.4349	5.4e-24	3.88e-23	43.4032	Down
BTN3A2	-1.45678	5.41603	-8.94204	2.59e-18	1.36e-17	30.479	Down
FHIT	-1.45426	3.69666	-12.7589	4.39e-34	5.62e-33	66.4256	Down
DPP4	-1.4518	2.99995	-16.7203	4.38e-54	2.16e-52	112.176	Down
BIN1	-1.44951	4.9922	-15.5983	4.04e-48	1.3e-46	98.5224	Down
FAM78A	-1.44622	6.20397	-18.4942	6.68e-64	6.62e-62	134.657	Down
HNRNPH1	-1.44398	5.47604	-14.1418	1.03e-40	1.94e-39	81.5757	Down
CACNA2D3	-1.43327	3.13293	-13.7916	5.41e-39	9.19e-38	77.6464	Down
SGK223	-1.43288	5.32107	-17.4339	5.56e-58	3.58e-56	121.099	Down
MYCBP2	-1.42958	7.18949	-16.7002	5.63e-54	2.72e-52	111.928	Down
SIRPG	-1.42873	2.88496	-19.6658	1.33e-70	2.82e-68	150.004	Down
BIRC3	-1.42778	4.04495	-10.2549	2.83e-23	1.95e-22	41.7619	Down
PURA	-1.42601	5.05911	-16.8729	6.53e-55	3.48e-53	114.069	Down
ZNF529	-1.42519	2.92318	-17.0665	5.76e-56	3.24e-54	116.483	Down
C12orf57	-1.42483	5.7762	-9.74611	2.73e-21	1.68e-20	37.2445	Down
TIGD3	-1.42094	3.19789	-12.3456	3.45e-32	3.94e-31	62.0958	Down
ZNF266	-1.41911	5.53016	-11.9284	2.57e-30	2.62e-29	57.8238	Down
ZNF395	-1.41861	4.01351	-13.2436	2.34e-36	3.4e-35	71.6222	Down
IL10RA	-1.41798	6.30968	-16.211	2.37e-51	9.72e-50	105.918	Down
MORC2	-1.41623	3.39838	-16.1745	3.71e-51	1.49e-49	105.474	Down
RPS23	-1.41309	8.7144	-13.7092	1.36e-38	2.26e-37	76.7308	Down
RBBP7	-1.41276	3.70064	-15.8679	1.56e-49	5.41e-48	101.758	Down
IFIH1	-1.41032	4.97798	-5.93814	4.29e-09	1.18e-08	9.65031	Down
GBP1	-1.40851	5.9705	-5.02377	6.25e-07	1.39e-06	4.82715	Down
SLAMF6	-1.40812	4.8802	-12.2061	1.47e-31	1.61e-30	60.6559	Down
RPS6KA5	-1.4076	4.02495	-12.3264	4.22e-32	4.77e-31	61.8969	Down
KIAA0182	-1.40758	3.35198	-20.4765	2.55e-75	6.79e-73	160.815	Down
MYCL1	-1.40635	3.1884	-14.4868	1.98e-42	4.27e-41	85.5029	Down
CHMP7	-1.40617	5.6278	-19.0924	2.65e-67	3.62e-65	142.449	Down
SMAD3	-1.4053	3.48699	-18.2067	2.78e-62	2.49e-60	130.947	Down
GATA2	-1.40435	2.73788	-21.1955	1.48e-79	6.64e-77	170.518	Down
SPTBN1	-1.40244	6.36402	-11.7488	1.59e-29	1.55e-28	56.016	Down
SYTL2	-1.40017	2.57965	-16.5901	2.21e-53	1.01e-51	110.568	Down
MAML2	-1.3996	5.56294	-10.7334	3.29e-25	2.52e-24	46.171	Down
PABPC4	-1.39801	3.88999	-16.4699	9.79e-53	4.37e-51	109.088	Down
PRR5L	-1.39757	3.02758	-16.2755	1.07e-51	4.54e-50	106.706	Down
UTRN	-1.39697	5.47754	-14.1179	1.36e-40	2.51e-39	81.3056	Down
APEX1	-1.3957	6.45325	-12.6986	8.35e-34	1.05e-32	65.7877	Down
CBX7	-1.39284	5.60381	-11.4905	2.12e-28	1.93e-27	53.4505	Down
CPA3	-1.39072	2.37685	-14.7923	5.71e-44	1.35e-42	89.0276	Down
PSME2	-1.38909	7.8315	-11.0359	1.82e-26	1.5e-25	49.0364	Down
PRPF19	-1.38703	4.63199	-18.3079	7.51e-63	7.01e-61	132.25	Down
TAGAP	-1.3858	5.25628	-12.2625	8.21e-32	9.13e-31	61.2363	Down
ID2	-1.38554	6.48195	-10.4752	3.71e-24	2.7e-23	43.7734	Down
WDR54	-1.37978	3.42483	-14.5256	1.27e-42	2.77e-41	85.9485	Down
VPS13C	-1.37791	6.01543	-12.3619	2.91e-32	3.35e-31	62.2647	Down
GPR171	-1.37631	5.98835	-7.26726	8.69e-13	3.18e-12	17.9587	Down
CCT4	-1.37226	6.55537	-14.293	1.84e-41	3.65e-40	83.2895	Down
LRPPRC	-1.3716	3.26493	-16.8456	9.18e-55	4.83e-53	113.73	Down
TRBV9	-1.37036	4.10242	-11.1665	5.13e-27	4.33e-26	50.2914	Down
KLRF1	-1.36718	2.99709	-12.2659	7.93e-32	8.82e-31	61.2715	Down
CD3E	-1.36454	2.80532	-15.9164	8.65e-50	3.06e-48	102.344	Down
AES	-1.35972	5.39389	-14.1566	8.74e-41	1.65e-39	81.7424	Down
HSP90AB1	-1.35803	6.78432	-10.0899	1.27e-22	8.4e-22	40.2777	Down
NKTR	-1.35562	6.07196	-16.8155	1.34e-54	6.9e-53	113.357	Down
ITGA4	-1.35468	3.58512	-15.5016	1.29e-47	4e-46	97.368	Down
XRRA1	-1.35363	4.03258	-10.6198	9.61e-25	7.19e-24	45.1109	Down
DKC1	-1.353	4.52191	-17.5608	1.11e-58	7.76e-57	122.703	Down
MYOM2	-1.34889	3.19174	-9.75201	2.6e-21	1.59e-20	37.2959	Down
MAF	-1.34706	3.32332	-12.3	5.56e-32	6.23e-31	61.6236	Down
NHP2L1	-1.347	5.27341	-15.172	6.56e-46	1.77e-44	93.4652	Down
RPS4X	-1.34674	9.797	-14.339	1.09e-41	2.22e-40	83.8136	Down
MAP3K4	-1.34369	3.3622	-17.541	1.42e-58	9.79e-57	122.453	Down
HTATSF1	-1.34207	4.04649	-13.4104	3.74e-37	5.77e-36	73.4398	Down
RANGRF	-1.33841	5.69873	-14.0439	3.14e-40	5.72e-39	80.4712	Down
NSUN5P2	-1.33827	3.8863	-11.578	8.84e-29	8.26e-28	54.315	Down
SET	-1.33359	7.5871	-17.1951	1.14e-56	6.69e-55	118.094	Down
REPS1	-1.33271	4.26804	-15.9218	8.1e-50	2.88e-48	102.409	Down
PLEKHO1	-1.32989	6.62202	-10.0342	2.1e-22	1.37e-21	39.7805	Down
LARS	-1.32751	4.44404	-15.4172	3.55e-47	1.05e-45	96.3642	Down
UBE2L6	-1.32493	8.50639	-7.98352	4.9e-15	2.09e-14	23.0439	Down
RPL5	-1.32285	8.1851	-12.2791	6.91e-32	7.71e-31	61.408	Down
CBLB	-1.32186	3.41262	-13.0654	1.62e-35	2.27e-34	69.6969	Down
RPL14	-1.31958	8.9297	-14.6595	2.68e-43	6.05e-42	87.4903	Down
XRCC6	-1.31906	7.09429	-17.4892	2.75e-58	1.84e-56	121.798	Down
C14orf43	-1.31797	5.04157	-11.8615	5.07e-30	5.08e-29	57.1481	Down
GATA3	-1.31643	3.2686	-24.4891	2.17e-99	3.05e-96	215.965	Down
LEPROTL1	-1.3152	5.43008	-14.8047	4.94e-44	1.18e-42	89.1715	Down
THEM4	-1.3115	2.53038	-21.3789	1.22e-80	6.19e-78	173.007	Down
MPHOSPH10	-1.31135	4.53634	-13.9085	1.45e-39	2.53e-38	78.9511	Down
CABC1	-1.31087	4.15016	-11.79	1.05e-29	1.03e-28	56.4295	Down
S1PR1	-1.30467	4.72932	-6.77854	2.35e-11	7.81e-11	14.7298	Down
ZNF664	-1.30303	4.02511	-13.078	1.42e-35	1.98e-34	69.8331	Down
ATP5G2	-1.30163	8.32951	-16.1661	4.11e-51	1.65e-49	105.371	Down
RNF125	-1.30035	3.19597	-19.5948	3.43e-70	6.74e-68	149.065	Down
TTC9	-1.29854	3.60791	-11.1695	4.99e-27	4.22e-26	50.3198	Down
RPL15	-1.29612	8.45406	-13.3509	7.2e-37	1.09e-35	72.7905	Down
P2RY8	-1.29434	5.36506	-12.7389	5.44e-34	6.92e-33	66.2135	Down
KCNA3	-1.29337	3.39283	-16.063	1.45e-50	5.55e-49	104.119	Down
FTO	-1.29336	4.79047	-16.7074	5.15e-54	2.5e-52	112.016	Down
CCND2	-1.29255	4.89885	-11.8082	8.71e-30	8.63e-29	56.6119	Down
OGFOD1	-1.2909	4.50654	-16.6093	1.74e-53	8.03e-52	110.804	Down
MOAP1	-1.28853	4.81671	-11.9252	2.65e-30	2.7e-29	57.7911	Down
AKAP11	-1.28716	4.42282	-10.5052	2.81e-24	2.06e-23	44.0493	Down
ISOC1	-1.28645	3.46802	-12.5627	3.53e-33	4.29e-32	64.3575	Down
STK39	-1.28563	4.25478	-16.0474	1.75e-50	6.64e-49	103.93	Down
IKZF2	-1.28513	2.29769	-20.5063	1.7e-75	4.65e-73	161.215	Down
CTCF	-1.28444	5.1714	-16.9471	2.58e-55	1.4e-53	114.993	Down
PQLC3	-1.28403	4.41158	-10.9315	4.98e-26	3.99e-25	48.0406	Down
PCYOX1L	-1.28258	4.32497	-12.8085	2.58e-34	3.36e-33	66.9512	Down
MAGED1	-1.28192	3.77914	-15.2988	1.46e-46	4.16e-45	94.961	Down
TH1L	-1.28102	5.13547	-16.1006	9.16e-51	3.54e-49	104.575	Down
VPREB3	-1.27972	3.09773	-10.7294	3.42e-25	2.61e-24	46.134	Down
GLOD4	-1.27942	3.27163	-19.3562	8.13e-69	1.38e-66	145.915	Down
HSPA9	-1.27512	4.17138	-16.5434	3.94e-53	1.77e-51	109.993	Down
RPL18	-1.2744	9.79023	-14.043	3.18e-40	5.76e-39	80.4608	Down
SMARCE1	-1.27254	4.80235	-15.2828	1.76e-46	5e-45	94.7729	Down
ZNF146	-1.27127	3.66232	-15.4441	2.57e-47	7.72e-46	96.6846	Down
DDX18	-1.271	4.54873	-18.7437	2.57e-65	2.88e-63	137.896	Down
TCL1A	-1.26772	3.6579	-9.17257	3.8e-19	2.09e-18	32.3707	Down
FAM53B	-1.26563	5.27419	-14.956	8.39e-45	2.1e-43	90.9326	Down
CST3	-1.26452	7.00869	-8.72498	1.52e-17	7.59e-17	28.734	Down
NDNL2	-1.26235	4.89305	-17.1645	1.68e-56	9.74e-55	117.71	Down
LRIG1	-1.26227	2.92801	-16.0516	1.67e-50	6.34e-49	103.98	Down
SF3A3	-1.26175	4.85886	-15.8312	2.43e-49	8.31e-48	101.316	Down
IFIT3	-1.25774	6.15091	-3.89577	0.000106027	0.000182785	-0.0734848	Down
PARP1	-1.25515	3.53191	-18.8997	3.34e-66	4.06e-64	139.929	Down
AKR1B1	-1.2524	5.60069	-12.9205	7.77e-35	1.04e-33	68.144	Down
NOL11	-1.25179	3.95248	-16.638	1.22e-53	5.77e-52	111.158	Down
EIF3F	-1.25128	8.89822	-15.4853	1.57e-47	4.82e-46	97.1746	Down
ARHGEF3	-1.25041	4.019	-17.0593	6.31e-56	3.53e-54	116.393	Down
C21orf59	-1.24999	4.96186	-13.2448	2.3e-36	3.36e-35	71.6361	Down
FUS	-1.24942	8.6401	-15.1215	1.19e-45	3.16e-44	92.8722	Down
SLC7A6	-1.24559	3.02969	-18.1024	1.07e-61	9.23e-60	129.607	Down
DDX60	-1.24554	4.27625	-4.87983	1.28e-06	2.77e-06	4.13644	Down
HLA-DRB4	-1.24099	4.71982	-3.32814	0.000914021	0.00140534	-2.08808	Down
RCC2	-1.23697	6.36543	-13.8725	2.18e-39	3.77e-38	78.549	Down
EEF2	-1.23584	8.58008	-14.1826	6.5e-41	1.24e-39	82.0367	Down
TOMM20	-1.23558	5.32543	-12.3376	3.76e-32	4.27e-31	62.0122	Down
C20orf112	-1.23556	4.6583	-10.3345	1.36e-23	9.62e-23	42.4852	Down
NSA2	-1.2346	7.37205	-12.479	8.53e-33	1.01e-31	63.4828	Down
OSGEPL1	-1.23302	2.34072	-20.6025	4.64e-76	1.3e-73	162.509	Down
CIRH1A	-1.22891	3.72539	-12.3239	4.33e-32	4.9e-31	61.8711	Down
RABL2B	-1.22548	3.14482	-18.9338	2.13e-66	2.71e-64	140.374	Down
LRRC47	-1.22336	5.75134	-17.3712	1.23e-57	7.66e-56	120.308	Down
BTN3A1	-1.22321	5.0105	-10.7583	2.6e-25	2e-24	46.4047	Down
PAPD7	-1.22306	4.87021	-15.5088	1.18e-47	3.71e-46	97.4543	Down
TAF4	-1.22118	4.1529	-14.3685	7.74e-42	1.59e-40	84.15	Down
CHST7	-1.21868	3.01113	-10.8481	1.11e-25	8.66e-25	47.2506	Down
LY75	-1.21847	4.90222	-6.94923	7.59e-12	2.6e-11	15.8349	Down
ANAPC1	-1.21841	3.66285	-18.3874	2.68e-63	2.54e-61	133.276	Down
C6orf48	-1.21649	6.99196	-10.8152	1.51e-25	1.18e-24	46.94	Down
NHP2	-1.21599	5.89075	-12.0617	6.55e-31	6.93e-30	59.1777	Down
JAK1	-1.21523	7.61671	-16.1657	4.13e-51	1.65e-49	105.367	Down
ICAM2	-1.21357	5.29564	-12.0248	9.57e-31	9.99e-30	58.8014	Down
CCT3	-1.21322	5.9311	-12.9559	5.3e-35	7.12e-34	68.5229	Down
TMEM66	-1.21319	7.27707	-11.917	2.88e-30	2.93e-29	57.7082	Down
SATB1	-1.21294	6.19587	-13.1925	4.08e-36	5.87e-35	71.0692	Down
ERP29	-1.21288	7.68157	-14.1272	1.22e-40	2.27e-39	81.4106	Down
TNFRSF25	-1.20947	3.47059	-16.6386	1.21e-53	5.75e-52	111.166	Down
PJA1	-1.20899	2.62518	-21.1677	2.17e-79	8.67e-77	170.141	Down
POU2AF1	-1.20814	4.95013	-5.68267	1.85e-08	4.81e-08	8.2278	Down
EMR3	-1.20789	5.66232	-5.3743	1.01e-07	2.43e-07	6.58775	Down
CXCR5	-1.20783	3.06906	-11.9953	1.29e-30	1.34e-29	58.5022	Down
ESYT2	-1.20336	4.45413	-14.0588	2.66e-40	4.85e-39	80.6389	Down
MEX3C	-1.20133	3.07866	-11.407	4.84e-28	4.32e-27	52.6306	Down
PILRA	-1.20131	7.38536	-7.12068	2.38e-12	8.45e-12	16.9695	Down
POLR1B	-1.20101	2.86047	-20.6197	3.68e-76	1.06e-73	162.74	Down
ENOPH1	-1.20051	4.55734	-10.1057	1.1e-22	7.31e-22	40.4187	Down
MRI1	-1.19712	4.34838	-16.1362	5.93e-51	2.33e-49	105.007	Down
SLC25A6	-1.19626	9.0914	-12.2227	1.24e-31	1.36e-30	60.8267	Down
PYHIN1	-1.19561	3.19329	-15.0448	2.95e-45	7.63e-44	91.9717	Down
SSBP2	-1.19426	3.22912	-17.841	3.09e-60	2.37e-58	126.263	Down
BANK1	-1.19181	3.16749	-10.9273	5.19e-26	4.14e-25	48.0004	Down
CRTAM	-1.19152	2.56954	-13.5941	4.9e-38	7.9e-37	75.4581	Down
LUC7L2	-1.18957	4.27825	-15.8473	2e-49	6.9e-48	101.51	Down
LDLRAP1	-1.18882	5.77434	-9.54309	1.61e-20	9.55e-20	35.4924	Down
TRAT1	-1.18616	2.88335	-10.2074	4.37e-23	2.98e-22	41.3329	Down
RABL2A	-1.18477	3.17497	-18.7905	1.4e-65	1.61e-63	138.504	Down
MGA	-1.18321	3.71066	-16.4703	9.74e-53	4.36e-51	109.093	Down
CEP78	-1.18233	3.02704	-14.2391	3.41e-41	6.66e-40	82.677	Down
APRT	-1.18182	6.37223	-11.2411	2.48e-27	2.14e-26	51.0131	Down
FTSJ1	-1.17816	4.42448	-14.6972	1.73e-43	3.91e-42	87.9262	Down
RRAS2	-1.1775	3.12481	-10.5617	1.66e-24	1.23e-23	44.5719	Down
TTC39C	-1.17614	3.05572	-16.0289	2.2e-50	8.19e-49	103.705	Down
M6PR	-1.17521	6.50312	-16.0055	2.93e-50	1.07e-48	103.421	Down
LYAR	-1.17442	4.83505	-13.3056	1.18e-36	1.76e-35	72.2966	Down
TNRC6C	-1.17287	4.08922	-13.8609	2.48e-39	4.29e-38	78.4193	Down
PPIH	-1.17244	3.78631	-15.2841	1.73e-46	4.94e-45	94.7882	Down
SEC31A	-1.17027	6.4553	-15.204	4.49e-46	1.23e-44	93.8422	Down
TAF15	-1.17007	5.27533	-17.3908	9.61e-58	6.01e-56	120.554	Down
PPM1K	-1.16976	2.67629	-12.2174	1.31e-31	1.44e-30	60.7716	Down
EXOSC10	-1.16905	3.03015	-15.8606	1.7e-49	5.89e-48	101.67	Down
CPPED1	-1.16777	7.69814	-9.53964	1.66e-20	9.84e-20	35.4629	Down
GAL3ST4	-1.16584	2.47849	-17.405	8.02e-58	5.1e-56	120.734	Down
ADRB2	-1.16512	5.5346	-11.7802	1.16e-29	1.14e-28	56.331	Down
SCRN1	-1.16384	3.5885	-15.9155	8.74e-50	3.08e-48	102.333	Down
EPRS	-1.16356	4.33124	-14.3734	7.32e-42	1.51e-40	84.2056	Down
NAP1L1	-1.16303	6.2317	-11.7091	2.37e-29	2.29e-28	55.6189	Down
IDO1	-1.16206	2.92612	-6.13741	1.32e-09	3.8e-09	10.7997	Down
RRS1	-1.15911	3.94766	-13.0368	2.21e-35	3.07e-34	69.39	Down
EIF3D	-1.15881	7.79271	-18.3895	2.6e-63	2.49e-61	133.303	Down
RPL3	-1.15824	9.29109	-11.7617	1.39e-29	1.36e-28	56.1453	Down
OCIAD2	-1.15755	3.02662	-12.2157	1.33e-31	1.46e-30	60.7551	Down
CRTC3	-1.15593	6.0913	-10.3162	1.61e-23	1.13e-22	42.3188	Down
CLEC10A	-1.15538	3.19677	-10.0531	1.77e-22	1.16e-21	39.949	Down
SFRS7	-1.15536	5.77329	-13.3045	1.2e-36	1.78e-35	72.284	Down
PRPF8	-1.15119	5.58951	-15.3609	6.94e-47	2.02e-45	95.6969	Down
PUF60	-1.15068	6.44599	-16.1766	3.62e-51	1.46e-49	105.499	Down
BEX4	-1.14853	4.8287	-9.84581	1.13e-21	7.06e-21	38.1157	Down
PAQR8	-1.1478	3.73176	-19.1382	1.45e-67	2.05e-65	143.049	Down
C19orf2	-1.14774	3.30352	-14.8154	4.36e-44	1.04e-42	89.2951	Down
KIAA0947	-1.14534	4.87508	-11.9296	2.53e-30	2.59e-29	57.8362	Down
TOMM70A	-1.14271	5.34358	-14.1493	9.5e-41	1.79e-39	81.6602	Down
CXCR4	-1.14222	8.58068	-9.52033	1.96e-20	1.16e-19	35.2978	Down
TNFRSF10B	-1.14116	6.21684	-9.11794	6.01e-19	3.27e-18	31.9189	Down
HMGN3	-1.14112	4.13021	-15.0126	4.31e-45	1.11e-43	91.5941	Down
HNRPDL	-1.14065	4.79999	-14.1943	5.68e-41	1.08e-39	82.1699	Down
ZBTB38	-1.1406	4.91962	-13.012	2.9e-35	3.97e-34	69.1233	Down
OXNAD1	-1.1402	3.59074	-17.408	7.72e-58	4.94e-56	120.772	Down
DDX27	-1.13991	5.00389	-13.2845	1.49e-36	2.2e-35	72.0664	Down
OAS3	-1.13888	4.022	-4.14977	3.68e-05	6.7e-05	0.926742	Down
CCT8	-1.13864	6.76325	-13.3869	4.84e-37	7.44e-36	73.1833	Down
AFF3	-1.13807	2.38929	-12.0926	4.77e-31	5.07e-30	59.4925	Down
FXYD5	-1.13719	7.65582	-13.7963	5.13e-39	8.73e-38	77.6992	Down
C16orf80	-1.1357	3.69953	-18.0893	1.27e-61	1.08e-59	129.439	Down
LANCL1	-1.13556	4.23864	-14.8615	2.54e-44	6.17e-43	89.832	Down
WDR11	-1.13463	5.47194	-10.2632	2.63e-23	1.81e-22	41.8377	Down
CCT6A	-1.13408	3.48111	-12.3101	5e-32	5.64e-31	61.7279	Down
HSPD1	-1.13377	5.34946	-8.3801	2.35e-16	1.1e-15	26.0346	Down
LRRC33	-1.13265	4.01611	-13.0249	2.52e-35	3.47e-34	69.2622	Down
FOXJ3	-1.13265	5.62534	-13.5085	1.27e-37	2e-36	74.5154	Down
MPEG1	-1.1325	5.4411	-9.31119	1.18e-19	6.67e-19	33.5269	Down
PRKCA	-1.13006	4.79692	-9.87723	8.57e-22	5.37e-21	38.3916	Down
KARS	-1.12985	7.57817	-13.2797	1.57e-36	2.31e-35	72.0144	Down
BTBD11	-1.12969	2.74415	-15.449	2.42e-47	7.3e-46	96.7429	Down
NUP205	-1.12912	3.82314	-14.5518	9.35e-43	2.05e-41	86.2496	Down
GCN1L1	-1.12849	3.97017	-14.5116	1.49e-42	3.23e-41	85.7875	Down
LOC100128751	-1.12622	6.12007	-10.1522	7.23e-23	4.85e-22	40.8361	Down
FNBP4	-1.12578	4.58634	-16.2581	1.33e-51	5.52e-50	106.493	Down
SART3	-1.12578	4.30068	-20.7719	4.69e-77	1.5e-74	164.79	Down
ZNHIT6	-1.12548	2.74404	-19.0219	6.7e-67	8.73e-65	141.525	Down
CUL1	-1.12282	4.35669	-13.9527	8.82e-40	1.56e-38	79.4468	Down
MLL	-1.12036	4.10102	-17.1767	1.44e-56	8.4e-55	117.862	Down
ABI3	-1.11506	3.97728	-10.5282	2.27e-24	1.67e-23	44.2614	Down
SLC20A1	-1.115	7.09427	-12.913	8.42e-35	1.12e-33	68.0637	Down
XYLT1	-1.11482	3.12282	-11.9865	1.42e-30	1.46e-29	58.412	Down
MEAF6	-1.11351	5.04097	-16.3719	3.28e-52	1.43e-50	107.885	Down
HEATR2	-1.11343	3.15365	-18.0847	1.35e-61	1.12e-59	129.38	Down
DHX15	-1.11252	6.05054	-12.7128	7.18e-34	9.05e-33	65.9376	Down
CD8B	-1.11142	2.86722	-10.0153	2.49e-22	1.62e-21	39.613	Down
CHCHD10	-1.11093	5.00723	-11.2775	1.73e-27	1.51e-26	51.3659	Down
TTC27	-1.10942	2.55321	-19.7828	2.8e-71	6.41e-69	151.556	Down
STAG3L2	-1.10918	5.62496	-11.5128	1.69e-28	1.56e-27	53.671	Down
UBAP2	-1.10786	4.4491	-14.5617	8.34e-43	1.84e-41	86.3635	Down
RPL23A	-1.10779	11.3495	-15.428	3.12e-47	9.34e-46	96.4923	Down
ELP2	-1.1061	3.55632	-14.2995	1.71e-41	3.41e-40	83.3643	Down
LAX1	-1.10578	3.04277	-11.8185	7.85e-30	7.78e-29	56.7155	Down
CCR6	-1.10501	2.60851	-20.6734	1.78e-76	5.25e-74	163.463	Down
EIF3A	-1.10462	4.97246	-16.0389	1.95e-50	7.32e-49	103.827	Down
GIMAP1	-1.10344	5.01515	-11.8206	7.68e-30	7.63e-29	56.7364	Down
RNASEH2B	-1.09942	4.15505	-13.4613	2.13e-37	3.32e-36	73.9978	Down
SFRS15	-1.09829	5.70712	-17.9027	1.4e-60	1.11e-58	127.051	Down
ST3GAL5	-1.09694	4.87979	-12.3461	3.44e-32	3.94e-31	62.1004	Down
CALHM2	-1.09607	4.45792	-10.7765	2.19e-25	1.69e-24	46.5759	Down
NR1D2	-1.09444	2.61974	-19.5782	4.28e-70	8.12e-68	148.845	Down
SUPT16H	-1.09404	5.64248	-16.0206	2.43e-50	8.97e-49	103.605	Down
ATP8B2	-1.09348	4.14771	-14.3335	1.16e-41	2.37e-40	83.7508	Down
COG1	-1.09315	6.16507	-13.0688	1.56e-35	2.19e-34	69.7342	Down
NLRP1	-1.09178	4.30434	-8.81388	7.38e-18	3.76e-17	29.4444	Down
RNF44	-1.09098	6.85149	-11.4755	2.45e-28	2.21e-27	53.3033	Down
GTPBP3	-1.08949	2.8706	-16.8252	1.18e-54	6.17e-53	113.477	Down
CCDC115	-1.08916	4.05904	-15.3657	6.56e-47	1.91e-45	95.7533	Down
THOC1	-1.08822	4.62723	-13.5279	1.02e-37	1.62e-36	74.729	Down
PRPS1	-1.0876	4.59108	-16.3752	3.15e-52	1.37e-50	107.925	Down
PRKACB	-1.08345	4.62505	-10.1007	1.15e-22	7.63e-22	40.3739	Down
SPOCK2	-1.08191	3.58938	-16.1286	6.51e-51	2.54e-49	104.916	Down
HOPX	-1.08176	4.06675	-7.47041	2.09e-13	7.97e-13	19.3589	Down
MTR	-1.081	2.99277	-19.3207	1.3e-68	2.14e-66	145.447	Down
POM121	-1.08035	5.51443	-13.7522	8.4e-39	1.41e-37	77.2092	Down
IPO5	-1.08032	3.33981	-14.9357	1.06e-44	2.65e-43	90.6957	Down
IL11RA	-1.0797	3.18496	-17.4787	3.15e-58	2.06e-56	121.664	Down
KLF2	-1.07454	9.58767	-15.1793	6.02e-46	1.63e-44	93.5511	Down
PTCH1	-1.07442	2.30527	-21.7757	5.3e-83	3.49e-80	178.415	Down
RELL1	-1.07407	7.5534	-7.25184	9.67e-13	3.53e-12	17.8538	Down
CBLL1	-1.07353	4.03548	-10.2617	2.66e-23	1.84e-22	41.8238	Down
ABCF1	-1.07341	4.43138	-12.7776	3.6e-34	4.62e-33	66.6238	Down
RPL13	-1.07169	9.67097	-11.4791	2.37e-28	2.14e-27	53.3383	Down
VMA21	-1.06984	5.50375	-11.494	2.04e-28	1.87e-27	53.4855	Down
BCKDHB	-1.06967	3.68233	-19.2952	1.82e-68	2.92e-66	145.111	Down
CCR5	-1.06942	2.98347	-12.8464	1.72e-34	2.26e-33	67.3541	Down
PECAM1	-1.0693	8.16708	-8.88171	4.24e-18	2.2e-17	29.9904	Down
ASTE1	-1.06874	4.08165	-13.1573	5.98e-36	8.55e-35	70.6885	Down
GPRASP1	-1.06787	2.68052	-15.1097	1.37e-45	3.61e-44	92.7332	Down
TSEN54	-1.06761	3.73067	-12.9572	5.23e-35	7.04e-34	68.5362	Down
MTX3	-1.0675	3.01719	-12.5835	2.83e-33	3.45e-32	64.5763	Down
RPS19	-1.06696	10.0596	-12.0548	7.03e-31	7.42e-30	59.1073	Down
EEF1G	-1.06421	9.15609	-12.4822	8.25e-33	9.8e-32	63.5155	Down
TTC19	-1.06271	3.8025	-16.1953	2.88e-51	1.17e-49	105.727	Down
TAP2	-1.06106	5.12802	-7.37256	4.17e-13	1.56e-12	18.6802	Down
ALDH1A1	-1.06025	2.9823	-12.5255	5.22e-33	6.31e-32	63.9687	Down
YWHAQ	-1.0593	5.56524	-11.1042	9.41e-27	7.84e-26	49.6908	Down
TECR	-1.05715	4.1669	-10.0011	2.83e-22	1.83e-21	39.4865	Down
TCTN1	-1.05661	2.83821	-16.8027	1.57e-54	8.03e-53	113.197	Down
RPS5	-1.05617	9.68457	-10.2724	2.41e-23	1.68e-22	41.9209	Down
SNRK	-1.0561	8.29453	-8.32519	3.6e-16	1.66e-15	25.6132	Down
NOSIP	-1.05571	7.01987	-12.696	8.58e-34	1.08e-32	65.7608	Down
VEGFB	-1.05543	4.03753	-14.1738	7.18e-41	1.36e-39	81.9376	Down
IKZF3	-1.05528	2.66306	-12.9662	4.75e-35	6.43e-34	68.6327	Down
RPL13A	-1.05472	10.3699	-11.73	1.92e-29	1.86e-28	55.8281	Down
UTP3	-1.05454	4.69237	-13.1964	3.91e-36	5.64e-35	71.1113	Down
KIAA1370	-1.0545	4.68332	-7.37785	4.01e-13	1.51e-12	18.7167	Down
DDHD2	-1.0543	3.13445	-17.1499	2.02e-56	1.16e-54	117.527	Down
DDX21	-1.0541	6.59663	-11.309	1.27e-27	1.12e-26	51.6729	Down
SMS	-1.05306	6.6997	-12.0591	6.72e-31	7.11e-30	59.1513	Down
APOBEC3G	-1.05234	6.24935	-11.1683	5.05e-27	4.27e-26	50.3082	Down
BLCAP	-1.05214	6.83075	-19.6734	1.21e-70	2.6e-68	150.105	Down
TPD52	-1.05178	2.82642	-10.2038	4.52e-23	3.07e-22	41.3009	Down
CIB1	-1.05099	7.29593	-13.7323	1.05e-38	1.75e-37	76.9879	Down
EXOSC8	-1.05095	4.28814	-9.46959	3.04e-20	1.78e-19	34.8653	Down
FNTA	-1.05056	7.5879	-15.3062	1.33e-46	3.82e-45	95.0491	Down
MID1IP1	-1.04841	5.34978	-11.2407	2.49e-27	2.14e-26	51.0088	Down
C7orf23	-1.04716	4.173	-8.49845	9.27e-17	4.43e-16	26.9507	Down
STAT1	-1.04696	6.62076	-6.30026	4.89e-10	1.46e-09	11.7645	Down
YTHDC1	-1.04601	7.05801	-13.7801	6.15e-39	1.04e-37	77.5191	Down
UHRF2	-1.04579	5.44128	-11.7749	1.22e-29	1.2e-28	56.2778	Down
EIF3E	-1.04556	8.26735	-11.7132	2.27e-29	2.2e-28	55.6604	Down
LY86	-1.04456	5.80938	-5.85032	7.14e-09	1.93e-08	9.15485	Down
NUDT9	-1.04425	3.39217	-12.3907	2.15e-32	2.5e-31	62.5633	Down
IRF4	-1.04423	3.60123	-7.26742	8.68e-13	3.18e-12	17.9598	Down
RPL19	-1.04402	11.153	-14.7066	1.55e-43	3.53e-42	88.0339	Down
NAE1	-1.0432	4.93378	-9.38115	6.49e-20	3.72e-19	34.1158	Down
STAG3L3	-1.04283	5.17368	-11.4802	2.34e-28	2.12e-27	53.349	Down
RBBP4	-1.04009	5.17735	-15.9258	7.72e-50	2.75e-48	102.457	Down
C11orf46	-1.03996	3.89781	-14.7602	8.3e-44	1.93e-42	88.6555	Down
ARL2BP	-1.03988	5.95143	-13.1952	3.96e-36	5.71e-35	71.0983	Down
GCET2	-1.03971	2.69741	-17.5526	1.23e-58	8.5e-57	122.6	Down
IMMT	-1.0392	4.70293	-15.4935	1.42e-47	4.38e-46	97.2714	Down
CDC23	-1.03916	4.07457	-14.2931	1.84e-41	3.65e-40	83.2908	Down
HOXB2	-1.03452	2.74976	-13.2727	1.7e-36	2.49e-35	71.9385	Down
ZNF83	-1.03429	3.76362	-7.23422	1.09e-12	3.97e-12	17.7342	Down
PTPLAD1	-1.03309	3.57254	-12.5042	6.54e-33	7.82e-32	63.746	Down
CCDC76	-1.03306	3.30776	-15.5962	4.15e-48	1.33e-46	98.4969	Down
CAPRIN2	-1.03269	4.61548	-10.5306	2.22e-24	1.63e-23	44.2841	Down
ANXA6	-1.03265	5.71857	-9.07915	8.31e-19	4.49e-18	31.5994	Down
FAM98B	-1.03251	3.61539	-14.5579	8.71e-43	1.92e-41	86.3199	Down
RNASEN	-1.03026	2.87514	-19.0829	3e-67	4.01e-65	142.324	Down
NUP107	-1.02983	3.98452	-11.7629	1.38e-29	1.35e-28	56.1574	Down
MRFAP1L1	-1.02957	4.3536	-9.99461	3e-22	1.94e-21	39.4287	Down
PTBP1	-1.0294	7.00766	-16.8479	8.93e-55	4.74e-53	113.758	Down
TRIT1	-1.02934	2.86746	-15.4269	3.16e-47	9.41e-46	96.48	Down
TIGIT	-1.02933	2.58657	-17.7507	9.81e-60	7.32e-58	125.114	Down
NPAT	-1.02919	4.14985	-18.74	2.71e-65	3e-63	137.846	Down
DSTN	-1.02914	6.08372	-13.0128	2.87e-35	3.94e-34	69.132	Down
GAR1	-1.02909	3.48693	-14.8353	3.45e-44	8.3e-43	89.5268	Down
POLD2	-1.02854	3.95952	-12.6626	1.22e-33	1.52e-32	65.4079	Down
PSMG2	-1.02819	7.32317	-14.7267	1.23e-43	2.82e-42	88.2674	Down
HMGN4	-1.02756	6.92765	-11.2884	1.56e-27	1.36e-26	51.4727	Down
TXNIP	-1.02751	10.567	-9.41126	5.02e-20	2.9e-19	34.3704	Down
MCCC2	-1.02723	4.80714	-14.5627	8.25e-43	1.83e-41	86.3745	Down
CLSTN1	-1.02687	3.88166	-15.2387	2.97e-46	8.24e-45	94.2518	Down
BET1L	-1.02649	6.45336	-13.3639	6.24e-37	9.51e-36	72.9323	Down
NOLC1	-1.02647	3.61	-16.7669	2.45e-54	1.24e-52	112.753	Down
IL27RA	-1.02489	3.94273	-11.9977	1.26e-30	1.31e-29	58.5263	Down
C12orf41	-1.02441	4.19031	-11.1633	5.3e-27	4.47e-26	50.2599	Down
SLBP	-1.02192	4.81896	-10.1938	4.95e-23	3.36e-22	41.2101	Down
CYB5B	-1.02084	4.89207	-14.9766	6.58e-45	1.66e-43	91.1733	Down
EIF3H	-1.0186	7.31096	-13.4534	2.33e-37	3.61e-36	73.9111	Down
PSME1	-1.01552	8.56624	-12.3863	2.26e-32	2.61e-31	62.5175	Down
FOXO1	-1.01512	6.03236	-12.6528	1.36e-33	1.69e-32	65.3044	Down
CD1D	-1.01497	6.16161	-7.22257	1.18e-12	4.29e-12	17.6552	Down
C4orf14	-1.01416	5.1687	-11.9597	1.86e-30	1.92e-29	58.1408	Down
ID3	-1.01402	3.26996	-13.2185	3.07e-36	4.44e-35	71.3503	Down
AMIGO2	-1.01336	3.00739	-10.0145	2.51e-22	1.63e-21	39.6051	Down
ZNF512	-1.01329	5.26897	-17.4419	5.02e-58	3.25e-56	121.2	Down
ZNF706	-1.01065	6.85821	-13.809	4.44e-39	7.59e-38	77.8409	Down
IRF8	-1.00894	4.9595	-10.4123	6.65e-24	4.77e-23	43.1959	Down
TOP2B	-1.008	6.45588	-17.0545	6.7e-56	3.74e-54	116.333	Down
KIAA1310	-1.00743	5.31916	-15.9941	3.36e-50	1.22e-48	103.284	Down
DNAJC9	-1.00686	5.02714	-9.16299	4.12e-19	2.26e-18	32.2913	Down
ATF7IP2	-1.00644	2.88755	-15.1691	6.79e-46	1.83e-44	93.4313	Down
CYFIP2	-1.00625	7.2261	-10.9981	2.62e-26	2.14e-25	48.6749	Down
MEF2C	-1.00613	4.39913	-10.0217	2.35e-22	1.53e-21	39.6692	Down
ZFP64	-1.00568	3.18349	-15.518	1.06e-47	3.34e-46	97.5639	Down
RPLP2	-1.00321	11.0484	-16.0241	2.33e-50	8.66e-49	103.646	Down
SMYD2	-1.00252	3.8468	-10.8469	1.12e-25	8.75e-25	47.2397	Down
POLR2B	-1.00198	7.13794	-11.7912	1.03e-29	1.02e-28	56.4413	Down
UNC119B	-1.00149	4.62293	-14.3078	1.55e-41	3.12e-40	83.4588	Down
ATP5A1	-1.00128	7.41744	-13.0261	2.49e-35	3.43e-34	69.2747	Down
SFPQ	-1.00092	5.85531	-11.796	9.85e-30	9.73e-29	56.4899	Down
PPP1CC	-1.00009	6.97866	-11.6062	6.67e-29	6.27e-28	54.5946	Down
DPCD	1.00038	3.80033	5.21189	2.38e-07	5.54e-07	5.75825	Up
GNG11	1.001	7.58829	6.48925	1.51e-10	4.71e-10	12.9129	Up
TNFSF13B	1.00687	9.0231	7.98879	4.71e-15	2.01e-14	23.0828	Up
RIOK3	1.00712	8.11789	5.92991	4.5e-09	1.24e-08	9.6036	Up
PCYT1A	1.00718	5.14518	10.4277	5.77e-24	4.14e-23	43.3371	Up
CCDC109A	1.00773	4.98552	10.6161	9.94e-25	7.44e-24	45.0768	Up
CLEC2B	1.01039	5.83154	7.1299	2.24e-12	7.95e-12	17.0312	Up
KBTBD7	1.01088	6.11251	6.45731	1.84e-10	5.72e-10	12.7167	Up
GRK6	1.01231	6.09408	13.3703	5.82e-37	8.9e-36	73.002	Up
TCP11L2	1.01407	3.69641	5.81785	8.6e-09	2.31e-08	8.97338	Up
LRRN1	1.01413	3.41676	9.38112	6.49e-20	3.72e-19	34.1156	Up
DOCK4	1.01494	4.02942	5.78677	1.03e-08	2.73e-08	8.8005	Up
PHC2	1.01523	7.59872	9.95484	4.29e-22	2.75e-21	39.0763	Up
TMEM70	1.02032	5.76963	8.93584	2.72e-18	1.42e-17	30.4287	Up
SLC37A3	1.0206	3.52884	11.8566	5.33e-30	5.33e-29	57.0984	Up
TRIB1	1.02081	4.86255	10.1945	4.92e-23	3.34e-22	41.2166	Up
CEACAM21	1.02461	5.33372	8.58591	4.63e-17	2.25e-16	27.6345	Up
LRPAP1	1.02589	6.60443	11.0964	1.01e-26	8.44e-26	49.6161	Up
ECE1	1.02687	5.47679	12.7913	3.11e-34	4.01e-33	66.7692	Up
OSM	1.0273	3.89592	11.9311	2.49e-30	2.55e-29	57.8515	Up
HLX	1.02781	6.33154	8.20465	9.14e-16	4.1e-15	24.6963	Up
PXK	1.0295	5.43939	15.6688	1.73e-48	5.64e-47	99.3653	Up
TSPAN2	1.03058	5.7379	7.45382	2.35e-13	8.94e-13	19.2433	Up
AGPAT2	1.0331	4.783	14.9069	1.49e-44	3.68e-43	90.36	Up
DKFZp761E198	1.03342	5.67108	12.635	1.64e-33	2.03e-32	65.1174	Up
GMFG	1.03375	9.8198	13.6276	3.38e-38	5.46e-37	75.828	Up
SAP30	1.03435	3.99987	9.87784	8.52e-22	5.34e-21	38.3971	Up
CLEC5A	1.03516	3.25118	9.52199	1.93e-20	1.14e-19	35.312	Up
BNIP2	1.03562	5.53525	7.44835	2.44e-13	9.28e-13	19.2052	Up
TUBB2A	1.03729	6.72235	3.10745	0.00195343	0.00287976	-2.78823	Up
SLC9A8	1.04032	5.75385	12.2673	7.81e-32	8.7e-31	61.286	Up
FAH	1.04124	4.34562	8.04785	3.02e-15	1.31e-14	23.5206	Up
MRVI1	1.04233	5.87352	7.09207	2.9e-12	1.02e-11	16.7784	Up
PLIN3	1.04293	7.7887	11.7171	2.19e-29	2.12e-28	55.6989	Up
DUSP13	1.04297	3.40149	8.06864	2.58e-15	1.12e-14	23.6754	Up
NEO1	1.0441	4.19959	6.70719	3.74e-11	1.22e-10	14.2751	Up
FAM46C	1.04481	7.07552	4.19952	2.97e-05	5.47e-05	1.12976	Up
PYGL	1.04558	9.49143	11.4864	2.2e-28	2.01e-27	53.4103	Up
ACER3	1.04664	3.68971	9.71798	3.5e-21	2.13e-20	37.0001	Up
GPR146	1.04669	4.97664	4.96926	8.21e-07	1.81e-06	4.56335	Up
CCDC23	1.04737	6.31065	9.07056	8.92e-19	4.8e-18	31.5288	Up
OBFC2A	1.04776	5.53014	8.16374	1.25e-15	5.55e-15	24.3877	Up
CTDP1	1.04808	4.6894	9.19748	3.08e-19	1.71e-18	32.5774	Up
ACSL3	1.04948	5.84604	9.16351	4.1e-19	2.25e-18	32.2956	Up
MTHFS	1.05258	7.32321	10.3633	1.05e-23	7.44e-23	42.748	Up
C2orf88	1.0531	5.86285	6.47897	1.61e-10	5.01e-10	12.8497	Up
SESN2	1.05449	5.43769	6.96282	6.93e-12	2.39e-11	15.924	Up
MARCKS	1.05475	7.47069	7.10868	2.59e-12	9.15e-12	16.8893	Up
UBE2H	1.05552	7.44738	8.47788	1.09e-16	5.2e-16	26.7907	Up
CDC42BPA	1.05583	4.1482	7.32009	6.02e-13	2.23e-12	18.3196	Up
NFE2	1.05641	9.42364	13.5225	1.08e-37	1.72e-36	74.6697	Up
TMEM56	1.05745	3.92149	8.15967	1.29e-15	5.72e-15	24.3571	Up
MAN1A1	1.05771	5.48233	8.18761	1.04e-15	4.66e-15	24.5676	Up
ENY2	1.05943	5.82917	10.6862	5.14e-25	3.91e-24	45.7297	Up
PROK2	1.06408	9.16923	6.90993	9.87e-12	3.36e-11	15.5783	Up
BLOC1S2	1.06427	5.5182	10.4988	2.98e-24	2.18e-23	43.9906	Up
C20orf3	1.06433	8.2515	12.0993	4.44e-31	4.73e-30	59.5618	Up
PAG1	1.06545	6.00853	10.6546	6.92e-25	5.24e-24	45.4349	Up
TIFA	1.06579	4.46598	7.26775	8.66e-13	3.18e-12	17.962	Up
ALPK1	1.06786	4.71806	12.4547	1.1e-32	1.3e-31	63.2295	Up
WFDC1	1.06801	3.26476	5.28608	1.61e-07	3.81e-07	6.1342	Up
BCL6	1.06838	9.60016	10.1815	5.54e-23	3.74e-22	41.1	Up
TMTC1	1.06991	3.68554	7.25415	9.52e-13	3.48e-12	17.8695	Up
PLBD1	1.07175	10.8267	13.1248	8.52e-36	1.21e-34	70.3372	Up
C20orf177	1.07349	5.43853	9.19842	3.06e-19	1.7e-18	32.5852	Up
CCNA1	1.07501	3.23622	4.89139	1.21e-06	2.62e-06	4.1912	Up
SLC40A1	1.07717	7.12219	9.11622	6.1e-19	3.31e-18	31.9047	Up
LOC100132062	1.07791	4.94167	9.24489	2.07e-19	1.16e-18	32.9722	Up
MICAL1	1.08376	7.13225	11.1829	4.38e-27	3.71e-26	50.449	Up
TSTA3	1.08387	6.49896	5.58099	3.27e-08	8.26e-08	7.67768	Up
GCA	1.08411	9.40859	11.1904	4.07e-27	3.46e-26	50.5216	Up
ACVR1B	1.08499	5.18047	13.6035	4.41e-38	7.12e-37	75.5622	Up
DOK3	1.08684	6.02323	13.5583	7.29e-38	1.16e-36	75.0631	Up
ERO1L	1.08703	5.32508	10.4719	3.83e-24	2.77e-23	43.743	Up
HPSE	1.08784	5.89044	7.0801	3.14e-12	1.11e-11	16.6987	Up
ASGR2	1.08952	4.48344	9.33618	9.53e-20	5.41e-19	33.7369	Up
C1GALT1C1	1.09058	4.06847	8.60616	3.94e-17	1.93e-16	27.7937	Up
EIF4E3	1.09121	6.74599	12.2988	5.63e-32	6.31e-31	61.6108	Up
POC1B	1.09171	5.14672	8.25028	6.44e-16	2.91e-15	25.0421	Up
PF4V1	1.09209	5.56351	5.79997	9.53e-09	2.55e-08	8.87381	Up
FES	1.09228	6.76814	12.9146	8.27e-35	1.1e-33	68.0814	Up
UBAP1	1.09351	5.82594	13.6734	2.03e-38	3.33e-37	76.335	Up
MANSC1	1.09414	6.32212	9.8786	8.46e-22	5.31e-21	38.4037	Up
HSDL2	1.09422	5.63441	11.3269	1.07e-27	9.41e-27	51.8468	Up
C19orf38	1.09621	7.96415	13.3236	9.71e-37	1.45e-35	72.4927	Up
TMOD1	1.10301	5.65186	4.9293	1e-06	2.19e-06	4.37167	Up
MXI1	1.10372	6.5474	5.79515	9.8e-09	2.61e-08	8.84702	Up
FCER1G	1.10997	11.2392	14.4377	3.49e-42	7.4e-41	84.9407	Up
FECH	1.11018	4.91406	5.06028	5.19e-07	1.17e-06	5.00535	Up
FNDC3B	1.11343	4.91008	12.8296	2.06e-34	2.7e-33	67.1752	Up
PDSS1	1.11387	3.91152	8.5897	4.49e-17	2.18e-16	27.6643	Up
FSTL1	1.11409	4.17658	6.96101	7.02e-12	2.41e-11	15.9121	Up
ERI1	1.12012	4.39747	8.02837	3.5e-15	1.5e-14	23.3759	Up
MTX1	1.12101	6.34337	15.3963	4.55e-47	1.34e-45	96.1164	Up
GP9	1.12116	5.19196	6.33181	4.03e-10	1.22e-09	11.9541	Up
C8orf83	1.1231	5.56065	14.8529	2.81e-44	6.79e-43	89.7313	Up
HMBS	1.12627	5.38241	6.00859	2.83e-09	7.92e-09	10.0527	Up
ANKRD55	1.12772	5.42254	6.07416	1.92e-09	5.46e-09	10.4311	Up
TTC35	1.12856	3.64537	7.65869	5.4e-14	2.15e-13	20.6865	Up
VSTM1	1.12858	5.51637	6.95378	7.36e-12	2.53e-11	15.8647	Up
TMEM167A	1.13287	6.79527	12.4427	1.25e-32	1.47e-31	63.1038	Up
OSTalpha	1.13328	3.85267	7.04796	3.91e-12	1.37e-11	16.4852	Up
CEACAM4	1.13372	7.1909	9.05431	1.02e-18	5.48e-18	31.3954	Up
NDST2	1.13423	4.84407	10.0055	2.72e-22	1.76e-21	39.5251	Up
SLC36A4	1.13478	6.31434	9.02744	1.28e-18	6.82e-18	31.1752	Up
SEC62	1.1349	5.68494	10.1993	4.71e-23	3.2e-22	41.2602	Up
ALOX5	1.135	7.94221	11.0646	1.38e-26	1.14e-25	49.311	Up
EMILIN2	1.13539	7.14678	8.37553	2.43e-16	1.13e-15	25.9994	Up
CCPG1	1.1362	5.78102	11.2257	2.88e-27	2.47e-26	50.8634	Up
CAPZA2	1.13873	7.09515	8.87012	4.67e-18	2.41e-17	29.8969	Up
SF3B14	1.13983	6.61259	14.6729	2.3e-43	5.19e-42	87.6448	Up
HIST2H2BE	1.14115	6.02222	8.58626	4.62e-17	2.24e-16	27.6373	Up
PHTF1	1.14519	3.73698	12.1826	1.88e-31	2.05e-30	60.4147	Up
LILRA3	1.14545	7.42608	7.04295	4.04e-12	1.41e-11	16.4521	Up
SPTB	1.14636	4.44218	6.14379	1.27e-09	3.66e-09	10.837	Up
CTNNAL1	1.14686	3.56139	6.30885	4.64e-10	1.39e-09	11.8161	Up
ACSL4	1.14757	5.01111	11.0608	1.43e-26	1.18e-25	49.2746	Up
AQP9	1.14784	7.87098	12.1751	2.03e-31	2.21e-30	60.337	Up
C20orf69	1.148	4.48041	9.26356	1.77e-19	9.89e-19	33.1281	Up
MCTP1	1.14982	5.38971	11.6933	2.78e-29	2.68e-28	55.4612	Up
MGST1	1.15069	6.45054	9.43788	3.99e-20	2.32e-19	34.5959	Up
MTHFD2	1.15173	5.38547	8.81191	7.5e-18	3.82e-17	29.4286	Up
FLOT2	1.15206	6.13417	14.278	2.19e-41	4.3e-40	83.1191	Up
C14orf129	1.15242	5.6911	7.46963	2.1e-13	8.01e-13	19.3534	Up
FAM20A	1.15262	3.20605	8.23582	7.2e-16	3.25e-15	24.9323	Up
ALAS2	1.15599	10.226	4.99063	7.38e-07	1.63e-06	4.66642	Up
HIST1H3D	1.15766	6.17064	8.21775	8.27e-16	3.72e-15	24.7954	Up
ACSL1	1.15808	10.3647	11.9368	2.36e-30	2.41e-29	57.9085	Up
SMARCD3	1.15999	6.17442	7.94708	6.44e-15	2.72e-14	22.7752	Up
DPH3	1.16148	5.27969	14.518	1.38e-42	3.01e-41	85.8613	Up
TXNDC3	1.16325	4.24232	10.442	5.05e-24	3.64e-23	43.468	Up
CTSD	1.16488	6.35252	12.2935	5.94e-32	6.65e-31	61.5569	Up
C14orf101	1.16504	4.51603	12.1575	2.44e-31	2.64e-30	60.1571	Up
HAUS4	1.16662	6.95484	12.3526	3.21e-32	3.68e-31	62.168	Up
MTF1	1.16721	6.3297	13.4681	1.98e-37	3.08e-36	74.0723	Up
DIRC2	1.16934	4.28242	12.7997	2.84e-34	3.68e-33	66.8582	Up
RNF11	1.16971	5.88859	6.719	3.46e-11	1.14e-10	14.3501	Up
MARCO	1.17279	4.4703	7.19767	1.41e-12	5.07e-12	17.4868	Up
AMPH	1.17592	3.78158	8.24419	6.75e-16	3.05e-15	24.9958	Up
LGALS8	1.17842	4.65508	9.4932	2.48e-20	1.46e-19	35.0663	Up
ITGA7	1.18143	3.453	7.00419	5.25e-12	1.82e-11	16.1959	Up
PCOLCE2	1.18187	3.17134	5.6597	2.11e-08	5.44e-08	8.10275	Up
LPCAT2	1.18385	6.11801	10.0327	2.13e-22	1.39e-21	39.767	Up
SERPINB2	1.18706	3.84149	7.86652	1.17e-14	4.88e-14	22.1851	Up
SNX3	1.18824	9.93167	13.3514	7.16e-37	1.09e-35	72.7953	Up
NBEAL2	1.19084	6.89313	11.7731	1.24e-29	1.22e-28	56.2598	Up
MAFG	1.19156	5.43952	18.5395	3.7e-64	3.78e-62	135.243	Up
FAM177A1	1.1935	4.9949	12.0264	9.41e-31	9.84e-30	58.8177	Up
TMCO3	1.1957	6.15638	8.77244	1.03e-17	5.22e-17	29.1125	Up
DCUN1D1	1.20219	5.53967	8.59257	4.39e-17	2.14e-16	27.6869	Up
CKLF	1.20372	8.58369	15.3249	1.07e-46	3.06e-45	95.27	Up
C1QB	1.20484	3.82115	6.13857	1.31e-09	3.77e-09	10.8065	Up
UBR4	1.20502	6.09033	12.5057	6.44e-33	7.72e-32	63.761	Up
GK	1.20585	7.0661	8.27583	5.28e-16	2.41e-15	25.2364	Up
CHIT1	1.20604	3.35212	5.47061	5.99e-08	1.48e-07	7.09085	Up
COMMD8	1.20917	5.1924	8.5079	8.6e-17	4.12e-16	27.0243	Up
FLJ10213	1.21114	6.75299	11.0678	1.34e-26	1.11e-25	49.3415	Up
CASP5	1.21121	3.89831	6.50224	1.39e-10	4.35e-10	12.9929	Up
SEMA4A	1.21431	6.53996	11.5417	1.27e-28	1.18e-27	53.9557	Up
C14orf2	1.21637	4.73951	17.5727	9.52e-59	6.75e-57	122.854	Up
LHFPL2	1.21742	5.20067	8.31549	3.89e-16	1.79e-15	25.539	Up
TGFA	1.221	5.03902	8.31971	3.76e-16	1.73e-15	25.5713	Up
PCMT1	1.22592	7.50359	14.1975	5.48e-41	1.05e-39	82.2061	Up
EXT1	1.22731	5.39353	10.735	3.24e-25	2.49e-24	46.1862	Up
AZI2	1.22792	5.41352	10.9553	3.96e-26	3.19e-25	48.2671	Up
ENTPD1	1.23207	5.37855	15.0003	4.98e-45	1.27e-43	91.4504	Up
TSPO	1.23265	9.96806	13.633	3.18e-38	5.17e-37	75.8873	Up
PSMC6	1.2354	5.58082	7.95935	5.88e-15	2.49e-14	22.8656	Up
SIGLEC5	1.23629	8.36567	10.1334	8.57e-23	5.72e-22	40.6675	Up
MSL3	1.23741	5.25261	14.2348	3.58e-41	6.98e-40	82.6289	Up
KIAA1539	1.23766	6.5717	12.4471	1.19e-32	1.4e-31	63.1502	Up
SPTLC2	1.24236	7.12396	11.4944	2.03e-28	1.86e-27	53.4893	Up
APOBEC3B	1.24376	4.13099	3.4801	0.000528219	0.000838267	-1.57885	Up
GRAMD1A	1.24445	6.42605	12.784	3.36e-34	4.32e-33	66.6909	Up
HIST1H1C	1.24554	7.13315	7.34588	5.02e-13	1.87e-12	18.4966	Up
COL17A1	1.24882	3.46962	6.77226	2.45e-11	8.12e-11	14.6896	Up
BST1	1.2492	8.55903	12.248	9.55e-32	1.06e-30	61.0871	Up
HAT1	1.25401	4.90909	9.52379	1.9e-20	1.13e-19	35.3273	Up
GALNT4	1.25441	4.79575	9.59995	9.83e-21	5.87e-20	35.9801	Up
C18orf32	1.25658	6.78718	13.1566	6.03e-36	8.61e-35	70.68	Up
SH3GLB1	1.25753	8.37021	15.0795	1.96e-45	5.11e-44	92.3791	Up
MXD3	1.25902	4.73318	14.8772	2.12e-44	5.19e-43	90.0138	Up
USP32	1.25956	6.50877	18.8237	9.04e-66	1.07e-63	138.937	Up
LY6G6F	1.2632	4.3202	6.96886	6.66e-12	2.29e-11	15.9636	Up
CREG1	1.26755	7.34804	10.2238	3.76e-23	2.57e-22	41.4814	Up
ASPH	1.2766	3.6553	11.4602	2.86e-28	2.57e-27	53.1528	Up
VSIG4	1.27957	3.44741	5.57155	3.45e-08	8.68e-08	7.62705	Up
GBA	1.28083	5.26541	12.6024	2.32e-33	2.84e-32	64.7745	Up
CTSG	1.2814	4.64895	4.35435	1.51e-05	2.87e-05	1.77635	Up
CHPT1	1.28789	8.87376	10.2446	3.11e-23	2.14e-22	41.6695	Up
JAK2	1.29348	5.15573	10.6469	7.45e-25	5.62e-24	45.3627	Up
ZNF354A	1.29496	4.80556	7.43997	2.59e-13	9.84e-13	19.1469	Up
SLC14A1	1.29712	4.3506	5.57755	3.33e-08	8.41e-08	7.65922	Up
RSL24D1	1.29754	4.63074	8.60351	4.02e-17	1.97e-16	27.7729	Up
CPD	1.29916	6.63312	11.2484	2.31e-27	2e-26	51.0835	Up
POR	1.30146	4.81378	14.2797	2.14e-41	4.23e-40	83.1383	Up
PPP1R3B	1.30193	6.60298	12.5207	5.5e-33	6.62e-32	63.9184	Up
OSBPL1A	1.30344	4.86691	8.61832	3.57e-17	1.75e-16	27.8894	Up
PPM1M	1.30377	5.55716	11.6886	2.91e-29	2.8e-28	55.4146	Up
RNF182	1.3038	3.3767	4.35387	1.51e-05	2.87e-05	1.77432	Up
AGTPBP1	1.30417	5.8624	11.165	5.21e-27	4.39e-26	50.277	Up
RGS18	1.30488	7.0953	8.59306	4.37e-17	2.13e-16	27.6907	Up
FKBP1B	1.30629	4.8425	7.54718	1.21e-13	4.67e-13	19.8968	Up
ITGAM	1.30634	8.19583	15.2801	1.82e-46	5.15e-45	94.7409	Up
NDUFB1	1.30748	6.93345	11.663	3.77e-29	3.59e-28	55.1599	Up
CDKN2C	1.30859	4.18687	9.51529	2.05e-20	1.21e-19	35.2547	Up
LIMK2	1.31074	5.61405	13.9807	6.43e-40	1.15e-38	79.7609	Up
MYL9	1.31123	5.05534	8.17085	1.19e-15	5.28e-15	24.4412	Up
ANKRD9	1.31305	5.16107	7.58184	9.4e-14	3.68e-13	20.1411	Up
FAR2	1.3141	5.62066	7.97168	5.36e-15	2.27e-14	22.9564	Up
CLU	1.31684	8.15199	8.25351	6.28e-16	2.85e-15	25.0666	Up
TFDP1	1.32669	5.11902	7.88598	1.02e-14	4.25e-14	22.3271	Up
FGD4	1.32908	4.79376	16.438	1.45e-52	6.43e-51	108.696	Up
ANXA1	1.33102	9.41523	11.4817	2.31e-28	2.09e-27	53.3645	Up
XK	1.33139	4.12548	7.91436	8.23e-15	3.46e-14	22.535	Up
SESN3	1.33406	6.15796	5.70277	1.66e-08	4.33e-08	8.33767	Up
FURIN	1.33471	6.63349	13.3114	1.11e-36	1.65e-35	72.3596	Up
SIGLEC9	1.33491	5.11337	11.484	2.25e-28	2.05e-27	53.3872	Up
RPS27L	1.33559	5.29528	8.34403	3.11e-16	1.44e-15	25.7575	Up
MEF2A	1.33996	5.6597	12.6477	1.43e-33	1.78e-32	65.2506	Up
HEBP2	1.34269	7.48511	18.5394	3.71e-64	3.78e-62	135.243	Up
FEM1C	1.34489	4.74	11.6647	3.71e-29	3.54e-28	55.1767	Up
ETS2	1.34647	5.99324	11.4491	3.19e-28	2.86e-27	53.0436	Up
FLJ36031	1.34847	6.30351	10.7097	4.12e-25	3.14e-24	45.9498	Up
SAR1B	1.34851	4.43944	9.9063	6.61e-22	4.19e-21	38.6476	Up
WSB1	1.35331	5.97182	12.353	3.2e-32	3.67e-31	62.172	Up
ST3GAL4	1.35344	5.19594	13.5218	1.09e-37	1.73e-36	74.6617	Up
STXBP2	1.35584	4.62521	11.8774	4.32e-30	4.34e-29	57.3081	Up
IL4R	1.35831	4.71905	13.2589	1.97e-36	2.88e-35	71.7891	Up
CD55	1.35886	9.48639	15.7062	1.1e-48	3.66e-47	99.8132	Up
C5orf30	1.35926	3.93012	7.06977	3.37e-12	1.18e-11	16.63	Up
OSCAR	1.36774	6.42809	16.1299	6.4e-51	2.51e-49	104.932	Up
GGH	1.36845	4.17617	8.96065	2.22e-18	1.17e-17	30.6303	Up
FCGR1A	1.37251	4.72655	11.8791	4.24e-30	4.27e-29	57.3259	Up
IL1RN	1.3726	7.07802	10.2506	2.95e-23	2.03e-22	41.7236	Up
CHMP5	1.37868	6.91011	9.31598	1.13e-19	6.42e-19	33.5672	Up
RAB13	1.37971	4.08754	11.6271	5.41e-29	5.1e-28	54.8022	Up
SLC25A40	1.38324	5.33295	8.70539	1.78e-17	8.85e-17	28.5782	Up
DRAM1	1.38465	4.04654	11.2062	3.49e-27	2.98e-26	50.6744	Up
CSGALNACT2	1.38728	8.04519	7.39742	3.5e-13	1.32e-12	18.8519	Up
NSUN3	1.39183	5.12193	8.88581	4.1e-18	2.12e-17	30.0235	Up
C9orf103	1.39226	4.69489	6.39075	2.79e-10	8.55e-10	12.3106	Up
RAP1GAP	1.39478	4.34113	4.9629	8.48e-07	1.87e-06	4.53275	Up
FLOT1	1.39563	8.63636	17.2175	8.6e-57	5.07e-55	118.375	Up
PADI4	1.39835	9.05875	12.2216	1.26e-31	1.38e-30	60.8152	Up
TMEM158	1.40011	5.55775	5.98569	3.24e-09	9.04e-09	9.92144	Up
LIPN	1.40427	4.03468	8.6638	2.48e-17	1.23e-16	28.2485	Up
NLRC4	1.40487	4.42742	14.2101	4.75e-41	9.14e-40	82.3485	Up
ERLIN1	1.4049	5.0524	11.0093	2.36e-26	1.93e-25	48.7814	Up
MPO	1.40624	4.5604	6.06796	1.99e-09	5.66e-09	10.3952	Up
GAS7	1.4106	6.17846	13.0383	2.18e-35	3.02e-34	69.4058	Up
ATP8B4	1.41603	5.29669	7.49614	1.74e-13	6.66e-13	19.5387	Up
TMEM120A	1.41773	7.11601	12.8283	2.09e-34	2.73e-33	67.1616	Up
PPBP	1.41892	10.589	8.88593	4.1e-18	2.12e-17	30.0245	Up
COMMD6	1.41958	5.56287	8.20705	8.98e-16	4.03e-15	24.7145	Up
SIAH2	1.42385	8.34642	7.01046	5.03e-12	1.75e-11	16.2373	Up
CAPG	1.4296	7.40649	12.6931	8.85e-34	1.11e-32	65.7301	Up
IER3	1.43709	6.86696	11.5201	1.57e-28	1.45e-27	53.7432	Up
CMTM5	1.43841	5.77237	7.71707	3.53e-14	1.42e-13	21.104	Up
SELP	1.44419	5.45026	8.78962	8.99e-18	4.56e-17	29.2499	Up
ABCC13	1.45151	4.12327	6.01135	2.79e-09	7.8e-09	10.0685	Up
TFF3	1.45366	4.04185	7.2034	1.35e-12	4.88e-12	17.5255	Up
NTNG2	1.4574	6.27056	12	1.23e-30	1.28e-29	58.5492	Up
P2RX1	1.45776	6.40241	12.4662	9.76e-33	1.15e-31	63.3488	Up
GYPB	1.46007	5.1871	7.0116	5e-12	1.74e-11	16.2448	Up
CARD16	1.46571	5.63936	14.0705	2.33e-40	4.28e-39	80.7707	Up
EVI2A	1.46717	5.34308	9.39959	5.54e-20	3.19e-19	34.2716	Up
WIPI1	1.4698	6.32767	13.1692	5.25e-36	7.54e-35	70.8171	Up
TXNDC17	1.4709	5.34359	15.5702	5.67e-48	1.8e-46	98.1865	Up
ZDHHC3	1.47258	5.67379	18.5894	1.93e-64	2.04e-62	135.891	Up
EXOC6	1.47407	5.42007	13.6694	2.12e-38	3.47e-37	76.2908	Up
CARD6	1.48311	5.11627	16.833	1.07e-54	5.63e-53	113.574	Up
ITPKC	1.484	5.04394	9.69383	4.33e-21	2.63e-20	36.7905	Up
ARL4A	1.49324	4.68202	9.88183	8.22e-22	5.17e-21	38.4321	Up
HIST1H2BD	1.49324	6.42541	10.0832	1.35e-22	8.9e-22	40.2173	Up
PPP1R3D	1.49619	5.81907	15.1171	1.26e-45	3.32e-44	92.8197	Up
THBS1	1.50706	4.37799	9.16611	4.01e-19	2.2e-18	32.3172	Up
LRG1	1.51438	9.00263	12.0978	4.52e-31	4.81e-30	59.5458	Up
CISD2	1.51557	5.94598	6.78463	2.26e-11	7.51e-11	14.7688	Up
SLC11A1	1.51813	5.88454	14.293	1.84e-41	3.65e-40	83.2904	Up
CLEC4E	1.51847	7.48944	12.6456	1.47e-33	1.81e-32	65.2293	Up
PECR	1.51878	4.57297	12.2793	6.89e-32	7.7e-31	61.4101	Up
PPP4R2	1.52101	5.80781	13.682	1.84e-38	3.04e-37	76.43	Up
UBE2J1	1.52198	7.48739	14.2756	2.25e-41	4.42e-40	83.0917	Up
G0S2	1.52212	4.77023	8.40165	1.98e-16	9.31e-16	26.2006	Up
TREML1	1.53054	6.40086	6.98455	5.99e-12	2.07e-11	16.0666	Up
CPEB4	1.53126	6.48213	14.4249	4.05e-42	8.52e-41	84.7947	Up
ANKRD34B	1.53442	3.59185	7.3381	5.3e-13	1.97e-12	18.4432	Up
CD58	1.53675	6.82805	14.3916	5.94e-42	1.23e-40	84.4135	Up
RAB20	1.55208	6.91589	9.39826	5.61e-20	3.23e-19	34.2604	Up
MGAM	1.55233	7.97919	12.7234	6.41e-34	8.14e-33	66.0499	Up
ADAM9	1.55853	4.80437	14.9527	8.72e-45	2.18e-43	90.8944	Up
GCLM	1.5605	5.10093	15.7773	4.67e-49	1.57e-47	100.667	Up
QSOX1	1.56591	5.97393	17.8091	4.64e-60	3.51e-58	125.858	Up
PLEK2	1.56648	6.09405	6.24231	6.97e-10	2.07e-09	11.4186	Up
ORM2	1.56745	4.43301	8.47382	1.13e-16	5.36e-16	26.7592	Up
LTB4R	1.56855	6.77153	15.9914	3.47e-50	1.26e-48	103.251	Up
ACN9	1.56971	5.16943	11.2936	1.48e-27	1.29e-26	51.5233	Up
SLC26A8	1.58041	4.00184	13.5676	6.57e-38	1.05e-36	75.1662	Up
RAB32	1.58705	7.59647	19.1735	9.09e-68	1.34e-65	143.513	Up
C3AR1	1.58921	8.57975	10.1103	1.06e-22	7.02e-22	40.46	Up
MCTP2	1.59044	5.69922	15.0262	3.67e-45	9.45e-44	91.7543	Up
PLIN5	1.59601	5.92289	12.1426	2.84e-31	3.06e-30	60.0048	Up
FUT7	1.59657	5.8209	13.3892	4.72e-37	7.26e-36	73.2082	Up
MOSC1	1.59879	6.51946	10.8755	8.51e-26	6.7e-25	47.5101	Up
HBD	1.59956	9.21843	6.10243	1.62e-09	4.65e-09	10.5954	Up
GALNT14	1.61029	4.06316	9.89373	7.39e-22	4.67e-21	38.5369	Up
RBX1	1.61118	7.40373	12.1796	1.94e-31	2.11e-30	60.3833	Up
PFKFB3	1.61652	5.15893	15.6118	3.44e-48	1.11e-46	98.6835	Up
UBE2F	1.62341	5.81678	16.1037	8.83e-51	3.42e-49	104.612	Up
C16orf7	1.62898	6.48977	16.268	1.18e-51	4.95e-50	106.614	Up
GRINA	1.62943	6.29111	17.3156	2.49e-57	1.52e-55	119.607	Up
TPST1	1.63222	4.96384	9.30328	1.26e-19	7.12e-19	33.4606	Up
EMR1	1.63392	6.31606	8.35095	2.95e-16	1.37e-15	25.8106	Up
MKNK1	1.6353	5.22294	14.3205	1.34e-41	2.72e-40	83.6033	Up
ATP6V1C1	1.63566	6.19183	12.0923	4.78e-31	5.07e-30	59.4901	Up
ADM	1.64213	7.64461	15.6186	3.17e-48	1.03e-46	98.765	Up
SERPINB1	1.64381	10.4059	17.2304	7.31e-57	4.33e-55	118.537	Up
FBXO30	1.64795	5.80821	12.1796	1.94e-31	2.11e-30	60.3836	Up
PLSCR1	1.65334	7.48606	12.5859	2.76e-33	3.37e-32	64.6014	Up
KIF1B	1.65898	4.71724	17.2341	6.98e-57	4.16e-55	118.582	Up
ST6GALNAC3	1.66366	3.9446	10.9548	3.98e-26	3.2e-25	48.2623	Up
WDFY3	1.66532	5.31725	14.5213	1.33e-42	2.9e-41	85.8992	Up
MS4A4A	1.67489	4.25666	10.6149	1.01e-24	7.52e-24	45.0652	Up
GPR141	1.6792	4.87544	13.5335	9.59e-38	1.53e-36	74.791	Up
PSTPIP2	1.6849	7.55881	13.3015	1.24e-36	1.83e-35	72.2518	Up
SRPK1	1.68784	7.05764	21.7511	7.43e-83	4.63e-80	178.079	Up
NDUFA4	1.69084	6.88335	14.4095	4.83e-42	1.01e-40	84.6186	Up
S100A8	1.69486	12.7393	42.2328	2.81e-206	3.15e-202	460.649	Up
IFIT1B	1.69782	5.29815	5.40868	8.38e-08	2.03e-07	6.76639	Up
HMGB2	1.70189	5.4104	18.8184	9.69e-66	1.13e-63	138.868	Up
PGD	1.70233	9.07123	15.9355	6.86e-50	2.45e-48	102.575	Up
CST7	1.70677	10.4244	13.5022	1.36e-37	2.13e-36	74.4468	Up
BATF	1.70769	5.86229	12.9131	8.41e-35	1.12e-33	68.0651	Up
BLOC1S1	1.7138	6.7169	16.6952	5.99e-54	2.88e-52	111.865	Up
TBC1D8	1.7144	5.80216	11.5348	1.36e-28	1.26e-27	53.8883	Up
CD24	1.71876	7.60653	6.05295	2.18e-09	6.16e-09	10.3083	Up
ATP9A	1.72261	3.91179	8.81056	7.58e-18	3.86e-17	29.4178	Up
F5	1.73157	5.60171	15.5711	5.61e-48	1.79e-46	98.1969	Up
TXN	1.73582	8.81299	22.7192	1.18e-88	1.1e-85	191.37	Up
PSMA6	1.74012	7.85484	14.7385	1.07e-43	2.48e-42	88.4032	Up
SLC22A4	1.74148	8.24647	18.5784	2.23e-64	2.31e-62	135.748	Up
KLHL2	1.74471	5.49823	9.04454	1.11e-18	5.93e-18	31.3153	Up
MAP2K6	1.74827	4.93219	14.791	5.8e-44	1.37e-42	89.0119	Up
LMNB1	1.76051	6.14343	17.2355	6.85e-57	4.13e-55	118.601	Up
ISCA1	1.76054	6.5028	7.55001	1.18e-13	4.58e-13	19.9167	Up
ZNF438	1.773	5.34342	15.2658	2.15e-46	6.05e-45	94.572	Up
AGFG1	1.77551	5.47526	13.5152	1.17e-37	1.86e-36	74.5897	Up
DHRS13	1.77887	7.02051	13.4804	1.73e-37	2.71e-36	74.2068	Up
GLRX	1.77919	7.33887	15.4274	3.14e-47	9.38e-46	96.4853	Up
DHRS9	1.78197	8.08558	7.29144	7.35e-13	2.71e-12	18.1236	Up
MBOAT2	1.79233	6.04148	21.4218	6.76e-81	3.61e-78	173.591	Up
PDCD10	1.7943	6.58523	13.8289	3.56e-39	6.09e-38	78.0619	Up
MS4A3	1.79714	5.2254	5.28842	1.59e-07	3.76e-07	6.14617	Up
ELANE	1.80412	4.85943	6.35467	3.5e-10	1.06e-09	12.092	Up
METTL7B	1.82042	3.93102	8.43702	1.5e-16	7.1e-16	26.4738	Up
NQO2	1.83779	8.83292	13.8342	3.35e-39	5.74e-38	78.1213	Up
PFKFB2	1.84793	3.99615	9.89345	7.41e-22	4.67e-21	38.5344	Up
DAAM2	1.8649	4.81147	7.37731	4.03e-13	1.51e-12	18.713	Up
SOCS3	1.86536	4.60434	14.3215	1.33e-41	2.69e-40	83.6148	Up
S100P	1.86799	11.1684	14.3183	1.38e-41	2.78e-40	83.5781	Up
FKBP5	1.87196	6.08258	14.4022	5.26e-42	1.09e-40	84.5344	Up
PGS1	1.875	5.47682	19.1802	8.32e-68	1.24e-65	143.601	Up
IFI27	1.88781	5.39714	5.06467	5.08e-07	1.15e-06	5.02684	Up
GPR97	1.89214	6.85835	16.3197	6.24e-52	2.68e-50	107.247	Up
TDRD9	1.89538	4.03038	9.24788	2.02e-19	1.13e-18	32.9972	Up
LILRA6	1.89915	9.32731	15.6847	1.43e-48	4.68e-47	99.5558	Up
AIM2	1.9038	6.89189	9.97701	3.51e-22	2.26e-21	39.2726	Up
AHSP	1.90629	8.57747	7.36865	4.28e-13	1.6e-12	18.6533	Up
ATP11B	1.90661	5.3381	15.449	2.42e-47	7.3e-46	96.743	Up
SMPDL3A	1.90881	5.9972	8.21338	8.55e-16	3.84e-15	24.7624	Up
RABGEF1	1.91011	6.37066	15.2363	3.06e-46	8.44e-45	94.2233	Up
CAMP	1.92083	7.59419	8.47109	1.15e-16	5.47e-16	26.7379	Up
METTL9	1.92178	8.31628	20.8421	1.81e-77	6.15e-75	165.736	Up
DYSF	1.92529	7.82475	18.0076	3.63e-61	2.99e-59	128.392	Up
CLEC1B	1.9455	5.56373	9.88129	8.26e-22	5.19e-21	38.4274	Up
NAIP	1.95011	7.35508	13.1722	5.09e-36	7.31e-35	70.8486	Up
UPP1	1.97617	6.51117	22.5302	1.61e-87	1.29e-84	188.765	Up
NSUN7	1.97899	5.16554	12.8696	1.34e-34	1.77e-33	67.6013	Up
MAPK14	1.98154	7.6522	21.6654	2.41e-82	1.42e-79	176.909	Up
ORM1	1.99644	5.52336	10.4399	5.15e-24	3.71e-23	43.4485	Up
ROPN1L	2.00139	7.84728	17.4035	8.17e-58	5.14e-56	120.715	Up
NDUFB3	2.00706	6.18826	18.1281	7.68e-62	6.72e-60	129.938	Up
CKAP4	2.00931	9.18967	19.6024	3.1e-70	6.2e-68	149.165	Up
CNIH4	2.01885	6.47196	19.2249	4.61e-68	6.99e-66	144.187	Up
FCGR1B	2.02907	5.16393	12.5086	6.25e-33	7.5e-32	63.7914	Up
TP53I3	2.03878	5.49521	12.4113	1.74e-32	2.02e-31	62.7775	Up
SLPI	2.05831	7.54645	10.0753	1.45e-22	9.54e-22	40.1471	Up
DACH1	2.05996	4.56216	12.6624	1.23e-33	1.52e-32	65.4062	Up
CD163	2.07285	6.75271	8.13685	1.54e-15	6.77e-15	24.1856	Up
CA1	2.07775	6.45437	9.4513	3.56e-20	2.07e-19	34.7098	Up
TNFAIP6	2.08119	9.14387	14.2306	3.76e-41	7.31e-40	82.5807	Up
SORT1	2.08712	5.44248	13.8512	2.77e-39	4.76e-38	78.3118	Up
KREMEN1	2.09325	5.95729	13.9279	1.17e-39	2.04e-38	79.1691	Up
DEFA4	2.09621	7.12131	5.82887	8.08e-09	2.17e-08	9.03484	Up
SIPA1L2	2.10216	6.70407	13.3593	6.57e-37	9.99e-36	72.8815	Up
DDAH2	2.10572	6.25602	16.8228	1.22e-54	6.33e-53	113.447	Up
NUDT4	2.12532	6.92381	8.14915	1.4e-15	6.19e-15	24.278	Up
CD59	2.15799	7.1451	17.4531	4.36e-58	2.84e-56	121.341	Up
IL18RAP	2.15871	7.12359	16.073	1.28e-50	4.94e-49	104.24	Up
LIN7A	2.16468	5.13736	17.4982	2.46e-58	1.65e-56	121.911	Up
BPGM	2.17516	5.83461	7.2936	7.24e-13	2.67e-12	18.1383	Up
IL1R1	2.17676	6.92602	15.6824	1.47e-48	4.8e-47	99.5285	Up
RNASE3	2.18378	5.91648	9.36264	7.6e-20	4.33e-19	33.9597	Up
CRISP3	2.20774	4.70557	9.07075	8.91e-19	4.8e-18	31.5304	Up
CYP1B1	2.20926	7.61934	12.5353	4.71e-33	5.7e-32	64.0707	Up
HPGD	2.28437	4.25821	8.35665	2.82e-16	1.31e-15	25.8543	Up
OPLAH	2.28574	4.9441	15.2384	2.98e-46	8.25e-45	94.2482	Up
GPR160	2.30163	7.42784	15.6038	3.78e-48	1.22e-46	98.5882	Up
ECHDC3	2.31955	6.71257	11.3023	1.36e-27	1.19e-26	51.6079	Up
EMB	2.3212	6.27487	13.8939	1.71e-39	2.97e-38	78.7887	Up
SULT1B1	2.32361	5.09238	16.3282	5.62e-52	2.42e-50	107.351	Up
LILRA5	2.32795	9.07673	19.634	2.04e-70	4.22e-68	149.583	Up
B3GNT5	2.33599	5.54281	11.0345	1.85e-26	1.52e-25	49.0231	Up
IDI1	2.34088	5.9355	10.3747	9.42e-24	6.72e-23	42.8514	Up
STOM	2.36168	7.52989	13.9107	1.42e-39	2.47e-38	78.976	Up
CR1	2.40473	7.48169	19.3746	6.37e-69	1.1e-66	146.157	Up
HK3	2.40887	8.8035	19.4298	3.07e-69	5.45e-67	146.885	Up
CEACAM1	2.41176	5.81817	11.1556	5.71e-27	4.81e-26	50.1856	Up
IL18R1	2.45128	5.5468	12.694	8.77e-34	1.1e-32	65.7387	Up
CDK5RAP2	2.50444	5.61928	12.6314	1.7e-33	2.1e-32	65.0798	Up
ALPL	2.52274	6.65339	15.3323	9.77e-47	2.81e-45	95.3574	Up
EXOSC4	2.54667	6.59608	13.0418	2.1e-35	2.91e-34	69.4439	Up
C5orf32	2.54885	11.0284	23.4414	5.11e-93	5.73e-90	201.365	Up
FOLR3	2.55203	6.8396	11.9114	3.05e-30	3.09e-29	57.6517	Up
YOD1	2.59333	7.56923	12.2805	6.81e-32	7.61e-31	61.422	Up
CEACAM8	2.60617	6.36452	8.77442	1.02e-17	5.14e-17	29.1283	Up
UGCG	2.61118	7.72488	15.8467	2.02e-49	6.93e-48	101.503	Up
ZDHHC19	2.62536	6.20821	9.03712	1.18e-18	6.3e-18	31.2545	Up
LY96	2.63896	7.30034	16.1625	4.3e-51	1.71e-49	105.327	Up
GRB10	2.64586	5.63636	15.704	1.13e-48	3.74e-47	99.787	Up
FCAR	2.67697	5.76988	18.9054	3.1e-66	3.81e-64	140.002	Up
COX7B	2.69245	6.08633	15.0788	1.97e-45	5.15e-44	92.37	Up
TLR5	2.75738	7.51709	17.0363	8.42e-56	4.67e-54	116.106	Up
LTF	2.77169	6.27954	9.46616	3.13e-20	1.83e-19	34.8361	Up
TCN1	2.78676	7.38458	10.485	3.39e-24	2.47e-23	43.8636	Up
OLAH	2.82457	4.71457	10.0145	2.51e-22	1.63e-21	39.6052	Up
IRAK3	2.83863	7.35963	20.6747	1.75e-76	5.25e-74	163.48	Up
VNN1	2.86805	5.85583	16.9261	3.35e-55	1.81e-53	114.732	Up
MMP9	2.86834	11.1333	17.8565	2.53e-60	1.96e-58	126.461	Up
RNASE2	2.87341	8.39299	17.6955	1.99e-59	1.46e-57	124.411	Up
ANKRD22	2.87646	5.98443	13.7099	1.35e-38	2.25e-37	76.739	Up
GYG1	2.90336	8.84029	19.1004	2.38e-67	3.3e-65	142.554	Up
PGLYRP1	2.92536	6.60162	17.033	8.77e-56	4.84e-54	116.065	Up
BPI	2.9489	5.67085	10.65	7.23e-25	5.47e-24	45.3921	Up
CA4	2.96507	7.27149	17.8722	2.07e-60	1.61e-58	126.662	Up
SAMSN1	2.99887	8.55352	15.502	1.29e-47	3.99e-46	97.3726	Up
BMX	3.00372	5.85795	16.4172	1.88e-52	8.28e-51	108.441	Up
RGL4	3.15212	8.75927	17.2521	5.56e-57	3.37e-55	118.809	Up
OLFM4	3.16029	5.57991	8.13249	1.59e-15	6.99e-15	24.1529	Up
S100A12	3.21851	11.7252	33.1926	7.74e-153	4.34e-149	338.398	Up
IL1R2	3.56594	10.671	18.425	1.64e-63	1.6e-61	133.762	Up
GADD45A	3.6846	7.84484	20.892	9.2e-78	3.22e-75	166.41	Up
BCL2A1	3.74495	7.94841	19.7299	5.68e-71	1.27e-68	150.853	Up
MMP8	3.75766	5.86955	9.40829	5.15e-20	2.97e-19	34.3452	Up
LCN2	3.75807	9.20898	11.7326	1.87e-29	1.82e-28	55.8545	Up
ANXA3	4.01964	9.27621	27.8537	4.69e-120	1.75e-116	263.316	Up
GPR84	4.15765	6.60046	14.0639	2.51e-40	4.59e-39	80.6968	Up
RETN	4.23261	7.82951	15.461	2.1e-47	6.41e-46	96.8852	Up
CLEC4D	4.41678	7.24727	20.1617	1.76e-73	4.38e-71	156.6	Up
C19orf59	4.70595	9.24373	27.0494	4.24e-115	1.19e-111	251.961	Up
HP	4.92949	7.98795	19.4273	3.17e-69	5.55e-67	146.852	Up
CD177	5.258	7.23955	16.3143	6.67e-52	2.84e-50	107.18	Up
ARG1	5.52379	8.23012	25.9739	1.75e-108	3.27e-105	236.801	Up

## Sheet: GO
ONTOLOGY	ID	Description	GeneRatio	BgRatio	pvalue	p.adjust	qvalue	geneID	Count
BP	GO:0001819	positive regulation of cytokine production	82/920	489/18614	8.47031e-23	4.4071e-19	3.75993e-19	GATA3/MAPK14/CD160/IRAK3/PRKCQ/LILRA5/RFTN1/HMGB2/RASGRP1/SPN/SMAD3/TIGIT/CD6/TXK/CD74/FLOT1/TLR5/LY96/LY9/CD3E/RORA/CD55/IL1R1/IL23A/TBX21/HLA-DPA1/ITK/PYHIN1/HLA-DPB1/AGPAT2/FCER1G/CD81/CD58/SLC11A1/NLRC4/LTB/CRTAM/FURIN/IL4R/CD2/NAIP/KLRK1/BATF/IL18R1/CLEC4E/CYP1B1/PTGER4/SPON2/SLAMF6/IL27RA/OSM/CCR7/SPTBN1/ANXA1/FCGR3A/DDX21/BTN3A1/JAK2/ORM1/IRF8/C3AR1/AIM2/CLEC5A/MMP8/THBS1/SULF2/BTN3A2/NLRP…	82
BP	GO:0007159	leukocyte cell-cell adhesion	74/920	415/18614	2.73266e-22	7.10901e-19	6.06506e-19	S100A8/ARG1/GATA3/CD160/LEF1/PRKCQ/SIRPG/CR1/RASGRP1/SPN/CD5/ETS1/TIGIT/LCK/CD6/CD74/VNN1/DPP4/SKAP1/CD177/CD3E/CD55/ITGA4/IL23A/CD27/SMARCE1/TBX21/HLA-DPA1/IL7R/RUNX3/HLA-DMB/HLA-DPB1/CD81/FLOT2/HLA-DQA1/HLA-DRB1/HLA-DMA/CRTAM/FYN/ST3GAL4/FUT7/IL4R/MAD1L1/KLRK1/CBLB/ADA/CX3CR1/LRG1/CCR7/LAX1/ANXA1/HLA-DRA/CEACAM1/ALOX5/EXT1/PAG1/JAK2/RHOH/BCL6/CCL5/FGL2/PECAM1/SELP/HSPD1/HLX/TNFSF13B/SMARCD3/CD1…	74
BP	GO:1903037	regulation of leukocyte cell-cell adhesion	68/920	378/18614	8.8429e-21	1.53365e-17	1.30844e-17	ARG1/GATA3/CD160/LEF1/PRKCQ/SIRPG/CR1/RASGRP1/SPN/CD5/ETS1/TIGIT/LCK/CD6/CD74/VNN1/DPP4/SKAP1/CD3E/CD55/ITGA4/IL23A/CD27/SMARCE1/TBX21/HLA-DPA1/IL7R/RUNX3/HLA-DMB/HLA-DPB1/CD81/FLOT2/HLA-DQA1/HLA-DRB1/HLA-DMA/CRTAM/FYN/ST3GAL4/FUT7/IL4R/MAD1L1/KLRK1/CBLB/ADA/CCR7/LAX1/ANXA1/HLA-DRA/CEACAM1/ALOX5/PAG1/JAK2/RHOH/BCL6/CCL5/FGL2/SELP/HSPD1/HLX/TNFSF13B/SMARCD3/CD1D/ELANE/IDO1/CD24/VSIG4/CTSG/HLA-DRB4	68
BP	GO:0002764	immune response-regulating signaling pathway	74/920	450/18614	3.767e-20	4.31761e-17	3.68357e-17	GATA3/CD160/PLEKHA1/IRAK3/CLEC4D/PRKCQ/UBASH3A/RNF125/CR1/RFTN1/CD247/LCK/TXK/FLOT1/NFATC2/PRKCH/TLR5/FCRL3/BMX/SKAP1/LPXN/LY96/CD3E/RABGEF1/ITK/BTN3A3/HLA-DPB1/CD3D/MAP2K6/FCER1G/CD81/TRBC1/NLRC4/CD3G/HLA-DRB1/THEMIS/FYN/NAIP/KLRK1/CBLB/ADA/CLEC4E/PLSCR1/MS4A1/ALPK1/BLNK/KLRD1/FCGR1A/CCR7/LAX1/FCGR3A/CEACAM1/CD8A/BANK1/BTN3A1/BIRC3/TRAT1/C3AR1/MEF2C/CD8B/AIM2/LTF/BTN3A2/NLRP1/HSPD1/TIFA/IRF4/IGH…	74
BP	GO:0002253	activation of immune response	78/920	495/18614	4.9081e-20	4.31761e-17	3.68357e-17	GATA3/CD160/PLEKHA1/IRAK3/UBASH3A/RNF125/CR1/RFTN1/CD247/LCK/XRCC6/TXK/CD59/FLOT1/NFATC2/PRKCH/TLR5/FCRL3/BMX/SKAP1/LPXN/LY96/CD3E/CD55/RABGEF1/ITK/BTN3A3/PYHIN1/HLA-DPB1/CD3D/MAP2K6/FCER1G/CD81/TRBC1/NLRC4/CD3G/HLA-DRB1/THEMIS/FYN/NAIP/KLRK1/CBLB/ADA/CLEC4E/PLSCR1/MS4A1/ALPK1/BLNK/KLRD1/CCR7/LAX1/SFPQ/CEACAM1/CD8A/BANK1/BTN3A1/BIRC3/TRAT1/C3AR1/MEF2C/CD8B/AIM2/LTF/BTN3A2/NLRP1/HSPD1/CLU/TIFA/IRF…	78
BP	GO:0002460	adaptive immune response based on somatic recombination of immune receptors built from immunoglobulin superfamily domains	60/920	311/18614	5.14604e-20	4.31761e-17	3.68357e-17	ARG1/GATA3/LEF1/CCR6/PRKCQ/CR1/IL2RB/RFTN1/BACH2/SPN/CD74/LY9/GZMM/RORA/CD55/IL1R1/IL23A/CD27/TBX21/HLA-DPA1/IL7R/BTN3A3/HLA-DMB/HLA-DPB1/FCER1G/CD81/SLC11A1/HLA-DQA1/HLA-DRB1/HLA-DMA/THOC1/FUT7/IL4R/PRF1/ADA/BATF/IL18R1/KLRD1/SLAMF6/IL27RA/FCGR1A/SEMA4A/ANXA1/HLA-DRA/FCGR3A/CEACAM1/CD8A/JAK2/BCL6/MEF2C/BTN3A2/HSPD1/CLU/HLX/TNFSF13B/TAP2/IRF4/CD1D/C1QB/HLA-DRB4	60
BP	GO:0002443	leukocyte mediated immunity	69/920	401/18614	5.80881e-20	4.31761e-17	3.68357e-17	ANXA3/ARG1/GATA3/CD96/CD160/GATA2/CCR6/CR1/IL2RB/RFTN1/RASGRP1/CD74/SH2D1B/CD177/IL18RAP/GZMM/CD55/IL1R1/IL23A/CD27/ITGAM/TBX21/HLA-DPA1/IL7R/RABGEF1/BTN3A3/HLA-DMB/HLA-DPB1/KLRB1/FCER1G/CD81/HLA-DQA1/HLA-DRB1/HLA-DMA/CRTAM/THOC1/FUT7/IL4R/CD2/PRF1/KLRK1/FES/BATF/CX3CR1/IL18R1/PTGDS/SPON2/KLRD1/SLAMF6/IL27RA/FCGR1A/STXBP2/HLA-DRA/FCGR3A/DDX21/CEACAM1/CD8A/BCL6/NDST2/GZMB/BTN3A2/HSPD1/CLU/TAP2/CD1…	69
BP	GO:0030098	lymphocyte differentiation	70/920	422/18614	2.50588e-19	1.62976e-16	1.39043e-16	GATA3/LEF1/CCR6/CLEC4D/DOCK10/CR1/BCL11B/RASGRP1/SPN/EOMES/LCK/XRCC6/CD74/TOP2B/PGLYRP1/GPR18/VNN1/GPR183/TCF7/FCRL3/LY9/CD3E/RORA/ITGA4/IL23A/RPL22/CD27/SMARCE1/TBX21/IL7R/ITK/RUNX3/CD3D/ZFP36L2/FCER1G/CD3G/HLA-DRB1/THEMIS/CRTAM/FUT7/IL4R/CD2/ADA/IKZF3/BATF/IL18R1/CLEC4E/MS4A1/BLNK/PTGER4/SLAMF6/CCR7/SEMA4A/ANXA1/HLA-DRA/CD8A/ID2/RHOH/IRF8/TPD52/BCL6/ITM2A/RUNX2/FGL2/HLX/TNFSF13B/SMARCD3/IRF4/CD…	70
BP	GO:0022407	regulation of cell-cell adhesion	76/920	491/18614	4.41202e-19	2.55064e-16	2.17608e-16	ARG1/GATA3/MAPK14/CD160/LEF1/PRKCQ/SIRPG/CR1/RASGRP1/SPN/CD5/ETS1/TIGIT/LCK/CD6/CD74/FLOT1/VNN1/DPP4/SKAP1/JAK1/CD3E/CD55/ITGA4/IL23A/CD27/SMARCE1/TBX21/HLA-DPA1/IL7R/RUNX3/HLA-DMB/HLA-DPB1/CD81/FLOT2/SH2B3/HLA-DQA1/HLA-DRB1/FXYD5/HLA-DMA/CRTAM/FYN/ST3GAL4/FUT7/IL4R/MAD1L1/KLRK1/CBLB/ADA/CCR7/LAX1/ANXA1/HLA-DRA/CEACAM1/ALOX5/PAG1/JAK2/RHOH/IL1RN/BCL6/CCL5/PRKCA/FGL2/SELP/HSPD1/EMILIN2/HLX/TNFSF13…	76
BP	GO:0050863	regulation of T cell activation	65/920	377/18614	6.51595e-19	3.39025e-16	2.89239e-16	ARG1/GATA3/CD160/LEF1/PRKCQ/SIRPG/CR1/RASGRP1/SPN/CD5/TIGIT/LCK/CD6/CD74/VNN1/TCF7/DPP4/CD3E/CD55/IL23A/CD27/SMARCE1/TBX21/HLA-DPA1/IL7R/RUNX3/HLA-DMB/HLA-DPB1/CD81/FLOT2/HLA-DQA1/HLA-DRB1/HLA-DMA/CRTAM/FYN/IL4R/CD2/MAD1L1/KLRK1/CBLB/ADA/BATF/SIT1/CCR7/LAX1/ANXA1/HLA-DRA/CEACAM1/PAG1/JAK2/RHOH/BCL6/CCL5/FGL2/HSPD1/HLX/TNFSF13B/SMARCD3/IRF4/CD1D/IDO1/CD24/VSIG4/CTSG/HLA-DRB4	65
BP	GO:0002757	immune response-activating signaling pathway	69/920	423/18614	1.16123e-18	5.30942e-16	4.52974e-16	GATA3/CD160/PLEKHA1/IRAK3/UBASH3A/RNF125/CR1/RFTN1/CD247/LCK/TXK/FLOT1/NFATC2/PRKCH/TLR5/FCRL3/BMX/SKAP1/LPXN/LY96/CD3E/RABGEF1/ITK/BTN3A3/HLA-DPB1/CD3D/MAP2K6/FCER1G/CD81/TRBC1/NLRC4/CD3G/HLA-DRB1/THEMIS/FYN/NAIP/KLRK1/CBLB/ADA/CLEC4E/PLSCR1/MS4A1/ALPK1/BLNK/KLRD1/CCR7/LAX1/CEACAM1/CD8A/BANK1/BTN3A1/BIRC3/TRAT1/C3AR1/MEF2C/CD8B/AIM2/LTF/BTN3A2/NLRP1/HSPD1/TIFA/IRF4/IGHM/IFIH1/RIOK3/GBP1/DDX60/OA…	69
BP	GO:1903039	positive regulation of leukocyte cell-cell adhesion	54/920	273/18614	1.22454e-18	5.30942e-16	4.52974e-16	GATA3/CD160/LEF1/PRKCQ/SIRPG/CR1/RASGRP1/CD5/ETS1/LCK/CD6/CD74/VNN1/DPP4/SKAP1/CD3E/CD55/ITGA4/IL23A/CD27/SMARCE1/HLA-DPA1/IL7R/RUNX3/HLA-DMB/HLA-DPB1/CD81/FLOT2/HLA-DQA1/HLA-DRB1/HLA-DMA/FYN/ST3GAL4/FUT7/IL4R/KLRK1/ADA/CCR7/ANXA1/HLA-DRA/ALOX5/JAK2/RHOH/BCL6/CCL5/SELP/HSPD1/HLX/TNFSF13B/SMARCD3/CD1D/ELANE/CD24/HLA-DRB4	54
BP	GO:1903131	mononuclear cell differentiation	73/920	474/18614	3.04933e-18	1.22044e-15	1.04122e-15	GATA3/LEF1/CCR6/CLEC4D/DOCK10/CR1/BCL11B/RASGRP1/SPN/EOMES/LCK/XRCC6/CD74/TOP2B/PGLYRP1/GPR18/VNN1/GPR183/TCF7/FCRL3/LY9/CD3E/RORA/ITGA4/IL23A/RPL22/CD27/SMARCE1/TBX21/IL7R/ITK/RUNX3/CD3D/ZFP36L2/FCER1G/CD3G/HLA-DRB1/THEMIS/CRTAM/FUT7/IL4R/CD2/MYC/ADA/IKZF3/FES/BATF/IL18R1/CLEC4E/MS4A1/BLNK/PTGER4/SLAMF6/CCR7/SEMA4A/ANXA1/HLA-DRA/CD8A/AZI2/ID2/RHOH/IRF8/TPD52/BCL6/ITM2A/RUNX2/FGL2/HLX/TNFSF13B/SM…	73
BP	GO:0030217	T cell differentiation	56/920	300/18614	4.54216e-18	1.68806e-15	1.44017e-15	GATA3/LEF1/CCR6/CLEC4D/CR1/BCL11B/RASGRP1/SPN/EOMES/LCK/CD74/GPR18/VNN1/GPR183/TCF7/LY9/CD3E/RORA/IL23A/RPL22/CD27/SMARCE1/TBX21/IL7R/ITK/RUNX3/CD3D/ZFP36L2/FCER1G/CD3G/HLA-DRB1/THEMIS/CRTAM/FUT7/IL4R/CD2/ADA/IKZF3/BATF/IL18R1/CLEC4E/PTGER4/SLAMF6/CCR7/SEMA4A/ANXA1/HLA-DRA/CD8A/RHOH/BCL6/RUNX2/FGL2/HLX/SMARCD3/IRF4/CD1D	56
BP	GO:0022409	positive regulation of cell-cell adhesion	58/920	321/18614	5.59567e-18	1.94095e-15	1.65593e-15	GATA3/CD160/LEF1/PRKCQ/SIRPG/CR1/RASGRP1/CD5/ETS1/LCK/CD6/CD74/FLOT1/VNN1/DPP4/SKAP1/JAK1/CD3E/CD55/ITGA4/IL23A/CD27/SMARCE1/HLA-DPA1/IL7R/RUNX3/HLA-DMB/HLA-DPB1/CD81/FLOT2/HLA-DQA1/HLA-DRB1/HLA-DMA/FYN/ST3GAL4/FUT7/IL4R/KLRK1/ADA/CCR7/ANXA1/HLA-DRA/ALOX5/JAK2/RHOH/BCL6/CCL5/SELP/HSPD1/EMILIN2/HLX/TNFSF13B/SMARCD3/CD1D/ELANE/CD24/CTSG/HLA-DRB4	58
BP	GO:0050867	positive regulation of cell activation	64/920	394/18614	2.70752e-17	8.80452e-15	7.51159e-15	GATA3/CD160/LEF1/GATA2/CLEC4D/PRKCQ/SIRPG/LILRA5/CR1/RASGRP1/CD5/LCK/CD6/XRCC6/CD74/NFATC2/VNN1/GPR183/DPP4/FCRL3/CD177/CD3E/CD55/IL23A/CD27/SMARCE1/ITGAM/TBX21/HLA-DPA1/IL7R/RUNX3/HLA-DMB/HLA-DPB1/CD81/FLOT2/HLA-DQA1/HLA-DRB1/HLA-DMA/FYN/IL4R/CD2/KLRK1/ADA/BST1/CCR7/ANXA1/HLA-DRA/FCGR3A/JAK2/RHOH/BCL6/MEF2C/CCL5/MMP8/THBS1/SELP/HSPD1/HLX/TNFSF13B/SMARCD3/CD1D/GP9/CD24/HLA-DRB4	64
BP	GO:0002366	leukocyte activation involved in immune response	54/920	296/18614	5.19606e-17	1.5903e-14	1.35677e-14	ANXA3/GATA3/LEF1/GATA2/CCR6/CLEC4D/DOCK10/CR1/RASGRP1/SPN/EOMES/DYSF/CD74/PGLYRP1/GPR183/SH2D1B/CD177/LY9/RORA/IL23A/ITGAM/TBX21/RABGEF1/HLA-DMB/FCER1G/CD81/SLC11A1/HLA-DRB1/THOC1/IL4R/ADA/FES/BATF/CX3CR1/IL18R1/CLEC4E/PTGDS/PTGER4/SLAMF6/IL27RA/STXBP2/SEMA4A/ANXA1/HLA-DRA/FCGR3A/CEACAM1/IRF8/BCL6/ITM2A/FGL2/HSPD1/HLX/IRF4/POU2AF1	54
BP	GO:0002263	cell activation involved in immune response	54/920	300/18614	9.55456e-17	2.61644e-14	2.23222e-14	ANXA3/GATA3/LEF1/GATA2/CCR6/CLEC4D/DOCK10/CR1/RASGRP1/SPN/EOMES/DYSF/CD74/PGLYRP1/GPR183/SH2D1B/CD177/LY9/RORA/IL23A/ITGAM/TBX21/RABGEF1/HLA-DMB/FCER1G/CD81/SLC11A1/HLA-DRB1/THOC1/IL4R/ADA/FES/BATF/CX3CR1/IL18R1/CLEC4E/PTGDS/PTGER4/SLAMF6/IL27RA/STXBP2/SEMA4A/ANXA1/HLA-DRA/FCGR3A/CEACAM1/IRF8/BCL6/ITM2A/FGL2/HSPD1/HLX/IRF4/POU2AF1	54
BP	GO:0002449	lymphocyte mediated immunity	54/920	300/18614	9.55456e-17	2.61644e-14	2.23222e-14	ARG1/GATA3/CD96/CD160/CCR6/CR1/IL2RB/RFTN1/RASGRP1/CD74/SH2D1B/IL18RAP/GZMM/CD55/IL1R1/IL23A/CD27/TBX21/HLA-DPA1/IL7R/BTN3A3/HLA-DMB/HLA-DPB1/KLRB1/FCER1G/CD81/HLA-DQA1/HLA-DRB1/HLA-DMA/CRTAM/THOC1/FUT7/CD2/PRF1/KLRK1/BATF/IL18R1/KLRD1/SLAMF6/IL27RA/FCGR1A/HLA-DRA/FCGR3A/CEACAM1/CD8A/BCL6/GZMB/BTN3A2/HSPD1/CLU/TAP2/CD1D/C1QB/HLA-DRB4	54
BP	GO:0002696	positive regulation of leukocyte activation	61/920	377/18614	1.87306e-16	4.87277e-14	4.15721e-14	GATA3/CD160/LEF1/GATA2/CLEC4D/PRKCQ/SIRPG/CR1/RASGRP1/CD5/LCK/CD6/XRCC6/CD74/NFATC2/VNN1/GPR183/DPP4/FCRL3/CD177/CD3E/CD55/IL23A/CD27/SMARCE1/ITGAM/TBX21/HLA-DPA1/IL7R/RUNX3/HLA-DMB/HLA-DPB1/CD81/FLOT2/HLA-DQA1/HLA-DRB1/HLA-DMA/FYN/IL4R/CD2/KLRK1/ADA/BST1/CCR7/ANXA1/HLA-DRA/FCGR3A/JAK2/RHOH/BCL6/MEF2C/CCL5/MMP8/THBS1/HSPD1/HLX/TNFSF13B/SMARCD3/CD1D/CD24/HLA-DRB4	61
BP	GO:0046631	alpha-beta T cell activation	40/920	175/18614	2.15528e-16	5.33996e-14	4.5558e-14	GATA3/CD160/LEF1/PRKCQ/BCL11B/SPN/CD247/EOMES/GPR18/GPR183/LY9/CD3E/RORA/CD55/IL23A/RPL22/TBX21/ITK/RUNX3/CD3D/CD81/TRBC1/CD3G/HLA-DRB1/CRTAM/FUT7/IL4R/CBLB/ADA/BATF/IL18R1/PTGER4/SLAMF6/SEMA4A/ANXA1/HLA-DRA/JAK2/BCL6/HLX/IRF4	40
BP	GO:0002768	immune response-regulating cell surface receptor signaling pathway	56/920	329/18614	3.38613e-16	8.0082e-14	6.8322e-14	GATA3/CD160/PLEKHA1/CLEC4D/PRKCQ/UBASH3A/CR1/RFTN1/CD247/LCK/TXK/NFATC2/PRKCH/FCRL3/BMX/SKAP1/LPXN/LY96/CD3E/RABGEF1/ITK/BTN3A3/HLA-DPB1/CD3D/FCER1G/CD81/TRBC1/CD3G/HLA-DRB1/THEMIS/FYN/KLRK1/CBLB/ADA/CLEC4E/PLSCR1/MS4A1/BLNK/KLRD1/FCGR1A/CCR7/LAX1/FCGR3A/CEACAM1/CD8A/BANK1/BTN3A1/TRAT1/C3AR1/MEF2C/CD8B/LTF/BTN3A2/IGHM/CD24/GBP1	56
BP	GO:0002285	lymphocyte activation involved in immune response	42/920	208/18614	4.15468e-15	9.39861e-13	8.01844e-13	GATA3/LEF1/CCR6/CLEC4D/DOCK10/CR1/SPN/EOMES/CD74/PGLYRP1/GPR183/LY9/RORA/IL23A/TBX21/HLA-DMB/FCER1G/CD81/SLC11A1/HLA-DRB1/THOC1/IL4R/ADA/BATF/IL18R1/CLEC4E/PTGER4/SLAMF6/IL27RA/SEMA4A/ANXA1/HLA-DRA/FCGR3A/CEACAM1/IRF8/BCL6/ITM2A/FGL2/HSPD1/HLX/IRF4/POU2AF1	42
BP	GO:0051251	positive regulation of lymphocyte activation	54/920	327/18614	4.36584e-15	9.46477e-13	8.07488e-13	GATA3/CD160/LEF1/PRKCQ/SIRPG/CR1/RASGRP1/CD5/LCK/CD6/XRCC6/CD74/NFATC2/VNN1/GPR183/DPP4/FCRL3/CD3E/CD55/IL23A/CD27/SMARCE1/TBX21/HLA-DPA1/IL7R/RUNX3/HLA-DMB/HLA-DPB1/CD81/FLOT2/HLA-DQA1/HLA-DRB1/HLA-DMA/FYN/IL4R/KLRK1/ADA/BST1/CCR7/ANXA1/HLA-DRA/FCGR3A/JAK2/RHOH/BCL6/MEF2C/CCL5/HSPD1/HLX/TNFSF13B/SMARCD3/CD1D/CD24/HLA-DRB4	54
BP	GO:0050851	antigen receptor-mediated signaling pathway	41/920	201/18614	6.13489e-15	1.27679e-12	1.0893e-12	GATA3/CD160/PLEKHA1/UBASH3A/RFTN1/CD247/LCK/TXK/NFATC2/PRKCH/FCRL3/BMX/SKAP1/LPXN/CD3E/ITK/BTN3A3/HLA-DPB1/CD3D/CD81/TRBC1/CD3G/HLA-DRB1/THEMIS/FYN/CBLB/ADA/MS4A1/BLNK/CCR7/LAX1/CEACAM1/CD8A/BANK1/BTN3A1/TRAT1/MEF2C/CD8B/BTN3A2/IGHM/GBP1	41
BP	GO:0050870	positive regulation of T cell activation	46/920	249/18614	6.87548e-15	1.37589e-12	1.17384e-12	GATA3/CD160/LEF1/PRKCQ/SIRPG/CR1/RASGRP1/CD5/LCK/CD6/CD74/VNN1/DPP4/CD3E/CD55/IL23A/CD27/SMARCE1/HLA-DPA1/IL7R/RUNX3/HLA-DMB/HLA-DPB1/CD81/FLOT2/HLA-DQA1/HLA-DRB1/HLA-DMA/FYN/IL4R/KLRK1/ADA/CCR7/ANXA1/HLA-DRA/JAK2/RHOH/BCL6/CCL5/HSPD1/HLX/TNFSF13B/SMARCD3/CD1D/CD24/HLA-DRB4	46
BP	GO:0002429	immune response-activating cell surface receptor signaling pathway	50/920	302/18614	4.16603e-14	8.0281e-12	6.84918e-12	GATA3/CD160/PLEKHA1/UBASH3A/CR1/RFTN1/CD247/LCK/TXK/NFATC2/PRKCH/FCRL3/BMX/SKAP1/LPXN/LY96/CD3E/RABGEF1/ITK/BTN3A3/HLA-DPB1/CD3D/FCER1G/CD81/TRBC1/CD3G/HLA-DRB1/THEMIS/FYN/KLRK1/CBLB/ADA/PLSCR1/MS4A1/BLNK/KLRD1/CCR7/LAX1/CEACAM1/CD8A/BANK1/BTN3A1/TRAT1/C3AR1/MEF2C/CD8B/LTF/BTN3A2/IGHM/GBP1	50
BP	GO:0002292	T cell differentiation involved in immune response	25/920	80/18614	4.38302e-14	8.14458e-12	6.94856e-12	GATA3/LEF1/CLEC4D/SPN/EOMES/GPR183/LY9/RORA/IL23A/TBX21/FCER1G/HLA-DRB1/IL4R/BATF/IL18R1/CLEC4E/PTGER4/SLAMF6/SEMA4A/ANXA1/HLA-DRA/BCL6/FGL2/HLX/IRF4	25
BP	GO:0002683	negative regulation of immune system process	66/920	487/18614	7.75421e-14	1.35237e-11	1.15378e-11	ARG1/CD96/MAPK14/CD160/GATA2/NLRC3/IRAK3/UBASH3A/RNF125/CR1/PARP1/SPN/TIGIT/CD59/CD74/PGLYRP1/GPR18/DPP4/FCRL3/HSPA9/LPXN/CD55/SAMSN1/TBX21/IL7R/RABGEF1/RUNX3/TNFAIP6/HLA-DRB1/CRTAM/FYN/THOC1/CST7/FURIN/LYAR/IL4R/MAD1L1/MYC/KLRK1/CBLB/ADA/CX3CR1/PTGER4/KLRD1/RPS19/IL27RA/LAX1/ANXA1/CEACAM1/BANK1/PAG1/BPI/ID2/TRIB1/BCL6/FGL2/LTF/THBS1/HLX/IRF4/IDO1/RIOK3/VSIG4/GBP1/CTSG/OAS3	66
BP	GO:0002286	T cell activation involved in immune response	30/920	119/18614	7.79764e-14	1.35237e-11	1.15378e-11	GATA3/LEF1/CLEC4D/SPN/EOMES/CD74/GPR183/LY9/RORA/IL23A/TBX21/HLA-DMB/FCER1G/CD81/SLC11A1/HLA-DRB1/IL4R/BATF/IL18R1/CLEC4E/PTGER4/SLAMF6/SEMA4A/ANXA1/HLA-DRA/CEACAM1/BCL6/FGL2/HLX/IRF4	30
BP	GO:0045785	positive regulation of cell adhesion	65/920	482/18614	1.52342e-13	2.55689e-11	2.18142e-11	GATA3/CD160/LEF1/PRKCQ/SIRPG/CR1/RASGRP1/SMAD3/CD5/ETS1/LCK/CD6/CD74/FLOT1/VNN1/DPP4/SKAP1/JAK1/SPOCK2/CD3E/CD55/ITGA4/IL23A/CD27/SMARCE1/HLA-DPA1/IL7R/RUNX3/HLA-DMB/HLA-DPB1/ADAM9/CD81/FLOT2/UTRN/HLA-DQA1/HLA-DRB1/CIB1/HLA-DMA/FYN/ST3GAL4/FUT7/IL4R/KLRK1/ADA/CCR7/ANXA1/HLA-DRA/ALOX5/JAK2/RHOH/BCL6/CCL5/PRKCA/SELP/HSPD1/EMILIN2/HLX/OLFM4/TNFSF13B/SMARCD3/CD1D/ELANE/CD24/CTSG/HLA-DRB4	65
BP	GO:0002697	regulation of immune effector process	56/920	384/18614	3.05595e-13	4.96878e-11	4.23912e-11	ARG1/GATA3/CD96/CD160/GATA2/IRAK3/CR1/RASGRP1/CD59/CD74/PGLYRP1/SH2D1B/FCRL3/CD177/IL18RAP/CD55/IL1R1/IL23A/ITGAM/TBX21/IL7R/RABGEF1/HLA-DMB/KLRB1/CD81/UBE2J1/HLA-DRB1/CRTAM/THOC1/FUT7/IL4R/KLRK1/FES/BATF/CX3CR1/IL18R1/SPON2/KLRD1/SLAMF6/RPS19/IL27RA/FCGR1A/STXBP2/ANXA1/HLA-DRA/DDX21/CEACAM1/BCL6/FGL2/HSPD1/HLX/TAP2/IRF4/CD1D/VSIG4/DDX60	56
BP	GO:0002831	regulation of response to biotic stimulus	62/920	463/18614	7.76432e-13	1.22417e-10	1.04441e-10	ARG1/CD96/CD160/NLRC3/IRAK3/RNF125/CR1/RFTN1/PARP1/HMGB2/RASGRP1/XRCC6/TXK/FLOT1/TLR5/SH2D1B/FCRL3/LY96/IL18RAP/CD55/IL23A/PYHIN1/KLRB1/MAP2K6/NLRC4/CARD16/HLA-DRB1/CRTAM/FYN/LYAR/NAIP/KLRK1/CLEC4E/PLSCR1/ALPK1/KLRD1/SLAMF6/RPS19/SFPQ/APOBEC3G/CEACAM1/BIRC3/TRIB1/AIM2/CCL5/PRKCA/FGL2/LTF/NLRP1/HSPD1/EMILIN2/TIFA/IRF4/CD1D/GBP5/STAT1/IFIH1/RIOK3/LY86/VSIG4/DDX60/OAS3	62
BP	GO:0031349	positive regulation of defense response	60/920	441/18614	9.2484e-13	1.41528e-10	1.20745e-10	S100A8/S100A12/ARG1/CD160/IRAK3/LILRA5/RNF125/RFTN1/HMGB2/RASGRP1/ETS1/XRCC6/TXK/FLOT1/TLR5/SH2D1B/FCRL3/LY96/IL18RAP/IL23A/PDCD4/PYHIN1/MAP2K6/CD81/NLRC4/CRTAM/FYN/NAIP/KLRK1/CLEC4E/PLSCR1/ALPK1/PTGER4/KLRD1/SLAMF6/RPS19/OSM/FCGR1A/CCR7/SFPQ/JAK2/BIRC3/MEF2C/AIM2/CCL5/LTF/MMP8/NLRP1/HSPD1/EMILIN2/LGALS2/TIFA/IRF4/CD1D/GBP5/IDO1/IFIH1/RIOK3/DDX60/OAS3	60
BP	GO:0035710	CD4-positive, alpha-beta T cell activation	28/920	115/18614	1.33521e-12	1.98488e-10	1.6934e-10	GATA3/CD160/LEF1/PRKCQ/SPN/GPR183/LY9/CD3E/RORA/CD55/IL23A/TBX21/RUNX3/CD81/HLA-DRB1/FUT7/IL4R/CBLB/BATF/IL18R1/PTGER4/SLAMF6/SEMA4A/ANXA1/HLA-DRA/BCL6/HLX/IRF4	28
BP	GO:0032943	mononuclear cell proliferation	48/920	313/18614	2.47548e-12	3.57776e-10	3.05237e-10	ARG1/LEF1/PRKCQ/CR1/RASGRP1/SPN/ST6GAL1/CD6/CD74/NFATC2/PURA/GPR183/FCRL3/CD3E/CD55/IL23A/HLA-DPA1/IL7R/HLA-DMB/HLA-DPB1/IMPDH2/CD81/SLC11A1/HLA-DRB1/CRTAM/FYN/MAD1L1/CBLB/ADA/IKZF3/MS4A1/BST1/SH2D2A/ANXA1/FCGR3A/AZI2/BTN3A1/JAK2/BCL6/MEF2C/CCL5/HSPD1/TNFSF13B/FKBP1B/CD1D/IDO1/CD24/VSIG4	48
BP	GO:0046632	alpha-beta T cell differentiation	28/920	119/18614	3.28213e-12	4.61539e-10	3.93763e-10	GATA3/LEF1/BCL11B/SPN/EOMES/GPR18/GPR183/LY9/RORA/IL23A/RPL22/TBX21/ITK/RUNX3/HLA-DRB1/FUT7/IL4R/ADA/BATF/IL18R1/PTGER4/SLAMF6/SEMA4A/ANXA1/HLA-DRA/BCL6/HLX/IRF4	28
BP	GO:0001906	cell killing	36/920	197/18614	8.46337e-12	1.15881e-09	9.88644e-10	S100A12/ARG1/CD160/CR1/RASGRP1/CD59/PGLYRP1/IL18RAP/GZMM/CD55/IL23A/ITGAM/IL7R/KLRB1/HLA-DRB1/CRTAM/CD2/PRF1/KLRK1/GNLY/CX3CR1/KLRD1/SLAMF6/RPS19/FCGR1A/STXBP2/HLA-DRA/FCGR3A/CEACAM1/GZMB/LTF/TAP2/CD1D/ELANE/DEFA4/CTSG	36
BP	GO:0002274	myeloid leukocyte activation	40/920	240/18614	1.21655e-11	1.623e-09	1.38467e-09	S100A12/ANXA3/GATA2/CLEC4D/RASGRP1/DYSF/CD74/CD177/IL18RAP/STK39/RORA/ITGAM/RABGEF1/ADAM9/FCER1G/SLC11A1/CST7/IL4R/CD2/FES/BATF/CX3CR1/PTGDS/PLSCR1/STXBP2/ANXA1/FCGR3A/BPI/JAK2/RHOH/CRTC3/CCL5/MMP8/THBS1/CAMP/HSPD1/CLU/IRF4/VSIG4/CTSG	40
BP	GO:0046651	lymphocyte proliferation	46/920	306/18614	1.44507e-11	1.87968e-09	1.60365e-09	ARG1/LEF1/PRKCQ/CR1/RASGRP1/SPN/CD6/CD74/NFATC2/PURA/GPR183/FCRL3/CD3E/CD55/IL23A/HLA-DPA1/IL7R/HLA-DMB/HLA-DPB1/IMPDH2/CD81/SLC11A1/HLA-DRB1/CRTAM/FYN/MAD1L1/CBLB/ADA/IKZF3/MS4A1/BST1/SH2D2A/ANXA1/FCGR3A/BTN3A1/JAK2/BCL6/MEF2C/CCL5/HSPD1/TNFSF13B/FKBP1B/CD1D/IDO1/CD24/VSIG4	46
BP	GO:0002287	alpha-beta T cell activation involved in immune response	21/920	72/18614	2.09334e-11	2.59325e-09	2.21243e-09	GATA3/LEF1/SPN/EOMES/GPR183/LY9/RORA/IL23A/TBX21/HLA-DRB1/IL4R/BATF/IL18R1/PTGER4/SLAMF6/SEMA4A/ANXA1/HLA-DRA/BCL6/HLX/IRF4	21
BP	GO:0002293	alpha-beta T cell differentiation involved in immune response	21/920	72/18614	2.09334e-11	2.59325e-09	2.21243e-09	GATA3/LEF1/SPN/EOMES/GPR183/LY9/RORA/IL23A/TBX21/HLA-DRB1/IL4R/BATF/IL18R1/PTGER4/SLAMF6/SEMA4A/ANXA1/HLA-DRA/BCL6/HLX/IRF4	21
BP	GO:0002703	regulation of leukocyte mediated immunity	40/920	246/18614	2.68576e-11	3.24977e-09	2.77255e-09	ARG1/GATA3/CD96/CD160/GATA2/CR1/RASGRP1/SH2D1B/CD177/IL18RAP/CD55/IL1R1/IL23A/ITGAM/TBX21/IL7R/RABGEF1/KLRB1/CD81/HLA-DRB1/CRTAM/THOC1/FUT7/IL4R/KLRK1/FES/CX3CR1/IL18R1/KLRD1/SLAMF6/IL27RA/FCGR1A/STXBP2/HLA-DRA/DDX21/CEACAM1/BCL6/HSPD1/TAP2/CD1D	40
BP	GO:0070661	leukocyte proliferation	49/920	348/18614	3.46004e-11	4.09149e-09	3.49066e-09	ARG1/LEF1/PRKCQ/CR1/RASGRP1/SPN/ST6GAL1/CD6/CD74/NFATC2/PURA/GPR183/FCRL3/CD3E/CD55/IL23A/HLA-DPA1/IL7R/HLA-DMB/HLA-DPB1/IMPDH2/CD81/SLC11A1/HLA-DRB1/CRTAM/FYN/MAD1L1/CBLB/ADA/IKZF3/MS4A1/BST1/SH2D2A/ANXA1/FCGR3A/AZI2/BTN3A1/JAK2/BCL6/MEF2C/CCL5/HSPD1/CLU/TNFSF13B/FKBP1B/CD1D/IDO1/CD24/VSIG4	49
BP	GO:0050852	T cell receptor signaling pathway	29/920	140/18614	3.89311e-11	4.5013e-09	3.84029e-09	GATA3/CD160/UBASH3A/RFTN1/CD247/LCK/TXK/SKAP1/CD3E/ITK/BTN3A3/HLA-DPB1/CD3D/CD81/TRBC1/CD3G/HLA-DRB1/THEMIS/FYN/CBLB/ADA/CCR7/CEACAM1/CD8A/BTN3A1/TRAT1/CD8B/BTN3A2/GBP1	29
BP	GO:0045088	regulation of innate immune response	51/920	373/18614	4.09461e-11	4.63136e-09	3.95126e-09	ARG1/CD96/CD160/NLRC3/IRAK3/RNF125/CR1/RFTN1/PARP1/HMGB2/RASGRP1/XRCC6/TXK/FLOT1/TLR5/SH2D1B/FCRL3/LY96/IL18RAP/PYHIN1/KLRB1/MAP2K6/NLRC4/CRTAM/FYN/LYAR/NAIP/KLRK1/CLEC4E/PLSCR1/ALPK1/KLRD1/SLAMF6/RPS19/SFPQ/CEACAM1/BIRC3/AIM2/CCL5/LTF/NLRP1/HSPD1/TIFA/IRF4/CD1D/GBP5/IFIH1/RIOK3/VSIG4/DDX60/OAS3	51
BP	GO:0002833	positive regulation of response to biotic stimulus	47/920	327/18614	4.26796e-11	4.72472e-09	4.0309e-09	ARG1/CD160/IRAK3/RNF125/RFTN1/HMGB2/RASGRP1/XRCC6/TXK/FLOT1/TLR5/SH2D1B/FCRL3/LY96/IL18RAP/PYHIN1/MAP2K6/NLRC4/HLA-DRB1/CRTAM/FYN/NAIP/KLRK1/CLEC4E/PLSCR1/ALPK1/KLRD1/SLAMF6/RPS19/SFPQ/BIRC3/AIM2/CCL5/PRKCA/LTF/NLRP1/HSPD1/EMILIN2/TIFA/IRF4/CD1D/GBP5/IFIH1/RIOK3/LY86/DDX60/OAS3	47
BP	GO:0042093	T-helper cell differentiation	20/920	69/18614	7.13625e-11	7.73539e-09	6.59946e-09	GATA3/LEF1/SPN/GPR183/LY9/RORA/IL23A/TBX21/HLA-DRB1/IL4R/BATF/IL18R1/PTGER4/SLAMF6/SEMA4A/ANXA1/HLA-DRA/BCL6/HLX/IRF4	20
BP	GO:0050900	leukocyte migration	52/920	393/18614	8.97351e-11	9.5284e-09	8.12917e-09	S100A8/S100A12/GATA3/CCR6/SPN/LCK/CD74/GPR18/GPR183/DPP4/CD177/STK39/IL1R1/ITGA4/IL23A/CKLF/TBX21/RABGEF1/FCER1G/CD81/TNFAIP6/VEGFB/CRTAM/FYN/ST3GAL4/FUT7/KLRK1/ADA/CCR5/CX3CR1/PTGER4/BST1/RPS19/IL27RA/CXCR5/CCR7/RPL13A/ANXA1/ALOX5/EXT1/C3AR1/CCL5/CXCR4/THBS1/PPBP/PECAM1/SELP/ITGA7/S1PR1/ELANE/PF4V1/CTSG	52
BP	GO:0032609	type II interferon production	26/920	118/18614	9.39609e-11	9.58586e-09	8.17819e-09	GATA3/CD96/CD160/CR1/RASGRP1/TXK/PGLYRP1/CD3E/IL1R1/IL23A/HLA-DPA1/HLA-DPB1/SLC11A1/HLA-DRB1/CRTAM/CD2/KLRK1/IL18R1/SLAMF6/IL27RA/CCR7/BTN3A1/JAK2/IRF8/BTN3A2/HSPD1	26
BP	GO:0032649	regulation of type II interferon production	26/920	118/18614	9.39609e-11	9.58586e-09	8.17819e-09	GATA3/CD96/CD160/CR1/RASGRP1/TXK/PGLYRP1/CD3E/IL1R1/IL23A/HLA-DPA1/HLA-DPB1/SLC11A1/HLA-DRB1/CRTAM/CD2/KLRK1/IL18R1/SLAMF6/IL27RA/CCR7/BTN3A1/JAK2/IRF8/BTN3A2/HSPD1	26
BP	GO:0002819	regulation of adaptive immune response	35/920	205/18614	1.18462e-10	1.1853e-08	1.01124e-08	ARG1/GATA3/CD160/PRKCQ/CR1/SKAP1/CD55/IL1R1/SAMSN1/IL23A/TBX21/IL7R/CD81/SLC11A1/HLA-DRB1/THOC1/FUT7/IL4R/ADA/BATF/IL18R1/KLRD1/IL27RA/FCGR1A/ANXA1/HLA-DRA/CEACAM1/JAK2/BCL6/MEF2C/HSPD1/HLX/TNFSF13B/TAP2/CD1D	35
BP	GO:0002294	CD4-positive, alpha-beta T cell differentiation involved in immune response	20/920	71/18614	1.26602e-10	1.24285e-08	1.06034e-08	GATA3/LEF1/SPN/GPR183/LY9/RORA/IL23A/TBX21/HLA-DRB1/IL4R/BATF/IL18R1/PTGER4/SLAMF6/SEMA4A/ANXA1/HLA-DRA/BCL6/HLX/IRF4	20
BP	GO:0002237	response to molecule of bacterial origin	49/920	366/18614	2.09328e-10	2.01691e-08	1.72073e-08	S100A8/ARG1/CD96/MAPK14/IRAK3/HNRNPA0/HMGB2/CD6/IL10RA/LY96/CD55/ADM/PDCD4/PRPF8/ALPL/ADAM9/SLC11A1/CARD16/TSPO/KLRK1/CCR5/CX3CR1/PTGER4/SPON2/CCR7/RPL13A/BPI/JAK2/IRF8/TRIB1/SLPI/MEF2C/CCL5/PRKCA/LTF/CHMP5/PPBP/SELP/CAMP/HPGD/TAP2/ELANE/IDO1/MPO/CD24/LY86/DEFA4/PF4V1/CTSG	49
BP	GO:0019882	antigen processing and presentation	25/920	114/18614	2.3995e-10	2.26993e-08	1.93659e-08	RFTN1/RAB32/CD74/HLA-DPA1/HLA-DMB/HLA-DPB1/FCER1G/SLC11A1/HLA-DQA1/HLA-DRB1/HLA-DMA/PSME1/CTSD/FCGR1A/CCR7/HLA-DRA/CD8A/EXT1/SAR1B/FGL2/ERAP2/THBS1/TAP2/CD1D/HLA-DRB4	25
BP	GO:0043367	CD4-positive, alpha-beta T cell differentiation	22/920	89/18614	2.47301e-10	2.29769e-08	1.96028e-08	GATA3/LEF1/SPN/GPR183/LY9/RORA/IL23A/TBX21/RUNX3/HLA-DRB1/FUT7/IL4R/BATF/IL18R1/PTGER4/SLAMF6/SEMA4A/ANXA1/HLA-DRA/BCL6/HLX/IRF4	22
BP	GO:0032496	response to lipopolysaccharide	47/920	345/18614	2.72648e-10	2.48875e-08	2.12328e-08	S100A8/ARG1/CD96/MAPK14/IRAK3/HNRNPA0/HMGB2/CD6/IL10RA/LY96/CD55/ADM/PDCD4/PRPF8/ALPL/ADAM9/SLC11A1/CARD16/TSPO/KLRK1/CCR5/CX3CR1/PTGER4/SPON2/CCR7/RPL13A/BPI/JAK2/IRF8/TRIB1/SLPI/MEF2C/CCL5/PRKCA/LTF/CHMP5/PPBP/SELP/CAMP/HPGD/ELANE/IDO1/MPO/LY86/DEFA4/PF4V1/CTSG	47
BP	GO:0030099	myeloid cell differentiation	53/920	421/18614	3.75405e-10	3.36764e-08	2.87311e-08	GATA3/MAPK14/LEF1/GATA2/PARP1/HMGB2/MMP9/ETS1/CD74/GPR183/HSPA9/PABPC4/OSCAR/IL23A/TGFBR3/KLF2/CD81/TNFAIP6/SH2B3/CDKN1C/HLA-DRB1/CIB1/ACVR1B/LYAR/MYC/FES/BATF/MAF/RPS19/CCR7/NBEAL2/CEACAM1/JAK2/ID2/IRF8/TRIB1/BCL6/MEF2C/CLEC1B/PRKCA/CLEC5A/LTF/SLC25A40/SNRK/TSPAN2/AHSP/BPGM/IRF4/GPR171/GP9/STAT1/FECH/ALAS2	53
BP	GO:0032729	positive regulation of type II interferon production	20/920	77/18614	6.23885e-10	5.50182e-08	4.69388e-08	CD160/RASGRP1/TXK/CD3E/IL1R1/IL23A/HLA-DPA1/HLA-DPB1/SLC11A1/CRTAM/CD2/KLRK1/IL18R1/SLAMF6/IL27RA/BTN3A1/JAK2/IRF8/BTN3A2/HSPD1	20
BP	GO:0001909	leukocyte mediated cytotoxicity	27/920	139/18614	8.37852e-10	7.26557e-08	6.19864e-08	ARG1/CD160/RASGRP1/IL18RAP/GZMM/IL23A/ITGAM/IL7R/KLRB1/HLA-DRB1/CRTAM/CD2/PRF1/KLRK1/CX3CR1/KLRD1/SLAMF6/FCGR1A/STXBP2/HLA-DRA/FCGR3A/CEACAM1/GZMB/TAP2/CD1D/ELANE/CTSG	27
BP	GO:0002822	regulation of adaptive immune response based on somatic recombination of immune receptors built from immunoglobulin superfamily domains	32/920	190/18614	1.05471e-09	8.89373e-08	7.5877e-08	ARG1/GATA3/PRKCQ/CR1/CD55/IL1R1/IL23A/TBX21/IL7R/CD81/SLC11A1/HLA-DRB1/THOC1/FUT7/IL4R/ADA/BATF/IL18R1/KLRD1/IL27RA/FCGR1A/ANXA1/HLA-DRA/CEACAM1/JAK2/BCL6/MEF2C/HSPD1/HLX/TNFSF13B/TAP2/CD1D	32
BP	GO:0045089	positive regulation of innate immune response	42/920	300/18614	1.05979e-09	8.89373e-08	7.5877e-08	CD160/IRAK3/RNF125/RFTN1/HMGB2/RASGRP1/XRCC6/TXK/FLOT1/TLR5/SH2D1B/FCRL3/LY96/IL18RAP/PYHIN1/MAP2K6/NLRC4/CRTAM/FYN/NAIP/KLRK1/CLEC4E/PLSCR1/ALPK1/KLRD1/SLAMF6/RPS19/SFPQ/BIRC3/AIM2/CCL5/LTF/NLRP1/HSPD1/TIFA/IRF4/CD1D/GBP5/IFIH1/RIOK3/DDX60/OAS3	42
BP	GO:0045058	T cell selection	16/920	51/18614	1.56515e-09	1.29261e-07	1.10279e-07	GATA3/BCL11B/SPN/CD74/LY9/CD3E/IL23A/TBX21/CD3D/CD3G/THEMIS/BATF/SLAMF6/CCR7/IRF4/CD1D	16
BP	GO:1903706	regulation of hemopoiesis	51/920	415/18614	1.88191e-09	1.5241e-07	1.30029e-07	GATA3/MAPK14/LEF1/GATA2/CR1/HMGB2/RASGRP1/ETS1/XRCC6/CD74/PGLYRP1/VNN1/TCF7/FCRL3/HSPA9/MEAF6/IL23A/CD27/SMARCE1/TBX21/IL7R/RUNX3/ZFP36L2/TNFAIP6/HLA-DRB1/CIB1/ACVR1B/CRTAM/IL4R/CD2/MYC/ADA/IKZF3/FES/BATF/ANXA1/HLA-DRA/CEACAM1/ID2/RHOH/TRIB1/BCL6/MEF2C/PRKCA/FGL2/LTF/HLX/SMARCD3/IRF4/GPR171/STAT1	51
BP	GO:0002706	regulation of lymphocyte mediated immunity	31/920	184/18614	1.90403e-09	1.5241e-07	1.30029e-07	ARG1/GATA3/CD96/CD160/CR1/RASGRP1/SH2D1B/IL18RAP/CD55/IL1R1/IL23A/TBX21/IL7R/KLRB1/CD81/HLA-DRB1/CRTAM/THOC1/FUT7/KLRK1/IL18R1/KLRD1/SLAMF6/IL27RA/FCGR1A/HLA-DRA/CEACAM1/BCL6/HSPD1/TAP2/CD1D	31
BP	GO:0002699	positive regulation of immune effector process	38/920	267/18614	4.16595e-09	3.28416e-07	2.80188e-07	ARG1/GATA3/CD160/GATA2/CR1/RASGRP1/CD74/SH2D1B/CD177/IL18RAP/CD55/IL1R1/IL23A/ITGAM/TBX21/RABGEF1/HLA-DMB/CD81/HLA-DRB1/CRTAM/IL4R/KLRK1/FES/IL18R1/SPON2/KLRD1/SLAMF6/RPS19/FCGR1A/STXBP2/ANXA1/HLA-DRA/DDX21/HSPD1/HLX/TAP2/CD1D/DDX60	38
BP	GO:0045619	regulation of lymphocyte differentiation	33/920	212/18614	4.57768e-09	3.55487e-07	3.03285e-07	GATA3/LEF1/CR1/RASGRP1/XRCC6/CD74/PGLYRP1/VNN1/TCF7/FCRL3/IL23A/CD27/SMARCE1/TBX21/IL7R/RUNX3/ZFP36L2/HLA-DRB1/CRTAM/IL4R/CD2/ADA/IKZF3/BATF/ANXA1/HLA-DRA/ID2/RHOH/BCL6/FGL2/HLX/SMARCD3/IRF4	33
BP	GO:0050777	negative regulation of immune response	31/920	191/18614	4.82512e-09	3.68782e-07	3.14627e-07	ARG1/CD96/MAPK14/CD160/NLRC3/IRAK3/CR1/PARP1/CD59/PGLYRP1/CD55/SAMSN1/TBX21/IL7R/RABGEF1/HLA-DRB1/FYN/THOC1/FURIN/LYAR/IL4R/KLRD1/RPS19/IL27RA/ANXA1/CEACAM1/BCL6/FGL2/HLX/VSIG4/OAS3	31
BP	GO:0050727	regulation of inflammatory response	50/920	414/18614	4.89063e-09	3.68782e-07	3.14627e-07	S100A8/S100A12/GATA3/MAPK14/NLRC3/LILRA5/NR1D2/SMAD3/MMP9/ETS1/PGLYRP1/STK39/RORA/IL1R1/IL23A/PDCD4/RABGEF1/PSMA6/CD81/SOCS3/TNFAIP6/NLRC4/CARD16/HLA-DRB1/FYN/CST7/FUT7/FURIN/NAIP/ADA/PTGER4/BST1/RPS19/OSM/FCGR1A/CCR7/IER3/ANXA1/ALOX5/JAK2/BIRC3/BCL6/AIM2/CCL5/MMP8/NLRP1/LGALS2/ELANE/IDO1/WFDC1	50
BP	GO:0019221	cytokine-mediated signaling pathway	56/920	492/18614	5.11015e-09	3.7983e-07	3.24053e-07	ARG1/IRAK3/CCR6/LILRA5/IL2RB/IL1R2/TRAF5/CCR3/TXK/IL11RA/CD74/TNFRSF25/JAK1/IL18RAP/STK39/UGCG/IL1R1/TXNDC17/IL7R/RABGEF1/AGPAT2/FCER1G/STAT4/SH2B3/CARD16/CIB1/IL4R/NAIP/CCR5/CX3CR1/IL18R1/RPS6KA5/IL27RA/CXCR5/ACSL1/OSM/CCR7/CEACAM1/AZI2/EXT1/JAK2/BIRC3/IL1RN/AIM2/CCL5/CXCR4/PPBP/TNFSF13B/LILRA3/STAT1/CD24/PF4V1/IFI27/MX1/CTSG/OAS3	56
BP	GO:0019884	antigen processing and presentation of exogenous antigen	15/920	49/18614	7.44e-09	5.45216e-07	4.65152e-07	CD74/HLA-DPA1/HLA-DMB/HLA-DPB1/FCER1G/HLA-DQA1/HLA-DRB1/HLA-DMA/PSME1/CTSD/FCGR1A/HLA-DRA/TAP2/CD1D/HLA-DRB4	15
BP	GO:0006959	humoral immune response	36/920	250/18614	7.7764e-09	5.61953e-07	4.79431e-07	S100A12/GATA3/CCR6/CR1/ST6GAL1/CD59/PGLYRP1/GPR183/CD55/CD81/SLC11A1/HLA-DRB1/GNLY/MS4A1/BLNK/SPON2/BST1/RPS19/CCR7/ALOX5/SLPI/MEF2C/LTF/RNASE3/PPBP/CAMP/CLU/IGHM/ELANE/C1QB/DEFA4/PF4V1/POU2AF1/CFD/VSIG4/CTSG	36
BP	GO:0001818	negative regulation of cytokine production	46/920	371/18614	8.93735e-09	6.37e-07	5.43458e-07	ARG1/GATA3/CD96/LEF1/NLRC3/IRAK3/LILRA5/RNF125/CR1/IL1R2/TIGIT/SERPINB1/PGLYRP1/GPR18/TRIB2/IL23A/PDCD4/TBX21/RABGEF1/KLF2/SLC11A1/CARD16/HLA-DRB1/TSPO/FURIN/CX3CR1/PTGER4/RPS6KA5/IL27RA/CCR7/ANXA1/CEACAM1/BANK1/BPI/ORM1/BCL6/HSP90AB1/LTF/MMP8/THBS1/ELANE/IDO1/CD24/VSIG4/GBP1/OAS3	46
BP	GO:0002456	T cell mediated immunity	24/920	125/18614	9.19221e-09	6.46312e-07	5.51402e-07	ARG1/GATA3/CR1/RFTN1/GZMM/CD55/IL1R1/IL23A/TBX21/IL7R/BTN3A3/CD81/HLA-DRB1/FUT7/PRF1/IL18R1/KLRD1/HLA-DRA/CEACAM1/CD8A/BTN3A2/HSPD1/TAP2/CD1D	24
BP	GO:0016064	immunoglobulin mediated immune response	26/920	145/18614	1.0051e-08	6.97272e-07	5.94879e-07	CCR6/CR1/IL2RB/CD74/CD55/CD27/TBX21/HLA-DPA1/HLA-DMB/HLA-DPB1/FCER1G/CD81/HLA-DQA1/HLA-DRB1/HLA-DMA/THOC1/BATF/IL27RA/FCGR1A/HLA-DRA/FCGR3A/BCL6/HSPD1/CLU/C1QB/HLA-DRB4	26
BP	GO:0032944	regulation of mononuclear cell proliferation	35/920	243/18614	1.24652e-08	8.53375e-07	7.28058e-07	ARG1/PRKCQ/CR1/SPN/ST6GAL1/CD6/CD74/NFATC2/GPR183/FCRL3/CD3E/CD55/IL23A/HLA-DPA1/HLA-DMB/HLA-DPB1/CD81/HLA-DRB1/CRTAM/MAD1L1/CBLB/ADA/IKZF3/BST1/ANXA1/FCGR3A/JAK2/BCL6/MEF2C/CCL5/TNFSF13B/CD1D/IDO1/CD24/VSIG4	35
BP	GO:0042742	defense response to bacterium	41/920	314/18614	1.31674e-08	8.8974e-07	7.59083e-07	S100A8/S100A12/ANXA3/CD160/CLEC4D/HP/HMGB2/SPN/PGLYRP1/IL23A/IL7R/FCER1G/SLC11A1/NLRC4/NAIP/KLRK1/GNLY/DHX15/CLEC4E/SPON2/RPS19/IL27RA/FCGR1A/LCN2/BPI/IRF8/SLPI/LTF/RNASE3/MPEG1/PPBP/NLRP1/SELP/CAMP/EMILIN2/IGHM/ELANE/MPO/DEFA4/CTSG/OAS3	41
BP	GO:0019724	B cell mediated immunity	26/920	148/18614	1.56412e-08	1.04335e-06	8.90136e-07	CCR6/CR1/IL2RB/CD74/CD55/CD27/TBX21/HLA-DPA1/HLA-DMB/HLA-DPB1/FCER1G/CD81/HLA-DQA1/HLA-DRB1/HLA-DMA/THOC1/BATF/IL27RA/FCGR1A/HLA-DRA/FCGR3A/BCL6/HSPD1/CLU/C1QB/HLA-DRB4	26
BP	GO:0043368	positive T cell selection	13/920	38/18614	1.65173e-08	1.08784e-06	9.28093e-07	BCL11B/SPN/CD74/LY9/CD3E/IL23A/TBX21/CD3D/CD3G/THEMIS/BATF/SLAMF6/IRF4	13
BP	GO:0031341	regulation of cell killing	22/920	110/18614	1.74023e-08	1.1318e-06	9.65601e-07	ARG1/CD160/CR1/RASGRP1/CD59/IL18RAP/CD55/IL23A/ITGAM/IL7R/KLRB1/HLA-DRB1/CRTAM/PRF1/KLRK1/CX3CR1/KLRD1/SLAMF6/HLA-DRA/CEACAM1/TAP2/CD1D	22
BP	GO:1902105	regulation of leukocyte differentiation	41/920	319/18614	2.07575e-08	1.33335e-06	1.13755e-06	GATA3/LEF1/GATA2/CR1/RASGRP1/XRCC6/CD74/PGLYRP1/VNN1/TCF7/FCRL3/IL23A/CD27/SMARCE1/TBX21/IL7R/RUNX3/ZFP36L2/TNFAIP6/HLA-DRB1/CRTAM/IL4R/CD2/MYC/ADA/IKZF3/FES/BATF/ANXA1/HLA-DRA/CEACAM1/ID2/RHOH/TRIB1/BCL6/PRKCA/FGL2/LTF/HLX/SMARCD3/IRF4	41
BP	GO:2000514	regulation of CD4-positive, alpha-beta T cell activation	18/920	77/18614	2.71368e-08	1.72187e-06	1.46901e-06	GATA3/CD160/PRKCQ/CD3E/CD55/IL23A/TBX21/RUNX3/CD81/HLA-DRB1/IL4R/CBLB/BATF/ANXA1/HLA-DRA/BCL6/HLX/IRF4	18
BP	GO:0050670	regulation of lymphocyte proliferation	34/920	239/18614	2.75188e-08	1.72507e-06	1.47174e-06	ARG1/PRKCQ/CR1/SPN/CD6/CD74/NFATC2/GPR183/FCRL3/CD3E/CD55/IL23A/HLA-DPA1/HLA-DMB/HLA-DPB1/CD81/HLA-DRB1/CRTAM/MAD1L1/CBLB/ADA/IKZF3/BST1/ANXA1/FCGR3A/JAK2/BCL6/MEF2C/CCL5/TNFSF13B/CD1D/IDO1/CD24/VSIG4	34
BP	GO:0002478	antigen processing and presentation of exogenous peptide antigen	13/920	40/18614	3.34735e-08	2.05396e-06	1.75234e-06	CD74/HLA-DPA1/HLA-DMB/HLA-DPB1/FCER1G/HLA-DQA1/HLA-DRB1/HLA-DMA/CTSD/FCGR1A/HLA-DRA/TAP2/HLA-DRB4	13
BP	GO:0042113	B cell activation	37/920	276/18614	3.3555e-08	2.05396e-06	1.75234e-06	LEF1/CCR6/DOCK10/CR1/RASGRP1/CD74/NFATC2/TOP2B/GPR183/FCRL3/SAMSN1/ITGA4/CD27/TBX21/IL7R/ZFP36L2/CD81/THOC1/ADA/IKZF3/BATF/MS4A1/BLNK/BST1/IL27RA/CXCR5/LAX1/BANK1/ID2/IRF8/TPD52/BCL6/ITM2A/MEF2C/HSPD1/TNFSF13B/POU2AF1	37
BP	GO:0051250	negative regulation of lymphocyte activation	27/920	168/18614	5.81228e-08	3.51643e-06	3.00005e-06	ARG1/CR1/SPN/TIGIT/CD74/PGLYRP1/SAMSN1/TBX21/RUNX3/HLA-DRB1/CRTAM/THOC1/IL4R/MAD1L1/CBLB/LAX1/ANXA1/CEACAM1/BANK1/PAG1/ID2/BCL6/FGL2/HLX/IDO1/VSIG4/CTSG	27
BP	GO:0002705	positive regulation of leukocyte mediated immunity	25/920	148/18614	6.58226e-08	3.86582e-06	3.29813e-06	ARG1/GATA3/CD160/RASGRP1/SH2D1B/CD177/IL18RAP/CD55/IL1R1/IL23A/ITGAM/TBX21/CD81/HLA-DRB1/CRTAM/KLRK1/IL18R1/KLRD1/SLAMF6/FCGR1A/HLA-DRA/DDX21/HSPD1/TAP2/CD1D	25
BP	GO:0032946	positive regulation of mononuclear cell proliferation	25/920	148/18614	6.58226e-08	3.86582e-06	3.29813e-06	PRKCQ/ST6GAL1/CD6/CD74/NFATC2/GPR183/FCRL3/CD3E/CD55/IL23A/HLA-DPA1/HLA-DMB/HLA-DPB1/CD81/ADA/BST1/ANXA1/FCGR3A/JAK2/BCL6/MEF2C/CCL5/TNFSF13B/CD1D/CD24	25
BP	GO:0042098	T cell proliferation	31/920	213/18614	6.61269e-08	3.86582e-06	3.29813e-06	ARG1/PRKCQ/CR1/RASGRP1/SPN/CD6/CD3E/CD55/IL23A/HLA-DPA1/HLA-DMB/HLA-DPB1/CD81/SLC11A1/HLA-DRB1/CRTAM/FYN/MAD1L1/CBLB/SH2D2A/ANXA1/BTN3A1/JAK2/BCL6/CCL5/TNFSF13B/FKBP1B/CD1D/IDO1/CD24/VSIG4	31
BP	GO:0002695	negative regulation of leukocyte activation	30/920	202/18614	6.78575e-08	3.92292e-06	3.34684e-06	ARG1/CR1/SPN/TIGIT/CD74/PGLYRP1/SAMSN1/TBX21/RABGEF1/RUNX3/HLA-DRB1/CRTAM/THOC1/CST7/IL4R/MAD1L1/CBLB/LAX1/ANXA1/CEACAM1/BANK1/PAG1/BPI/ID2/BCL6/FGL2/HLX/IDO1/VSIG4/CTSG	30
BP	GO:0002181	cytoplasmic translation	26/920	159/18614	7.12143e-08	4.07173e-06	3.47381e-06	EIF3D/EIF3A/RPLP2/EIF3L/EIF3F/RPL23A/RPL22/RPL19/FTSJ1/RPL14/DPH3/CPEB4/RPS4X/RPL18/RPS23/EIF3H/RPL15/RPL10A/RPL5/RPS19/RPL3/RPL13A/EIF3E/RPL13/RPS5/SLBP	26
BP	GO:0002504	antigen processing and presentation of peptide or polysaccharide antigen via MHC class II	12/920	37/18614	1.16499e-07	6.58854e-06	5.62102e-06	CD74/HLA-DPA1/HLA-DMB/HLA-DPB1/FCER1G/HLA-DQA1/HLA-DRB1/HLA-DMA/CTSD/HLA-DRA/THBS1/HLA-DRB4	12
BP	GO:0002698	negative regulation of immune effector process	22/920	122/18614	1.22302e-07	6.84236e-06	5.83757e-06	ARG1/CD96/IRAK3/CR1/CD59/PGLYRP1/FCRL3/CD55/TBX21/IL7R/RABGEF1/THOC1/IL4R/CX3CR1/KLRD1/RPS19/ANXA1/CEACAM1/BCL6/FGL2/HLX/VSIG4	22
BP	GO:0019886	antigen processing and presentation of exogenous peptide antigen via MHC class II	11/920	31/18614	1.37875e-07	7.63153e-06	6.51085e-06	CD74/HLA-DPA1/HLA-DMB/HLA-DPB1/FCER1G/HLA-DQA1/HLA-DRB1/HLA-DMA/CTSD/HLA-DRA/HLA-DRB4	11
BP	GO:0048872	homeostasis of number of cells	38/920	304/18614	1.4183e-07	7.76779e-06	6.6271e-06	GATA3/MAPK14/GATA2/SART3/DOCK10/HMGB2/ETS1/CD74/GPR183/HSPA9/TGFBR3/IL7R/KLF2/SH2B3/ACVR1B/LYAR/ADA/SIT1/CX3CR1/OCIAD2/RPS19/CCR7/ANXA1/EXT1/JAK2/ID2/BCL6/MEF2C/SLC40A1/SLC25A40/TNFSF13B/LGALS2/AHSP/BPGM/FSTL1/STAT1/FECH/ALAS2	38
BP	GO:0070663	regulation of leukocyte proliferation	35/920	268/18614	1.50853e-07	8.17591e-06	6.97529e-06	ARG1/PRKCQ/CR1/SPN/ST6GAL1/CD6/CD74/NFATC2/GPR183/FCRL3/CD3E/CD55/IL23A/HLA-DPA1/HLA-DMB/HLA-DPB1/CD81/HLA-DRB1/CRTAM/MAD1L1/CBLB/ADA/IKZF3/BST1/ANXA1/FCGR3A/JAK2/BCL6/MEF2C/CCL5/TNFSF13B/CD1D/IDO1/CD24/VSIG4	35
BP	GO:0046634	regulation of alpha-beta T cell activation	21/920	114/18614	1.61784e-07	8.63001e-06	7.36271e-06	GATA3/CD160/PRKCQ/CD3E/CD55/IL23A/TBX21/RUNX3/CD81/HLA-DRB1/CRTAM/IL4R/CBLB/ADA/BATF/ANXA1/HLA-DRA/JAK2/BCL6/HLX/IRF4	21
BP	GO:0022613	ribonucleoprotein complex biogenesis	51/920	475/18614	1.62549e-07	8.63001e-06	7.36271e-06	SRPK1/SART3/ZNHIT6/DDX18/IMP3/EIF3D/PRPF19/DDX47/DKC1/NOLC1/NOL11/PUF60/EIF3A/EIF3L/EXOSC10/LUC7L2/SF3A3/NOP56/NOB1/EIF3F/RPL23A/PRPF8/GAR1/NPM1/RPL14/MPHOSPH10/YTHDC1/EIF3H/HTATSF1/LYAR/DDX27/UTP3/EXOSC4/RRS1/NSA2/FBL/RPL5/NHP2/RPS19/RPL13A/EIF3E/NSUN5P2/DDX21/RPS5/HSP90AB1/EXOSC8/NSUN3/RSL24D1/RPS27L/ERI1/RIOK3	51
BP	GO:0050671	positive regulation of lymphocyte proliferation	24/920	145/18614	1.78274e-07	9.36927e-06	7.9934e-06	PRKCQ/CD6/CD74/NFATC2/GPR183/FCRL3/CD3E/CD55/IL23A/HLA-DPA1/HLA-DMB/HLA-DPB1/CD81/ADA/BST1/ANXA1/FCGR3A/JAK2/BCL6/MEF2C/CCL5/TNFSF13B/CD1D/CD24	24
BP	GO:0042088	T-helper 1 type immune response	13/920	46/18614	2.14767e-07	1.11743e-05	9.53338e-06	LEF1/SPN/IL1R1/IL23A/TBX21/SLC11A1/HLA-DRB1/IL4R/IL18R1/IL27RA/SEMA4A/ANXA1/HLX	13
BP	GO:0050866	negative regulation of cell activation	31/920	225/18614	2.33023e-07	1.20041e-05	1.02414e-05	ARG1/CR1/SPN/TIGIT/CD74/PGLYRP1/SAMSN1/TBX21/RABGEF1/RUNX3/SH2B3/HLA-DRB1/CRTAM/THOC1/CST7/IL4R/MAD1L1/CBLB/LAX1/ANXA1/CEACAM1/BANK1/PAG1/BPI/ID2/BCL6/FGL2/HLX/IDO1/VSIG4/CTSG	31
BP	GO:0045580	regulation of T cell differentiation	27/920	180/18614	2.48126e-07	1.26568e-05	1.07982e-05	GATA3/LEF1/CR1/RASGRP1/CD74/VNN1/TCF7/IL23A/CD27/SMARCE1/TBX21/IL7R/RUNX3/HLA-DRB1/CRTAM/IL4R/CD2/ADA/BATF/ANXA1/HLA-DRA/RHOH/BCL6/FGL2/HLX/SMARCD3/IRF4	27
BP	GO:0048002	antigen processing and presentation of peptide antigen	16/920	71/18614	2.75364e-07	1.39099e-05	1.18672e-05	CD74/HLA-DPA1/HLA-DMB/HLA-DPB1/FCER1G/SLC11A1/HLA-DQA1/HLA-DRB1/HLA-DMA/CTSD/FCGR1A/HLA-DRA/SAR1B/ERAP2/TAP2/HLA-DRB4	16
BP	GO:0002828	regulation of type 2 immune response	11/920	33/18614	2.8771e-07	1.43938e-05	1.22801e-05	ARG1/GATA3/CD74/TBX21/CD81/IL4R/IL27RA/ANXA1/BCL6/HLX/IDO1	11
BP	GO:0042092	type 2 immune response	12/920	40/18614	3.06248e-07	1.51688e-05	1.29413e-05	ARG1/GATA3/CD74/TBX21/CD81/IL4R/BATF/IL27RA/ANXA1/BCL6/HLX/IDO1	12
BP	GO:0002399	MHC class II protein complex assembly	8/920	16/18614	3.11948e-07	1.51688e-05	1.29413e-05	HLA-DPA1/HLA-DMB/HLA-DPB1/HLA-DQA1/HLA-DRB1/HLA-DMA/HLA-DRA/HLA-DRB4	8
BP	GO:0002503	peptide antigen assembly with MHC class II protein complex	8/920	16/18614	3.11948e-07	1.51688e-05	1.29413e-05	HLA-DPA1/HLA-DMB/HLA-DPB1/HLA-DQA1/HLA-DRB1/HLA-DMA/HLA-DRA/HLA-DRB4	8
BP	GO:0050868	negative regulation of T cell activation	22/920	131/18614	4.44315e-07	2.14053e-05	1.8262e-05	ARG1/CR1/SPN/TIGIT/CD74/TBX21/RUNX3/HLA-DRB1/CRTAM/IL4R/MAD1L1/CBLB/LAX1/ANXA1/CEACAM1/PAG1/BCL6/FGL2/HLX/IDO1/VSIG4/CTSG	22
BP	GO:0002495	antigen processing and presentation of peptide antigen via MHC class II	11/920	35/18614	5.66286e-07	2.70311e-05	2.30616e-05	CD74/HLA-DPA1/HLA-DMB/HLA-DPB1/FCER1G/HLA-DQA1/HLA-DRB1/HLA-DMA/CTSD/HLA-DRA/HLA-DRB4	11
BP	GO:0070665	positive regulation of leukocyte proliferation	25/920	166/18614	6.35046e-07	3.00377e-05	2.56267e-05	PRKCQ/ST6GAL1/CD6/CD74/NFATC2/GPR183/FCRL3/CD3E/CD55/IL23A/HLA-DPA1/HLA-DMB/HLA-DPB1/CD81/ADA/BST1/ANXA1/FCGR3A/JAK2/BCL6/MEF2C/CCL5/TNFSF13B/CD1D/CD24	25
BP	GO:0071222	cellular response to lipopolysaccharide	30/920	224/18614	6.72851e-07	3.15391e-05	2.69077e-05	ARG1/MAPK14/HMGB2/CD6/LY96/CD55/PDCD4/PRPF8/ADAM9/CARD16/TSPO/KLRK1/CCR5/CX3CR1/SPON2/BPI/JAK2/IRF8/TRIB1/MEF2C/CCL5/PRKCA/LTF/CHMP5/PPBP/CAMP/LY86/DEFA4/PF4V1/CTSG	30
BP	GO:0001910	regulation of leukocyte mediated cytotoxicity	18/920	95/18614	7.95823e-07	3.69703e-05	3.15412e-05	ARG1/CD160/RASGRP1/IL18RAP/IL23A/ITGAM/IL7R/KLRB1/HLA-DRB1/CRTAM/KLRK1/CX3CR1/KLRD1/SLAMF6/HLA-DRA/CEACAM1/TAP2/CD1D	18
BP	GO:0002708	positive regulation of lymphocyte mediated immunity	21/920	126/18614	9.19294e-07	4.23282e-05	3.61124e-05	GATA3/CD160/RASGRP1/SH2D1B/IL18RAP/CD55/IL1R1/IL23A/TBX21/CD81/HLA-DRB1/CRTAM/KLRK1/IL18R1/KLRD1/SLAMF6/FCGR1A/HLA-DRA/HSPD1/TAP2/CD1D	21
BP	GO:0045582	positive regulation of T cell differentiation	20/920	116/18614	9.56638e-07	4.36613e-05	3.72497e-05	GATA3/LEF1/CR1/RASGRP1/CD74/VNN1/IL23A/CD27/SMARCE1/IL7R/RUNX3/HLA-DRB1/IL4R/ADA/ANXA1/HLA-DRA/RHOH/BCL6/HLX/SMARCD3	20
BP	GO:0002437	inflammatory response to antigenic stimulus	16/920	78/18614	1.06877e-06	4.794e-05	4.09001e-05	GATA3/MAPK14/HMGB2/RASGRP1/CD6/CD81/HLA-DRB1/FYN/FUT7/FURIN/FCGR1A/CCR7/FCGR3A/EXT1/IL1RN/ELANE	16
BP	GO:0030595	leukocyte chemotaxis	31/920	241/18614	1.06881e-06	4.794e-05	4.09001e-05	S100A8/S100A12/CCR6/CD74/GPR18/GPR183/DPP4/STK39/IL23A/CKLF/FCER1G/TNFAIP6/VEGFB/KLRK1/CCR5/CX3CR1/BST1/RPS19/CXCR5/CCR7/RPL13A/ANXA1/ALOX5/C3AR1/CCL5/CXCR4/THBS1/PPBP/S1PR1/PF4V1/CTSG	31
BP	GO:0006364	rRNA processing	29/920	218/18614	1.18369e-06	5.26386e-05	4.49087e-05	ZNHIT6/DDX18/IMP3/DDX47/DKC1/NOLC1/NOL11/EXOSC10/NOP56/NOB1/GAR1/RPL14/MPHOSPH10/LYAR/DDX27/UTP3/EXOSC4/RRS1/NSA2/FBL/RPL5/NHP2/RPS19/NSUN5P2/DDX21/EXOSC8/NSUN3/ERI1/RIOK3	29
BP	GO:0016032	viral process	45/920	426/18614	1.36046e-06	5.99872e-05	5.11782e-05	NMT2/SRPK1/LEF1/CR1/CHMP7/EIF3D/ST6GAL1/CD74/TOP2B/PTBP1/DPP4/RRP1B/MORC2/EIF3A/EIF3L/CD55/EIF3F/PPIH/HSPA8/CD81/STOM/HLA-DRB1/ST3GAL4/HTATSF1/SNX3/FURIN/CCR5/PLSCR1/APOBEC3G/ST6GALNAC3/HSP90AB1/SLPI/CCL5/CLEC5A/CXCR4/LTF/CHMP5/CTDP1/STAT1/IFIH1/IFI27/MX1/IFIT1/OAS3/APOBEC3B	45
BP	GO:0030218	erythrocyte differentiation	21/920	130/18614	1.55614e-06	6.74717e-05	5.75636e-05	GATA3/MAPK14/GATA2/HMGB2/ETS1/HSPA9/TGFBR3/KLF2/SH2B3/ACVR1B/LYAR/RPS19/JAK2/ID2/BCL6/SLC25A40/AHSP/BPGM/STAT1/FECH/ALAS2	21
BP	GO:0045621	positive regulation of lymphocyte differentiation	21/920	130/18614	1.55614e-06	6.74717e-05	5.75636e-05	GATA3/LEF1/CR1/RASGRP1/XRCC6/CD74/VNN1/IL23A/CD27/SMARCE1/IL7R/RUNX3/HLA-DRB1/IL4R/ADA/ANXA1/HLA-DRA/RHOH/BCL6/HLX/SMARCD3	21
BP	GO:0002444	myeloid leukocyte mediated immunity	19/920	110/18614	1.72876e-06	7.37564e-05	6.29254e-05	ANXA3/ARG1/GATA2/RASGRP1/CD177/ITGAM/RABGEF1/IL4R/FES/CX3CR1/PTGDS/SPON2/FCGR1A/STXBP2/FCGR3A/DDX21/NDST2/ELANE/CTSG	19
BP	GO:0031348	negative regulation of defense response	34/920	284/18614	1.72944e-06	7.37564e-05	6.29254e-05	ARG1/GATA3/CD96/MAPK14/NLRC3/IRAK3/RNF125/NR1D2/CR1/PARP1/SMAD3/PGLYRP1/RORA/RABGEF1/SOCS3/TNFAIP6/HLA-DRB1/FYN/CST7/FURIN/LYAR/ADA/PTGER4/KLRD1/RPS19/IER3/CEACAM1/ALOX5/FGL2/ELANE/RIOK3/VSIG4/WFDC1/OAS3	34
BP	GO:0032102	negative regulation of response to external stimulus	46/920	446/18614	2.01027e-06	8.50359e-05	7.25485e-05	ARG1/GATA3/CD96/MAPK14/NLRC3/IRAK3/RNF125/NR1D2/CR1/PARP1/SMAD3/ST6GAL1/PGLYRP1/GPR18/DPP4/RORA/RABGEF1/SOCS3/TNFAIP6/SH2B3/CARD16/KREMEN1/HLA-DRB1/FYN/CST7/FURIN/LYAR/KLRK1/ADA/PTGER4/KLRD1/RPS19/SEMA4A/IER3/CEACAM1/ALOX5/TRIB1/FGL2/LTF/THBS1/SERPINB2/ELANE/RIOK3/VSIG4/WFDC1/OAS3	46
BP	GO:0060326	cell chemotaxis	36/920	312/18614	2.06945e-06	8.68334e-05	7.40821e-05	S100A8/S100A12/LEF1/CCR6/PRKCQ/HMGB2/CD74/GPR18/GPR183/DPP4/STK39/IL23A/CKLF/FCER1G/TNFAIP6/VEGFB/KLRK1/CCR5/CX3CR1/BST1/RPS19/CXCR5/CCR7/RPL13A/RAB13/ANXA1/ALOX5/C3AR1/CCL5/CXCR4/THBS1/PPBP/S1PR1/PF4V1/DOCK4/CTSG	36
BP	GO:0071219	cellular response to molecule of bacterial origin	30/920	237/18614	2.22192e-06	9.24851e-05	7.89038e-05	ARG1/MAPK14/HMGB2/CD6/LY96/CD55/PDCD4/PRPF8/ADAM9/CARD16/TSPO/KLRK1/CCR5/CX3CR1/SPON2/BPI/JAK2/IRF8/TRIB1/MEF2C/CCL5/PRKCA/LTF/CHMP5/PPBP/CAMP/LY86/DEFA4/PF4V1/CTSG	30
BP	GO:0009615	response to virus	43/920	408/18614	2.47321e-06	0.000102128	8.71304e-05	GATA3/MAPK14/IRAK3/RNF125/SMAD3/RNASE2/RRP1B/JAK1/IL23A/TBX21/ZMYND11/PRF1/EXOSC4/DHX15/PLSCR1/EEF1G/SPON2/DDX21/APOBEC3G/AZI2/EXT1/JAK2/AIM2/CCL5/FGL2/CXCR4/LGALS8/NLRP1/CLU/STAT1/IFIT2/IFIH1/RIOK3/POU2AF1/IFIT1B/IFI27/GBP1/MX1/IFIT1/DDX60/OAS3/IFIT3/APOBEC3B	43
BP	GO:0071674	mononuclear cell migration	27/920	202/18614	2.49939e-06	0.000102353	8.73223e-05	S100A12/GATA3/CCR6/SPN/GPR183/STK39/ITGA4/CKLF/TBX21/CRTAM/FUT7/KLRK1/CCR5/CX3CR1/RPS19/IL27RA/CCR7/ANXA1/ALOX5/EXT1/C3AR1/CCL5/CXCR4/THBS1/PECAM1/S1PR1/CTSG	27
BP	GO:0050832	defense response to fungus	13/920	56/18614	2.51931e-06	0.000102353	8.73223e-05	S100A8/S100A12/ARG1/CLEC4D/GNLY/CX3CR1/CLEC4E/SPON2/LTF/ELANE/MPO/DEFA4/CTSG	13
BP	GO:0002396	MHC protein complex assembly	8/920	20/18614	2.55734e-06	0.000102353	8.73223e-05	HLA-DPA1/HLA-DMB/HLA-DPB1/HLA-DQA1/HLA-DRB1/HLA-DMA/HLA-DRA/HLA-DRB4	8
BP	GO:0002501	peptide antigen assembly with MHC protein complex	8/920	20/18614	2.55734e-06	0.000102353	8.73223e-05	HLA-DPA1/HLA-DMB/HLA-DPB1/HLA-DQA1/HLA-DRB1/HLA-DMA/HLA-DRA/HLA-DRB4	8
BP	GO:0031343	positive regulation of cell killing	15/920	74/18614	2.70452e-06	0.000107417	9.16428e-05	ARG1/CD160/RASGRP1/IL18RAP/IL23A/ITGAM/HLA-DRB1/CRTAM/PRF1/KLRK1/KLRD1/SLAMF6/HLA-DRA/TAP2/CD1D	15
BP	GO:0002468	dendritic cell antigen processing and presentation	7/920	15/18614	3.19626e-06	0.000125986	0.000107485	CD74/SLC11A1/HLA-DRB1/CCR7/HLA-DRA/FGL2/THBS1	7
BP	GO:0002381	immunoglobulin production involved in immunoglobulin-mediated immune response	15/920	75/18614	3.22797e-06	0.000126279	0.000107735	CCR6/TBX21/HLA-DPA1/HLA-DMB/HLA-DPB1/HLA-DQA1/HLA-DRB1/HLA-DMA/THOC1/BATF/IL27RA/HLA-DRA/BCL6/HSPD1/HLA-DRB4	15
BP	GO:0042129	regulation of T cell proliferation	25/920	183/18614	3.9299e-06	0.000151996	0.000129676	ARG1/PRKCQ/CR1/SPN/CD6/CD3E/CD55/IL23A/HLA-DPA1/HLA-DMB/HLA-DPB1/CD81/HLA-DRB1/CRTAM/MAD1L1/CBLB/ANXA1/JAK2/BCL6/CCL5/TNFSF13B/CD1D/IDO1/CD24/VSIG4	25
BP	GO:0045063	T-helper 1 cell differentiation	8/920	21/18614	3.95227e-06	0.000151996	0.000129676	LEF1/SPN/TBX21/IL4R/IL18R1/SEMA4A/ANXA1/HLX	8
BP	GO:0001912	positive regulation of leukocyte mediated cytotoxicity	14/920	67/18614	3.973e-06	0.000151996	0.000129676	ARG1/CD160/RASGRP1/IL18RAP/IL23A/ITGAM/HLA-DRB1/CRTAM/KLRK1/KLRD1/SLAMF6/HLA-DRA/TAP2/CD1D	14
BP	GO:0016072	rRNA metabolic process	31/920	257/18614	4.19444e-06	0.000159297	0.000135904	POLR1B/ZNHIT6/DDX18/IMP3/NCL/DDX47/DKC1/NOLC1/NOL11/EXOSC10/NOP56/NOB1/GAR1/RPL14/MPHOSPH10/LYAR/DDX27/UTP3/EXOSC4/RRS1/NSA2/FBL/RPL5/NHP2/RPS19/NSUN5P2/DDX21/EXOSC8/NSUN3/ERI1/RIOK3	31
BP	GO:0045622	regulation of T-helper cell differentiation	11/920	42/18614	4.22704e-06	0.000159372	0.000135968	GATA3/IL23A/TBX21/HLA-DRB1/IL4R/BATF/ANXA1/HLA-DRA/BCL6/HLX/IRF4	11
BP	GO:1902107	positive regulation of leukocyte differentiation	25/920	184/18614	4.33882e-06	0.000161249	0.00013757	GATA3/LEF1/CR1/RASGRP1/XRCC6/CD74/VNN1/IL23A/CD27/SMARCE1/IL7R/RUNX3/HLA-DRB1/IL4R/ADA/FES/ANXA1/HLA-DRA/ID2/RHOH/TRIB1/BCL6/PRKCA/HLX/SMARCD3	25
BP	GO:1903708	positive regulation of hemopoiesis	25/920	184/18614	4.33882e-06	0.000161249	0.00013757	GATA3/LEF1/CR1/RASGRP1/XRCC6/CD74/VNN1/IL23A/CD27/SMARCE1/IL7R/RUNX3/HLA-DRB1/IL4R/ADA/FES/ANXA1/HLA-DRA/ID2/RHOH/TRIB1/BCL6/PRKCA/HLX/SMARCD3	25
BP	GO:0050853	B cell receptor signaling pathway	15/920	77/18614	4.55391e-06	0.000167393	0.000142812	PLEKHA1/RFTN1/LCK/NFATC2/PRKCH/FCRL3/BMX/LPXN/ITK/CD81/MS4A1/BLNK/BANK1/MEF2C/IGHM	15
BP	GO:0002218	activation of innate immune response	29/920	233/18614	4.57791e-06	0.000167393	0.000142812	IRAK3/RNF125/RFTN1/XRCC6/FLOT1/TLR5/FCRL3/LY96/PYHIN1/MAP2K6/NLRC4/FYN/NAIP/KLRK1/CLEC4E/ALPK1/KLRD1/SFPQ/BIRC3/AIM2/LTF/NLRP1/HSPD1/TIFA/IRF4/IFIH1/RIOK3/DDX60/OAS3	29
BP	GO:1903038	negative regulation of leukocyte cell-cell adhesion	22/920	150/18614	4.60065e-06	0.000167393	0.000142812	ARG1/CR1/SPN/TIGIT/CD74/TBX21/RUNX3/HLA-DRB1/CRTAM/IL4R/MAD1L1/CBLB/LAX1/ANXA1/CEACAM1/PAG1/BCL6/FGL2/HLX/IDO1/VSIG4/CTSG	22
BP	GO:0034101	erythrocyte homeostasis	21/920	139/18614	4.67902e-06	0.000169062	0.000144236	GATA3/MAPK14/GATA2/HMGB2/ETS1/HSPA9/TGFBR3/KLF2/SH2B3/ACVR1B/LYAR/RPS19/JAK2/ID2/BCL6/SLC25A40/AHSP/BPGM/STAT1/FECH/ALAS2	21
BP	GO:0032640	tumor necrosis factor production	25/920	185/18614	4.78625e-06	0.000170567	0.00014552	NLRC3/IRAK3/LILRA5/RASGRP1/SPN/GPR18/LY96/IL23A/UBE2J1/TSPO/CD2/CX3CR1/SPON2/IL27RA/FCGR3A/BPI/JAK2/ORM1/LTF/MMP8/THBS1/ORM2/CLU/IFIH1/OAS3	25
BP	GO:0032680	regulation of tumor necrosis factor production	25/920	185/18614	4.78625e-06	0.000170567	0.00014552	NLRC3/IRAK3/LILRA5/RASGRP1/SPN/GPR18/LY96/IL23A/UBE2J1/TSPO/CD2/CX3CR1/SPON2/IL27RA/FCGR3A/BPI/JAK2/ORM1/LTF/MMP8/THBS1/ORM2/CLU/IFIH1/OAS3	25
BP	GO:0002709	regulation of T cell mediated immunity	17/920	97/18614	4.89679e-06	0.00017332	0.000147868	ARG1/GATA3/CD55/IL1R1/IL23A/TBX21/IL7R/CD81/HLA-DRB1/FUT7/IL18R1/KLRD1/HLA-DRA/CEACAM1/HSPD1/TAP2/CD1D	17
BP	GO:0042254	ribosome biogenesis	34/920	298/18614	5.06213e-06	0.000177961	0.000151828	ZNHIT6/DDX18/IMP3/DDX47/DKC1/NOLC1/NOL11/EXOSC10/NOP56/NOB1/RPL23A/GAR1/NPM1/RPL14/MPHOSPH10/LYAR/DDX27/UTP3/EXOSC4/RRS1/NSA2/FBL/RPL5/NHP2/RPS19/NSUN5P2/DDX21/RPS5/EXOSC8/NSUN3/RSL24D1/RPS27L/ERI1/RIOK3	34
BP	GO:0002821	positive regulation of adaptive immune response	20/920	129/18614	5.24478e-06	0.000183145	0.00015625	GATA3/PRKCQ/SKAP1/CD55/IL1R1/IL23A/TBX21/CD81/SLC11A1/HLA-DRB1/ADA/IL18R1/IL27RA/FCGR1A/HLA-DRA/JAK2/HSPD1/TNFSF13B/TAP2/CD1D	20
BP	GO:0044403	biological process involved in symbiotic interaction	35/920	313/18614	5.79213e-06	0.00020091	0.000171406	ARG1/LEF1/CR1/CHMP7/CD74/PGLYRP1/DPP4/RRP1B/CD55/HSPA8/CD81/STOM/HLA-DRB1/THOC1/SNX3/FURIN/CCR5/CX3CR1/PLSCR1/JAK2/HSP90AB1/CCL5/SAP30/CLEC5A/CXCR4/LTF/CHMP5/MPEG1/CTDP1/CAMP/HSPD1/ELANE/IFI27/IFIT1/CTSG	35
BP	GO:0050864	regulation of B cell activation	20/920	130/18614	5.91544e-06	0.000203828	0.000173896	CR1/CD74/NFATC2/GPR183/FCRL3/SAMSN1/CD27/TBX21/ZFP36L2/CD81/THOC1/ADA/IKZF3/BST1/IL27RA/BANK1/ID2/BCL6/MEF2C/TNFSF13B	20
BP	GO:0042116	macrophage activation	18/920	109/18614	6.22193e-06	0.000212978	0.000181703	DYSF/CD74/STK39/RORA/ITGAM/SLC11A1/CST7/IL4R/CX3CR1/FCGR3A/BPI/JAK2/CRTC3/MMP8/THBS1/HSPD1/CLU/VSIG4	18
BP	GO:0006968	cellular defense response	12/920	52/18614	6.5381e-06	0.000222338	0.000189688	CCR6/KLRG1/SPN/CCR3/LY96/ITK/PRF1/GNLY/CCR5/CX3CR1/TRAT1/CLEC5A	12
BP	GO:2000516	positive regulation of CD4-positive, alpha-beta T cell activation	11/920	44/18614	6.91658e-06	0.000233682	0.000199366	CD160/PRKCQ/CD3E/CD55/IL23A/CD81/HLA-DRB1/IL4R/ANXA1/HLA-DRA/HLX	11
BP	GO:0071216	cellular response to biotic stimulus	31/920	264/18614	7.30221e-06	0.000245119	0.000209123	ARG1/MAPK14/HMGB2/CD6/LY96/CD55/PDCD4/PRPF8/ADAM9/CARD16/TSPO/KLRK1/CCR5/CX3CR1/SPON2/BPI/JAK2/IRF8/TRIB1/MEF2C/CCL5/PRKCA/LTF/TXNIP/CHMP5/PPBP/CAMP/LY86/DEFA4/PF4V1/CTSG	31
BP	GO:0071706	tumor necrosis factor superfamily cytokine production	25/920	190/18614	7.72237e-06	0.00025592	0.000218339	NLRC3/IRAK3/LILRA5/RASGRP1/SPN/GPR18/LY96/IL23A/UBE2J1/TSPO/CD2/CX3CR1/SPON2/IL27RA/FCGR3A/BPI/JAK2/ORM1/LTF/MMP8/THBS1/ORM2/CLU/IFIH1/OAS3	25
BP	GO:1903555	regulation of tumor necrosis factor superfamily cytokine production	25/920	190/18614	7.72237e-06	0.00025592	0.000218339	NLRC3/IRAK3/LILRA5/RASGRP1/SPN/GPR18/LY96/IL23A/UBE2J1/TSPO/CD2/CX3CR1/SPON2/IL27RA/FCGR3A/BPI/JAK2/ORM1/LTF/MMP8/THBS1/ORM2/CLU/IFIH1/OAS3	25
BP	GO:0002685	regulation of leukocyte migration	28/920	227/18614	7.9048e-06	0.000260308	0.000222082	CCR6/SPN/CD74/GPR18/DPP4/STK39/IL1R1/ITGA4/IL23A/RABGEF1/CD81/TNFAIP6/VEGFB/ST3GAL4/FUT7/KLRK1/ADA/CX3CR1/PTGER4/BST1/IL27RA/CCR7/ANXA1/C3AR1/CCL5/THBS1/SELP/ELANE	28
BP	GO:0031295	T cell costimulation	11/920	45/18614	8.74852e-06	0.000286093	0.000244081	CD160/CD5/LCK/DPP4/CD3E/CD81/FYN/KLRK1/CCR7/TNFSF13B/CD24	11
BP	GO:0033631	cell-cell adhesion mediated by integrin	7/920	17/18614	8.85277e-06	0.000286093	0.000244081	DPP4/SKAP1/CD3E/ITGA4/ADAM9/ADA/CCL5	7
BP	GO:0090713	immunological memory process	7/920	17/18614	8.85277e-06	0.000286093	0.000244081	CD160/IL23A/CD81/HLA-DRB1/HLA-DRA/BCL6/FGL2	7
BP	GO:0002825	regulation of T-helper 1 type immune response	9/920	30/18614	9.45546e-06	0.000302081	0.000257721	IL1R1/IL23A/TBX21/SLC11A1/IL4R/IL18R1/IL27RA/ANXA1/HLX	9
BP	GO:0002824	positive regulation of adaptive immune response based on somatic recombination of immune receptors built from immunoglobulin superfamily domains	19/920	123/18614	9.46361e-06	0.000302081	0.000257721	GATA3/PRKCQ/CD55/IL1R1/IL23A/TBX21/CD81/SLC11A1/HLA-DRB1/ADA/IL18R1/IL27RA/FCGR1A/HLA-DRA/JAK2/HSPD1/TNFSF13B/TAP2/CD1D	19
BP	GO:0046635	positive regulation of alpha-beta T cell activation	14/920	72/18614	9.63848e-06	0.000305787	0.000260882	CD160/PRKCQ/CD3E/CD55/IL23A/RUNX3/CD81/HLA-DRB1/IL4R/ADA/ANXA1/HLA-DRA/JAK2/HLX	14
BP	GO:0022408	negative regulation of cell-cell adhesion	26/920	205/18614	1.00155e-05	0.000315823	0.000269445	ARG1/CR1/SPN/TIGIT/CD74/TBX21/RUNX3/SH2B3/HLA-DRB1/FXYD5/CRTAM/IL4R/MAD1L1/CBLB/LAX1/ANXA1/CEACAM1/PAG1/JAK2/IL1RN/BCL6/FGL2/HLX/IDO1/VSIG4/CTSG	26
BP	GO:0007599	hemostasis	28/920	230/18614	1.01485e-05	0.000318087	0.000271376	MAPK14/PRKCQ/METAP1/LCK/TXK/CD59/PABPC4/F5/ENTPD1/FCER1G/SH2B3/NFE2/ST3GAL4/PLSCR1/P2RX1/CEACAM1/JAK2/PRKCA/THBS1/SELP/C1GALT1C1/EMILIN2/MYL9/SERPINB2/HPSE/TREML1/GP9/CTSG	28
BP	GO:0052548	regulation of endopeptidase activity	36/920	336/18614	1.11819e-05	0.00034838	0.000297221	S100A8/CR1/SMAD3/MMP9/LCK/SERPINB1/SPOCK2/BIN1/CD27/FAM162A/POR/NLRC4/CARD16/FYN/CST7/FURIN/NAIP/MYC/P2RX1/PSME1/CTSD/ASPH/MICAL1/PSME2/CYFIP2/JAK2/BIRC3/AIM2/LTF/THBS1/NLRP1/CST3/HSPD1/RPS27L/SERPINB2/SIAH2	36
BP	GO:0046209	nitric oxide metabolic process	15/920	83/18614	1.19052e-05	0.000368706	0.000314562	SMAD3/SLC7A6/DDAH2/RORA/KLF2/CYB5B/POR/TSPO/KLRK1/CX3CR1/CYP1B1/JAK2/HSP90AB1/MMP8/CLU	15
BP	GO:0043370	regulation of CD4-positive, alpha-beta T cell differentiation	12/920	55/18614	1.21225e-05	0.000373214	0.000318408	GATA3/IL23A/TBX21/RUNX3/HLA-DRB1/IL4R/BATF/ANXA1/HLA-DRA/BCL6/HLX/IRF4	12
BP	GO:1903707	negative regulation of hemopoiesis	18/920	115/18614	1.34021e-05	0.000408215	0.000348269	GATA2/CR1/CD74/PGLYRP1/HSPA9/TBX21/RUNX3/TNFAIP6/IL4R/MYC/ANXA1/CEACAM1/ID2/TRIB1/BCL6/FGL2/LTF/HLX	18
BP	GO:0045123	cellular extravasation	14/920	74/18614	1.34162e-05	0.000408215	0.000348269	SPN/CD177/IL1R1/ITGA4/ST3GAL4/FUT7/CX3CR1/PTGER4/BST1/IL27RA/EXT1/PECAM1/SELP/ELANE	14
BP	GO:0031294	lymphocyte costimulation	11/920	47/18614	1.37107e-05	0.000412336	0.000351785	CD160/CD5/LCK/DPP4/CD3E/CD81/FYN/KLRK1/CCR7/TNFSF13B/CD24	11
BP	GO:2001057	reactive nitrogen species metabolic process	15/920	84/18614	1.384e-05	0.000412336	0.000351785	SMAD3/SLC7A6/DDAH2/RORA/KLF2/CYB5B/POR/TSPO/KLRK1/CX3CR1/CYP1B1/JAK2/HSP90AB1/MMP8/CLU	15
BP	GO:0002295	T-helper cell lineage commitment	7/920	18/18614	1.38687e-05	0.000412336	0.000351785	SPN/LY9/IL23A/TBX21/BATF/SLAMF6/IRF4	7
BP	GO:1904872	regulation of telomerase RNA localization to Cajal body	7/920	18/18614	1.38687e-05	0.000412336	0.000351785	DKC1/EXOSC10/CCT4/CCT8/CCT3/CCT6A/NHP2	7
BP	GO:2000116	regulation of cysteine-type endopeptidase activity	28/920	234/18614	1.40431e-05	0.000415149	0.000354185	S100A8/SMAD3/MMP9/LCK/CD27/FAM162A/POR/NLRC4/CARD16/FYN/CST7/NAIP/MYC/P2RX1/CTSD/ASPH/MICAL1/CYFIP2/JAK2/BIRC3/AIM2/LTF/THBS1/NLRP1/CST3/HSPD1/RPS27L/SIAH2	28
BP	GO:0002758	innate immune response-activating signaling pathway	26/920	209/18614	1.41751e-05	0.000416684	0.000355495	IRAK3/RNF125/RFTN1/FLOT1/TLR5/FCRL3/LY96/MAP2K6/NLRC4/FYN/NAIP/KLRK1/CLEC4E/ALPK1/KLRD1/BIRC3/AIM2/LTF/NLRP1/HSPD1/TIFA/IRF4/IFIH1/RIOK3/DDX60/OAS3	26
BP	GO:0050854	regulation of antigen receptor-mediated signaling pathway	13/920	65/18614	1.4492e-05	0.000423607	0.000361401	CD160/UBASH3A/LCK/PRKCH/FCRL3/LPXN/CD81/CBLB/ADA/CCR7/CEACAM1/TRAT1/GBP1	13
BP	GO:0045071	negative regulation of viral genome replication	12/920	56/18614	1.47415e-05	0.000428492	0.000365569	SRPK1/MORC2/PLSCR1/APOBEC3G/SLPI/CCL5/LTF/IFIH1/MX1/IFIT1/OAS3/APOBEC3B	12
BP	GO:0007596	blood coagulation	27/920	224/18614	1.74132e-05	0.000503339	0.000429424	MAPK14/PRKCQ/METAP1/LCK/TXK/CD59/PABPC4/F5/ENTPD1/FCER1G/SH2B3/ST3GAL4/PLSCR1/P2RX1/CEACAM1/JAK2/PRKCA/THBS1/SELP/C1GALT1C1/EMILIN2/MYL9/SERPINB2/HPSE/TREML1/GP9/CTSG	27
BP	GO:0002524	hypersensitivity	6/920	13/18614	1.82411e-05	0.000524355	0.000447354	GATA3/FUT7/FCGR1A/CCR7/FCGR3A/EXT1	6
BP	GO:0009620	response to fungus	13/920	67/18614	2.04333e-05	0.000584145	0.000498364	S100A8/S100A12/ARG1/CLEC4D/GNLY/CX3CR1/CLEC4E/SPON2/LTF/ELANE/MPO/DEFA4/CTSG	13
BP	GO:0090670	RNA localization to Cajal body	7/920	19/18614	2.10232e-05	0.000588084	0.000501725	DKC1/EXOSC10/CCT4/CCT8/CCT3/CCT6A/NHP2	7
BP	GO:0090671	telomerase RNA localization to Cajal body	7/920	19/18614	2.10232e-05	0.000588084	0.000501725	DKC1/EXOSC10/CCT4/CCT8/CCT3/CCT6A/NHP2	7
BP	GO:0090672	telomerase RNA localization	7/920	19/18614	2.10232e-05	0.000588084	0.000501725	DKC1/EXOSC10/CCT4/CCT8/CCT3/CCT6A/NHP2	7
BP	GO:0090685	RNA localization to nucleus	7/920	19/18614	2.10232e-05	0.000588084	0.000501725	DKC1/EXOSC10/CCT4/CCT8/CCT3/CCT6A/NHP2	7
BP	GO:0006809	nitric oxide biosynthetic process	14/920	77/18614	2.15318e-05	0.00059909	0.000511114	SMAD3/SLC7A6/DDAH2/RORA/KLF2/CYB5B/TSPO/KLRK1/CX3CR1/CYP1B1/JAK2/HSP90AB1/MMP8/CLU	14
BP	GO:0050878	regulation of body fluid levels	37/920	361/18614	2.28063e-05	0.000631175	0.000538488	MAPK14/PRKCQ/METAP1/LCK/TXK/CD59/PABPC4/STK39/ADM/F5/MTX1/ENTPD1/FCER1G/SH2B3/NFE2/ST3GAL4/ADA/AKR1B1/PLSCR1/P2RX1/APRT/CEACAM1/EXT1/JAK2/AKAP11/PRKACB/PRKCA/THBS1/SELP/C1GALT1C1/EMILIN2/MYL9/SERPINB2/HPSE/TREML1/GP9/CTSG	37
BP	GO:1902106	negative regulation of leukocyte differentiation	17/920	109/18614	2.42371e-05	0.000662776	0.000565449	GATA2/CR1/CD74/PGLYRP1/TBX21/RUNX3/TNFAIP6/IL4R/MYC/ANXA1/CEACAM1/ID2/TRIB1/BCL6/FGL2/LTF/HLX	17
BP	GO:0097529	myeloid leukocyte migration	28/920	241/18614	2.42547e-05	0.000662776	0.000565449	S100A8/S100A12/CD74/DPP4/CD177/IL1R1/IL23A/CKLF/RABGEF1/FCER1G/CD81/TNFAIP6/VEGFB/FUT7/CX3CR1/PTGER4/BST1/RPS19/CCR7/RPL13A/ANXA1/C3AR1/CCL5/THBS1/PPBP/PECAM1/PF4V1/CTSG	28
BP	GO:0002438	acute inflammatory response to antigenic stimulus	8/920	26/18614	2.43303e-05	0.000662776	0.000565449	GATA3/CD6/FUT7/FCGR1A/CCR7/FCGR3A/EXT1/ELANE	8
BP	GO:0050817	coagulation	27/920	229/18614	2.5923e-05	0.000702487	0.000599327	MAPK14/PRKCQ/METAP1/LCK/TXK/CD59/PABPC4/F5/ENTPD1/FCER1G/SH2B3/ST3GAL4/PLSCR1/P2RX1/CEACAM1/JAK2/PRKCA/THBS1/SELP/C1GALT1C1/EMILIN2/MYL9/SERPINB2/HPSE/TREML1/GP9/CTSG	27
BP	GO:0097530	granulocyte migration	21/920	156/18614	2.85889e-05	0.000770715	0.000657537	S100A8/S100A12/CD74/DPP4/CD177/IL1R1/IL23A/CKLF/FCER1G/TNFAIP6/FUT7/PTGER4/BST1/CCR7/ANXA1/C3AR1/CCL5/THBS1/PPBP/PECAM1/PF4V1	21
BP	GO:0042119	neutrophil activation	10/920	42/18614	2.87398e-05	0.00077079	0.000657601	ANXA3/CD177/IL18RAP/ITGAM/FCER1G/STXBP2/ANXA1/CCL5/CAMP/CTSG	10
BP	GO:0002228	natural killer cell mediated immunity	14/920	79/18614	2.90958e-05	0.000776336	0.000662333	CD96/CD160/RASGRP1/SH2D1B/IL18RAP/KLRB1/CRTAM/CD2/KLRK1/KLRD1/SLAMF6/FCGR3A/CEACAM1/GZMB	14
BP	GO:0030168	platelet activation	19/920	133/18614	2.94509e-05	0.000781801	0.000666995	MAPK14/PRKCQ/METAP1/LCK/TXK/FCER1G/SH2B3/PLSCR1/P2RX1/CEACAM1/JAK2/PRKCA/SELP/C1GALT1C1/EMILIN2/MYL9/TREML1/GP9/CTSG	19
BP	GO:0034612	response to tumor necrosis factor	29/920	257/18614	3.02395e-05	0.000798661	0.000681379	GATA3/MAPK14/TRAF5/PID1/TNFRSF25/RORA/TXNDC17/PRPF8/KLF2/ADAM9/ZFP36L2/CD58/CARD16/CIB1/NAIP/CYP1B1/AFF3/EXT1/JAK2/BIRC3/AIM2/CCL5/TCL1A/THBS1/CAMP/CHI3L1/TNFSF13B/STAT1/GBP1	29
BP	GO:0002829	negative regulation of type 2 immune response	6/920	14/18614	3.05863e-05	0.000799701	0.000682266	ARG1/TBX21/IL27RA/ANXA1/BCL6/HLX	6
BP	GO:0072540	T-helper 17 cell lineage commitment	6/920	14/18614	3.05863e-05	0.000799701	0.000682266	LY9/IL23A/TBX21/BATF/SLAMF6/IRF4	6
BP	GO:0050829	defense response to Gram-negative bacterium	15/920	90/18614	3.24562e-05	0.000844347	0.000720356	CD160/HMGB2/IL23A/SLC11A1/RPS19/BPI/LTF/RNASE3/MPEG1/SELP/CAMP/IGHM/ELANE/DEFA4/CTSG	15
BP	GO:0007162	negative regulation of cell adhesion	33/920	312/18614	3.33082e-05	0.000862201	0.000735588	ARG1/CR1/SPN/TIGIT/CD74/LPXN/TBX21/RUNX3/SH2B3/RCC2/HLA-DRB1/FXYD5/CRTAM/IL4R/MAD1L1/CBLB/CYP1B1/LAX1/ANXA1/CEACAM1/PAG1/JAK2/CBLL1/IL1RN/BCL6/FGL2/THBS1/TGFBI/HLX/IDO1/VSIG4/GBP1/CTSG	33
BP	GO:0042060	wound healing	42/920	439/18614	3.41392e-05	0.000879338	0.000750209	S100A8/MAPK14/GATA2/PRKCQ/CHMP7/SMAD3/METAP1/LCK/TXK/CD59/PABPC4/F5/ENTPD1/FCER1G/SLC11A1/SH2B3/PDCD10/ST3GAL4/PLSCR1/P2RX1/LRG1/ANXA1/CEACAM1/ALOX5/EXT1/JAK2/PRKCA/CXCR4/CHMP5/THBS1/ANXA6/SELP/C1GALT1C1/EMILIN2/TGFA/MYL9/SERPINB2/HPSE/TREML1/GP9/WFDC1/CTSG	42
BP	GO:0002820	negative regulation of adaptive immune response	12/920	61/18614	3.6631e-05	0.000938871	0.000800999	ARG1/CD160/CR1/SAMSN1/TBX21/IL7R/THOC1/IL4R/KLRD1/IL27RA/CEACAM1/BCL6	12
BP	GO:0002262	myeloid cell homeostasis	22/920	171/18614	3.78519e-05	0.000957782	0.000817133	GATA3/MAPK14/GATA2/HMGB2/ETS1/HSPA9/TGFBR3/KLF2/SH2B3/ACVR1B/LYAR/RPS19/ANXA1/JAK2/ID2/BCL6/SLC25A40/AHSP/BPGM/STAT1/FECH/ALAS2	22
BP	GO:0002715	regulation of natural killer cell mediated immunity	11/920	52/18614	3.7921e-05	0.000957782	0.000817133	CD96/CD160/RASGRP1/SH2D1B/IL18RAP/KLRB1/CRTAM/KLRK1/KLRD1/SLAMF6/CEACAM1	11
BP	GO:0010543	regulation of platelet activation	11/920	52/18614	3.7921e-05	0.000957782	0.000817133	PRKCQ/TXK/FCER1G/SH2B3/CEACAM1/JAK2/PRKCA/SELP/EMILIN2/GP9/CTSG	11
BP	GO:0002440	production of molecular mediator of immune response	34/920	328/18614	3.84738e-05	0.00096705	0.00082504	ARG1/GATA3/CD96/CD160/IRAK3/CCR6/CR1/CD74/FCRL3/CD55/IL1R1/TBX21/HLA-DPA1/RABGEF1/HLA-DMB/HLA-DPB1/CD81/UBE2J1/HLA-DQA1/HLA-DRB1/HLA-DMA/THOC1/IL4R/BATF/IL18R1/SPON2/IL27RA/HLA-DRA/DDX21/VPREB3/BCL6/HSPD1/ELANE/HLA-DRB4	34
BP	GO:0071356	cellular response to tumor necrosis factor	27/920	235/18614	4.10021e-05	0.00102564	0.000875029	GATA3/MAPK14/TRAF5/PID1/TNFRSF25/RORA/TXNDC17/PRPF8/KLF2/ZFP36L2/CD58/CARD16/CIB1/NAIP/CYP1B1/EXT1/JAK2/BIRC3/AIM2/CCL5/TCL1A/THBS1/CAMP/CHI3L1/TNFSF13B/STAT1/GBP1	27
BP	GO:0006403	RNA localization	24/920	197/18614	4.21997e-05	0.00105055	0.000896279	RFTN1/ZNHIT6/NUP93/DKC1/FLOT1/HNRNPA1/LRPPRC/EXOSC10/NPM1/NUP205/CCT4/YTHDC1/POM121/THOC1/AGFG1/CCT8/CCT3/FBL/TOMM20/CCT6A/NHP2/NUP107/ENY2/SLBP	24
BP	GO:0002832	negative regulation of response to biotic stimulus	18/920	125/18614	4.25153e-05	0.00105337	0.000898682	ARG1/CD96/NLRC3/IRAK3/RNF125/CR1/PARP1/CARD16/LYAR/KLRD1/RPS19/CEACAM1/TRIB1/FGL2/LTF/RIOK3/VSIG4/OAS3	18
BP	GO:0042100	B cell proliferation	16/920	103/18614	4.38668e-05	0.00108128	0.000922499	LEF1/RASGRP1/CD74/NFATC2/GPR183/FCRL3/IL7R/CD81/ADA/IKZF3/MS4A1/BST1/BCL6/MEF2C/HSPD1/TNFSF13B	16
BP	GO:0050856	regulation of T cell receptor signaling pathway	10/920	44/18614	4.43003e-05	0.00108128	0.000922499	CD160/UBASH3A/LCK/CD81/CBLB/ADA/CCR7/CEACAM1/TRAT1/GBP1	10
BP	GO:0072538	T-helper 17 type immune response	10/920	44/18614	4.43003e-05	0.00108128	0.000922499	PRKCQ/LY9/RORA/IL23A/TBX21/BATF/SLAMF6/IL27RA/JAK2/IRF4	10
BP	GO:0043373	CD4-positive, alpha-beta T cell lineage commitment	7/920	21/18614	4.44733e-05	0.00108128	0.000922499	SPN/LY9/IL23A/TBX21/BATF/SLAMF6/IRF4	7
BP	GO:1904874	positive regulation of telomerase RNA localization to Cajal body	6/920	15/18614	4.88463e-05	0.00118208	0.00100849	DKC1/CCT4/CCT8/CCT3/CCT6A/NHP2	6
BP	GO:0046637	regulation of alpha-beta T cell differentiation	13/920	73/18614	5.28165e-05	0.00127224	0.00108542	GATA3/IL23A/TBX21/RUNX3/HLA-DRB1/IL4R/ADA/BATF/ANXA1/HLA-DRA/BCL6/HLX/IRF4	13
BP	GO:0030890	positive regulation of B cell proliferation	10/920	45/18614	5.44579e-05	0.00130573	0.00111399	CD74/NFATC2/GPR183/FCRL3/CD81/ADA/BST1/BCL6/MEF2C/TNFSF13B	10
BP	GO:0019058	viral life cycle	33/920	320/18614	5.50885e-05	0.0013148	0.00112172	NMT2/SRPK1/CR1/CHMP7/CD74/TOP2B/DPP4/MORC2/CD55/PPIH/HSPA8/CD81/STOM/HLA-DRB1/HTATSF1/SNX3/FURIN/CCR5/PLSCR1/APOBEC3G/HSP90AB1/SLPI/CCL5/CLEC5A/CXCR4/LTF/CHMP5/IFIH1/IFI27/MX1/IFIT1/OAS3/APOBEC3B	33
BP	GO:0032760	positive regulation of tumor necrosis factor production	16/920	105/18614	5.5769e-05	0.00132496	0.00113039	LILRA5/RASGRP1/SPN/LY96/IL23A/CD2/SPON2/FCGR3A/JAK2/ORM1/MMP8/THBS1/ORM2/CLU/IFIH1/OAS3	16
BP	GO:1990266	neutrophil migration	18/920	128/18614	5.8511e-05	0.00137885	0.00117637	S100A8/S100A12/CD74/DPP4/CD177/IL1R1/IL23A/CKLF/FCER1G/TNFAIP6/FUT7/BST1/CCR7/C3AR1/CCL5/PPBP/PECAM1/PF4V1	18
BP	GO:0001562	response to protozoan	8/920	29/18614	5.85674e-05	0.00137885	0.00117637	ARG1/SLC11A1/IL4R/BATF/IER3/IRF8/BPGM/IRF4	8
BP	GO:1904851	positive regulation of establishment of protein localization to telomere	5/920	10/18614	5.97058e-05	0.00139932	0.00119383	DKC1/CCT4/CCT8/CCT3/CCT6A	5
BP	GO:0034110	regulation of homotypic cell-cell adhesion	9/920	37/18614	6.01849e-05	0.00140422	0.00119802	PRKCQ/JAK1/SH2B3/CEACAM1/JAK2/CCL5/PRKCA/EMILIN2/CTSG	9
BP	GO:0002221	pattern recognition receptor signaling pathway	23/920	189/18614	6.15624e-05	0.00142995	0.00121997	IRAK3/RNF125/RFTN1/FLOT1/TLR5/FCRL3/LY96/MAP2K6/NLRC4/NAIP/CLEC4E/ALPK1/BIRC3/AIM2/LTF/NLRP1/HSPD1/TIFA/IRF4/IFIH1/RIOK3/DDX60/OAS3	23
BP	GO:0019079	viral genome replication	18/920	129/18614	6.49176e-05	0.00150118	0.00128074	SRPK1/TOP2B/MORC2/PPIH/HSPA8/STOM/HTATSF1/PLSCR1/APOBEC3G/SLPI/CCL5/LTF/IFIH1/IFI27/MX1/IFIT1/OAS3/APOBEC3B	18
BP	GO:0050792	regulation of viral process	21/920	165/18614	6.61005e-05	0.00152177	0.0012983	SRPK1/CD74/TOP2B/MORC2/PPIH/STOM/HLA-DRB1/SNX3/FURIN/PLSCR1/APOBEC3G/SLPI/CCL5/CXCR4/LTF/STAT1/IFIH1/MX1/IFIT1/OAS3/APOBEC3B	21
BP	GO:0051702	biological process involved in interaction with symbiont	17/920	118/18614	6.84057e-05	0.00156791	0.00133766	ARG1/LEF1/RRP1B/HSPA8/STOM/CX3CR1/JAK2/CCL5/SAP30/LTF/MPEG1/CTDP1/CAMP/HSPD1/ELANE/IFI27/CTSG	17
BP	GO:0050729	positive regulation of inflammatory response	20/920	154/18614	7.35395e-05	0.00167818	0.00143174	S100A8/S100A12/LILRA5/ETS1/IL23A/PDCD4/CD81/NLRC4/NAIP/PTGER4/RPS19/OSM/FCGR1A/CCR7/JAK2/AIM2/MMP8/NLRP1/LGALS2/IDO1	20
BP	GO:0001732	formation of cytoplasmic translation initiation complex	6/920	16/18614	7.48903e-05	0.00169903	0.00144953	EIF3D/EIF3A/EIF3L/EIF3F/EIF3H/EIF3E	6
BP	GO:0009595	detection of biotic stimulus	9/920	38/18614	7.54328e-05	0.00169903	0.00144953	PGLYRP1/LY96/NLRC4/HLA-DRB1/TSPO/CRTAM/NAIP/DACH1/CD1D	9
BP	GO:0070229	negative regulation of lymphocyte apoptotic process	9/920	38/18614	7.54328e-05	0.00169903	0.00144953	PRKCQ/BCL11B/CD74/CD27/IL7R/ADA/BCL6/CCL5/IDO1	9
BP	GO:0045069	regulation of viral genome replication	14/920	86/18614	7.69886e-05	0.00171919	0.00146673	SRPK1/TOP2B/MORC2/PPIH/PLSCR1/APOBEC3G/SLPI/CCL5/LTF/IFIH1/MX1/IFIT1/OAS3/APOBEC3B	14
BP	GO:1900182	positive regulation of protein localization to nucleus	14/920	86/18614	7.69886e-05	0.00171919	0.00146673	MAPK14/PARP1/SMAD3/DKC1/PYHIN1/IPO5/CCT4/LIMK2/FYN/CCT8/CCT3/CCT6A/JAK2/SESN2	14
BP	GO:2000107	negative regulation of leukocyte apoptotic process	11/920	56/18614	7.80262e-05	0.00173492	0.00148015	PRKCQ/BCL11B/ST6GAL1/CD74/CD27/IL7R/ADA/CCR7/BCL6/CCL5/IDO1	11
BP	GO:0032612	interleukin-1 production	18/920	131/18614	7.96172e-05	0.00175529	0.00149753	LILRA5/IL1R2/SMAD3/SERPINB1/PYHIN1/NLRC4/CARD16/NAIP/CX3CR1/CCR7/ANXA1/CEACAM1/JAK2/ORM1/AIM2/NLRP1/ORM2/GBP5	18
BP	GO:0032652	regulation of interleukin-1 production	18/920	131/18614	7.96172e-05	0.00175529	0.00149753	LILRA5/IL1R2/SMAD3/SERPINB1/PYHIN1/NLRC4/CARD16/NAIP/CX3CR1/CCR7/ANXA1/CEACAM1/JAK2/ORM1/AIM2/NLRP1/ORM2/GBP5	18
BP	GO:0002363	alpha-beta T cell lineage commitment	7/920	23/18614	8.59647e-05	0.00188723	0.0016101	SPN/LY9/IL23A/TBX21/BATF/SLAMF6/IRF4	7
BP	GO:0033627	cell adhesion mediated by integrin	14/920	87/18614	8.76456e-05	0.00191605	0.00163468	DPP4/SKAP1/LPXN/CD3E/ITGA4/ITGAM/ADAM9/CIB1/ADA/CYP1B1/EXT1/CCL5/EMILIN2/ITGA7	14
BP	GO:1903557	positive regulation of tumor necrosis factor superfamily cytokine production	16/920	109/18614	8.83578e-05	0.00192354	0.00164107	LILRA5/RASGRP1/SPN/LY96/IL23A/CD2/SPON2/FCGR3A/JAK2/ORM1/MMP8/THBS1/ORM2/CLU/IFIH1/OAS3	16
BP	GO:0061756	leukocyte adhesion to vascular endothelial cell	11/920	57/18614	9.24182e-05	0.00200355	0.00170933	SPN/ETS1/ITGA4/ST3GAL4/FUT7/CX3CR1/LRG1/ALOX5/EXT1/SELP/ELANE	11
BP	GO:0036230	granulocyte activation	10/920	48/18614	9.76009e-05	0.00210713	0.0017977	ANXA3/CD177/IL18RAP/ITGAM/FCER1G/STXBP2/ANXA1/CCL5/CAMP/CTSG	10
BP	GO:0002604	regulation of dendritic cell antigen processing and presentation	5/920	11/18614	0.000105002	0.00222084	0.00189471	CD74/SLC11A1/CCR7/FGL2/THBS1	5
BP	GO:0033632	regulation of cell-cell adhesion mediated by integrin	5/920	11/18614	0.000105002	0.00222084	0.00189471	DPP4/SKAP1/CD3E/ADA/CCL5	5
BP	GO:0070203	regulation of establishment of protein localization to telomere	5/920	11/18614	0.000105002	0.00222084	0.00189471	DKC1/CCT4/CCT8/CCT3/CCT6A	5
BP	GO:1904869	regulation of protein localization to Cajal body	5/920	11/18614	0.000105002	0.00222084	0.00189471	DKC1/CCT4/CCT8/CCT3/CCT6A	5
BP	GO:1904871	positive regulation of protein localization to Cajal body	5/920	11/18614	0.000105002	0.00222084	0.00189471	DKC1/CCT4/CCT8/CCT3/CCT6A	5
BP	GO:0034470	ncRNA processing	40/920	432/18614	0.000106509	0.00224359	0.00191412	OSGEPL1/ZNHIT6/DDX18/IMP3/SMAD3/DDX47/DKC1/GTPBP3/NOLC1/NOL11/EXOSC10/NOP56/NOB1/TRIT1/GAR1/FTSJ1/RPL14/FAM98B/DPH3/ELP2/MPHOSPH10/LYAR/DDX27/UTP3/EXOSC4/RRS1/TSEN54/NSA2/FBL/RPL5/NHP2/RPS19/NSUN5P2/DDX21/EXOSC8/TDRD9/NSUN3/ERI1/ANKRD34B/RIOK3	40
BP	GO:0002312	B cell activation involved in immune response	14/920	89/18614	0.00011286	0.00236779	0.00202008	CCR6/DOCK10/CR1/GPR183/TBX21/THOC1/ADA/BATF/IL27RA/IRF8/BCL6/ITM2A/HSPD1/POU2AF1	14
BP	GO:0051092	positive regulation of NF-kappaB transcription factor activity	20/920	159/18614	0.000115183	0.00240682	0.00205338	S100A8/S100A12/IRAK3/PRKCQ/TRAF5/FLOT1/PRKCH/IL18RAP/PSMA6/NPM1/FLOT2/NLRC4/CARD16/CIB1/CX3CR1/IL18R1/RPS6KA5/AIM2/LTF/CLU	20
BP	GO:0043369	CD4-positive or CD8-positive, alpha-beta T cell lineage commitment	7/920	24/18614	0.00011621	0.00240894	0.00205519	SPN/LY9/IL23A/TBX21/BATF/SLAMF6/IRF4	7
BP	GO:0070233	negative regulation of T cell apoptotic process	7/920	24/18614	0.00011621	0.00240894	0.00205519	PRKCQ/BCL11B/CD27/IL7R/ADA/CCL5/IDO1	7
BP	GO:0002313	mature B cell differentiation involved in immune response	8/920	32/18614	0.000125785	0.00257661	0.00219824	DOCK10/CR1/GPR183/ADA/IRF8/BCL6/ITM2A/POU2AF1	8
BP	GO:0002717	positive regulation of natural killer cell mediated immunity	8/920	32/18614	0.000125785	0.00257661	0.00219824	CD160/RASGRP1/SH2D1B/IL18RAP/CRTAM/KLRK1/KLRD1/SLAMF6	8
BP	GO:0071353	cellular response to interleukin-4	8/920	32/18614	0.000125785	0.00257661	0.00219824	ARG1/GATA3/LEF1/TCF7/IMPDH2/IL4R/RPL3/HSP90AB1	8
BP	GO:0048525	negative regulation of viral process	14/920	90/18614	0.000127672	0.00259483	0.00221378	SRPK1/MORC2/SNX3/PLSCR1/APOBEC3G/SLPI/CCL5/LTF/STAT1/IFIH1/MX1/IFIT1/OAS3/APOBEC3B	14
BP	GO:2000106	regulation of leukocyte apoptotic process	14/920	90/18614	0.000127672	0.00259483	0.00221378	PRKCQ/BCL11B/ST6GAL1/CD74/CD27/IL7R/CD3G/ADA/CCR7/ANXA1/BCL6/MEF2C/CCL5/IDO1	14
BP	GO:0002711	positive regulation of T cell mediated immunity	12/920	69/18614	0.000128898	0.00259944	0.00221771	GATA3/CD55/IL1R1/IL23A/TBX21/CD81/HLA-DRB1/IL18R1/HLA-DRA/HSPD1/TAP2/CD1D	12
BP	GO:0007004	telomere maintenance via telomerase	12/920	69/18614	0.000128898	0.00259944	0.00221771	PRKCQ/DKC1/MAP3K4/HNRNPA1/EXOSC10/GAR1/CCT4/CCT8/CCT3/CCT6A/NHP2/HSP90AB1	12
BP	GO:0002691	regulation of cellular extravasation	9/920	41/18614	0.000141892	0.00285045	0.00243187	IL1R1/ITGA4/ST3GAL4/FUT7/PTGER4/BST1/IL27RA/SELP/ELANE	9
BP	GO:0002886	regulation of myeloid leukocyte mediated immunity	11/920	60/18614	0.000149935	0.00298893	0.00255001	ARG1/GATA2/CD177/ITGAM/RABGEF1/IL4R/FES/CX3CR1/FCGR1A/STXBP2/DDX21	11
BP	GO:0045620	negative regulation of lymphocyte differentiation	11/920	60/18614	0.000149935	0.00298893	0.00255001	CR1/CD74/PGLYRP1/TBX21/RUNX3/IL4R/ANXA1/ID2/BCL6/FGL2/HLX	11
BP	GO:0002526	acute inflammatory response	16/920	114/18614	0.000151697	0.00301252	0.00257014	S100A8/GATA3/HP/CD6/VNN1/FUT7/PLSCR1/OSM/FCGR1A/CCR7/FCGR3A/EXT1/ORM1/ORM2/CD163/ELANE	16
BP	GO:1904996	positive regulation of leukocyte adhesion to vascular endothelial cell	7/920	25/18614	0.000154557	0.00305765	0.00260864	ETS1/ITGA4/ST3GAL4/FUT7/ALOX5/SELP/ELANE	7
BP	GO:0052547	regulation of peptidase activity	39/920	425/18614	0.000155961	0.00307373	0.00262236	S100A8/CR1/SMAD3/MMP9/LCK/SERPINB1/PEBP1/SPOCK2/BIN1/CD27/FAM162A/POR/NLRC4/CARD16/FYN/CST7/FURIN/NAIP/MYC/P2RX1/PSME1/CTSD/ASPH/MICAL1/PSME2/CYFIP2/JAK2/BIRC3/SLPI/AIM2/LTF/THBS1/NLRP1/CST3/HSPD1/RPS27L/SERPINB2/SIAH2/WFDC1	39
BP	GO:0036336	dendritic cell migration	8/920	33/18614	0.000158901	0.00307495	0.00262339	CCR6/GPR183/CCR5/CCR7/ALOX5/EXT1/CCL5/CXCR4	8
BP	GO:0038094	Fc-gamma receptor signaling pathway	8/920	33/18614	0.000158901	0.00307495	0.00262339	CLEC4D/CD247/LCK/FCER1G/FYN/CLEC4E/FCGR1A/FCGR3A	8
BP	GO:0050901	leukocyte tethering or rolling	8/920	33/18614	0.000158901	0.00307495	0.00262339	SPN/ITGA4/ST3GAL4/FUT7/CX3CR1/EXT1/SELP/ELANE	8
BP	GO:0002827	positive regulation of T-helper 1 type immune response	6/920	18/18614	0.000159432	0.00307495	0.00262339	IL1R1/IL23A/TBX21/SLC11A1/IL18R1/IL27RA	6
BP	GO:0045064	T-helper 2 cell differentiation	6/920	18/18614	0.000159432	0.00307495	0.00262339	GATA3/IL4R/BATF/ANXA1/BCL6/HLX	6
BP	GO:0010833	telomere maintenance via telomere lengthening	13/920	81/18614	0.000159569	0.00307495	0.00262339	PRKCQ/PARP1/DKC1/MAP3K4/HNRNPA1/EXOSC10/GAR1/CCT4/CCT8/CCT3/CCT6A/NHP2/HSP90AB1	13
BP	GO:0043380	regulation of memory T cell differentiation	5/920	12/18614	0.000172681	0.0032553	0.00277726	IL23A/HLA-DRB1/HLA-DRA/BCL6/FGL2	5
BP	GO:0070202	regulation of establishment of protein localization to chromosome	5/920	12/18614	0.000172681	0.0032553	0.00277726	DKC1/CCT4/CCT8/CCT3/CCT6A	5
BP	GO:1903238	positive regulation of leukocyte tethering or rolling	5/920	12/18614	0.000172681	0.0032553	0.00277726	ITGA4/ST3GAL4/FUT7/SELP/ELANE	5
BP	GO:1903405	protein localization to nuclear body	5/920	12/18614	0.000172681	0.0032553	0.00277726	DKC1/CCT4/CCT8/CCT3/CCT6A	5
BP	GO:1904816	positive regulation of protein localization to chromosome, telomeric region	5/920	12/18614	0.000172681	0.0032553	0.00277726	DKC1/CCT4/CCT8/CCT3/CCT6A	5
BP	GO:1904867	protein localization to Cajal body	5/920	12/18614	0.000172681	0.0032553	0.00277726	DKC1/CCT4/CCT8/CCT3/CCT6A	5
BP	GO:0042102	positive regulation of T cell proliferation	15/920	105/18614	0.00019796	0.00371836	0.00317233	PRKCQ/CD6/CD3E/CD55/IL23A/HLA-DPA1/HLA-DMB/HLA-DPB1/CD81/ANXA1/JAK2/CCL5/TNFSF13B/CD1D/CD24	15
BP	GO:0032212	positive regulation of telomere maintenance via telomerase	8/920	34/18614	0.000198871	0.00372203	0.00317546	PRKCQ/DKC1/MAP3K4/HNRNPA1/CCT4/CCT8/CCT3/CCT6A	8
BP	GO:0030183	B cell differentiation	19/920	153/18614	0.000200238	0.00373418	0.00318582	DOCK10/CR1/TOP2B/GPR183/FCRL3/ITGA4/CD27/ZFP36L2/ADA/IKZF3/MS4A1/BLNK/ID2/IRF8/TPD52/BCL6/ITM2A/TNFSF13B/POU2AF1	19
BP	GO:0046629	gamma-delta T cell activation	7/920	26/18614	0.000202536	0.00376355	0.00321088	LEF1/CD247/GPR18/TCF7/CD3E/ITK/CD3G	7
BP	GO:0035743	CD4-positive, alpha-beta T cell cytokine production	6/920	19/18614	0.000223313	0.0041202	0.00351516	ARG1/GATA3/IL1R1/TBX21/CD81/IL18R1	6
BP	GO:0043628	regulatory ncRNA 3'-end processing	6/920	19/18614	0.000223313	0.0041202	0.00351516	DKC1/EXOSC10/EXOSC4/FBL/EXOSC8/ERI1	6
BP	GO:0032731	positive regulation of interleukin-1 beta production	11/920	63/18614	0.000235365	0.00432723	0.00369178	LILRA5/SMAD3/PYHIN1/NLRC4/NAIP/JAK2/ORM1/AIM2/NLRP1/ORM2/GBP5	11
BP	GO:1903900	regulation of viral life cycle	18/920	143/18614	0.000246288	0.00450437	0.00384291	SRPK1/CD74/TOP2B/MORC2/PPIH/HLA-DRB1/SNX3/FURIN/PLSCR1/APOBEC3G/SLPI/CCL5/LTF/IFIH1/MX1/IFIT1/OAS3/APOBEC3B	18
BP	GO:0070670	response to interleukin-4	8/920	35/18614	0.000246732	0.00450437	0.00384291	ARG1/GATA3/LEF1/TCF7/IMPDH2/IL4R/RPL3/HSP90AB1	8
BP	GO:0002347	response to tumor cell	9/920	44/18614	0.000251356	0.00455808	0.00388873	CD160/HLA-DRB1/CRTAM/PRF1/CEACAM1/ABI3/TXNIP/TNFRSF10B/HSPD1	9
BP	GO:0002718	regulation of cytokine production involved in immune response	16/920	119/18614	0.000251426	0.00455808	0.00388873	ARG1/GATA3/CD96/CD160/IRAK3/CD74/CD55/IL1R1/TBX21/RABGEF1/CD81/UBE2J1/IL18R1/SPON2/DDX21/BCL6	16
BP	GO:0032740	positive regulation of interleukin-17 production	7/920	27/18614	0.000261844	0.00469785	0.00400798	PRKCQ/RFTN1/LY9/IL23A/SLAMF6/OSM/JAK2	7
BP	GO:0042832	defense response to protozoan	7/920	27/18614	0.000261844	0.00469785	0.00400798	ARG1/SLC11A1/IL4R/BATF/IRF8/BPGM/IRF4	7
BP	GO:0045954	positive regulation of natural killer cell mediated cytotoxicity	7/920	27/18614	0.000261844	0.00469785	0.00400798	CD160/RASGRP1/IL18RAP/CRTAM/KLRK1/KLRD1/SLAMF6	7
BP	GO:0043379	memory T cell differentiation	5/920	13/18614	0.000269207	0.00481334	0.00410651	IL23A/HLA-DRB1/HLA-DRA/BCL6/FGL2	5
BP	GO:0032615	interleukin-12 production	11/920	64/18614	0.000271709	0.00482491	0.00411638	MAPK14/IRAK3/LILRA5/TIGIT/IL23A/LTB/CCR7/IRF8/THBS1/HSPD1/IDO1	11
BP	GO:0032655	regulation of interleukin-12 production	11/920	64/18614	0.000271709	0.00482491	0.00411638	MAPK14/IRAK3/LILRA5/TIGIT/IL23A/LTB/CCR7/IRF8/THBS1/HSPD1/IDO1	11
BP	GO:0006278	RNA-templated DNA biosynthetic process	12/920	75/18614	0.000291091	0.00515152	0.00439503	PRKCQ/DKC1/MAP3K4/HNRNPA1/EXOSC10/GAR1/CCT4/CCT8/CCT3/CCT6A/NHP2/HSP90AB1	12
BP	GO:0033077	T cell differentiation in thymus	13/920	86/18614	0.000294688	0.00519749	0.00443425	GATA3/CCR6/BCL11B/RASGRP1/CD74/VNN1/CD3E/IL7R/CD3D/ZFP36L2/CD3G/ADA/CCR7	13
BP	GO:1902622	regulation of neutrophil migration	9/920	45/18614	0.00030058	0.0052835	0.00450763	CD74/DPP4/IL1R1/IL23A/TNFAIP6/FUT7/BST1/CCR7/C3AR1	9
BP	GO:0002367	cytokine production involved in immune response	16/920	121/18614	0.000304937	0.00534204	0.00455757	ARG1/GATA3/CD96/CD160/IRAK3/CD74/CD55/IL1R1/TBX21/RABGEF1/CD81/UBE2J1/IL18R1/SPON2/DDX21/BCL6	16
BP	GO:0002520	immune system development	22/920	197/18614	0.000307238	0.00536429	0.00457656	GATA3/LEF1/IRAK3/CCR6/BCL11B/HMGB2/SMAD3/CD3E/TBX21/IL7R/LTB/THOC1/MAD1L1/CBLB/ADA/BATF/IL27RA/CXCR5/BCL6/SLC40A1/HSPD1/IDO1	22
BP	GO:0030888	regulation of B cell proliferation	11/920	65/18614	0.000312671	0.00542276	0.00462644	CD74/NFATC2/GPR183/FCRL3/CD81/ADA/IKZF3/BST1/BCL6/MEF2C/TNFSF13B	11
BP	GO:0031663	lipopolysaccharide-mediated signaling pathway	11/920	65/18614	0.000312671	0.00542276	0.00462644	MAPK14/CD6/LY96/CD55/CARD16/BPI/TRIB1/CCL5/PRKCA/LTF/LY86	11
BP	GO:0042267	natural killer cell mediated cytotoxicity	12/920	76/18614	0.000330383	0.0057109	0.00487226	CD160/RASGRP1/IL18RAP/KLRB1/CRTAM/CD2/KLRK1/KLRD1/SLAMF6/FCGR3A/CEACAM1/GZMB	12
BP	GO:0031664	regulation of lipopolysaccharide-mediated signaling pathway	7/920	28/18614	0.000334352	0.00573693	0.00489447	LY96/CD55/CARD16/TRIB1/PRKCA/LTF/LY86	7
BP	GO:0070269	pyroptosis	7/920	28/18614	0.000334352	0.00573693	0.00489447	NLRC4/NAIP/AIM2/GZMB/NLRP1/GZMA/ELANE	7
BP	GO:0072676	lymphocyte migration	16/920	122/18614	0.000335196	0.00573693	0.00489447	GATA3/CCR6/SPN/GPR183/STK39/ITGA4/CKLF/TBX21/CRTAM/FUT7/KLRK1/IL27RA/CCR7/EXT1/CCL5/S1PR1	16
BP	GO:0022411	cellular component disassembly	42/920	488/18614	0.000351957	0.00600403	0.00512235	IRAK3/BLCAP/STMN3/CHMP7/MMP9/FLOT1/SET/DPP4/OGFOD1/LPIN1/SUPT16H/SMARCE1/ITGAM/HSPA8/CIB1/TSPO/NFE2/FURIN/WIPI1/MYC/DSTN/CX3CR1/CAPG/VPS13C/ADRB2/SPTBN1/PLIN3/ASPH/MID1IP1/MICAL1/PRKCA/MMP8/CHMP5/CAPZA2/CST3/SMARCD3/CISD2/ELANE/SPTB/C1QB/TMOD1/CTSG	42
BP	GO:1904358	positive regulation of telomere maintenance via telomere lengthening	8/920	37/18614	0.000370777	0.00629663	0.00537198	PRKCQ/DKC1/MAP3K4/HNRNPA1/CCT4/CCT8/CCT3/CCT6A	8
BP	GO:0002823	negative regulation of adaptive immune response based on somatic recombination of immune receptors built from immunoglobulin superfamily domains	10/920	56/18614	0.000371529	0.00629663	0.00537198	ARG1/CR1/TBX21/IL7R/THOC1/IL4R/KLRD1/IL27RA/CEACAM1/BCL6	10
BP	GO:0002573	myeloid leukocyte differentiation	24/920	227/18614	0.000380217	0.00642294	0.00547974	GATA3/MAPK14/LEF1/GATA2/PARP1/MMP9/CD74/GPR183/OSCAR/IL23A/CD81/TNFAIP6/HLA-DRB1/MYC/FES/BATF/CCR7/CEACAM1/ID2/TRIB1/PRKCA/LTF/TSPAN2/IRF4	24
BP	GO:0050728	negative regulation of inflammatory response	21/920	187/18614	0.000386701	0.00651135	0.00555516	GATA3/MAPK14/NLRC3/NR1D2/SMAD3/PGLYRP1/RORA/RABGEF1/SOCS3/TNFAIP6/HLA-DRB1/FYN/CST7/FURIN/ADA/PTGER4/RPS19/IER3/ALOX5/ELANE/WFDC1	21
BP	GO:0090715	immunological memory formation process	5/920	14/18614	0.000401774	0.00670009	0.00571619	IL23A/HLA-DRB1/HLA-DRA/BCL6/FGL2	5
BP	GO:1904814	regulation of protein localization to chromosome, telomeric region	5/920	14/18614	0.000401774	0.00670009	0.00571619	DKC1/CCT4/CCT8/CCT3/CCT6A	5
BP	GO:1990173	protein localization to nucleoplasm	5/920	14/18614	0.000401774	0.00670009	0.00571619	DKC1/CCT4/CCT8/CCT3/CCT6A	5
BP	GO:0032611	interleukin-1 beta production	15/920	112/18614	0.000405047	0.00671165	0.00572605	LILRA5/SMAD3/SERPINB1/PYHIN1/NLRC4/CARD16/NAIP/CX3CR1/CCR7/JAK2/ORM1/AIM2/NLRP1/ORM2/GBP5	15
BP	GO:0032651	regulation of interleukin-1 beta production	15/920	112/18614	0.000405047	0.00671165	0.00572605	LILRA5/SMAD3/SERPINB1/PYHIN1/NLRC4/CARD16/NAIP/CX3CR1/CCR7/JAK2/ORM1/AIM2/NLRP1/ORM2/GBP5	15
BP	GO:0032986	protein-DNA complex disassembly	6/920	21/18614	0.000410256	0.0067764	0.00578129	SET/SUPT16H/SMARCE1/NFE2/MYC/SMARCD3	6
BP	GO:0045824	negative regulation of innate immune response	12/920	78/18614	0.000422549	0.00694354	0.00592389	ARG1/CD96/NLRC3/IRAK3/CR1/PARP1/LYAR/KLRD1/RPS19/CEACAM1/VSIG4/OAS3	12
BP	GO:0002701	negative regulation of production of molecular mediator of immune response	9/920	47/18614	0.000423045	0.00694354	0.00592389	ARG1/CD96/IRAK3/CR1/FCRL3/TBX21/RABGEF1/THOC1/BCL6	9
BP	GO:0002700	regulation of production of molecular mediator of immune response	21/920	189/18614	0.000446271	0.00730172	0.00622948	ARG1/GATA3/CD96/CD160/IRAK3/CR1/CD74/FCRL3/CD55/IL1R1/TBX21/RABGEF1/CD81/UBE2J1/THOC1/IL4R/IL18R1/SPON2/IL27RA/DDX21/BCL6	21
BP	GO:0002183	cytoplasmic translational initiation	8/920	38/18614	0.000449535	0.00730916	0.00623582	EIF3D/EIF3A/EIF3L/EIF3F/EIF3H/RPL13A/EIF3E/SLBP	8
BP	GO:0002335	mature B cell differentiation	8/920	38/18614	0.000449535	0.00730916	0.00623582	DOCK10/CR1/GPR183/ADA/IRF8/BCL6/ITM2A/POU2AF1	8
BP	GO:0043122	regulation of I-kappaB kinase/NF-kappaB signaling	26/920	258/18614	0.000467569	0.00756197	0.0064515	S100A12/NLRC3/CLEC4D/TRAF5/CD74/RORA/CXXC5/APOL3/ZMYND11/CARD16/HLA-DRB1/LTB/FYN/C18orf32/SLC20A1/DHX15/ALPK1/CCR7/DDX21/RHOH/BIRC3/LTF/TNFRSF10B/TIFA/STAT1/RIOK3	26
BP	GO:0002704	negative regulation of leukocyte mediated immunity	11/920	68/18614	0.00046799	0.00756197	0.0064515	ARG1/CD96/CR1/TBX21/IL7R/RABGEF1/THOC1/CX3CR1/KLRD1/CEACAM1/BCL6	11
BP	GO:0019730	antimicrobial humoral response	16/920	126/18614	0.000483584	0.00778975	0.00664584	S100A12/PGLYRP1/SLC11A1/GNLY/SPON2/RPS19/SLPI/LTF/RNASE3/PPBP/CAMP/IGHM/ELANE/DEFA4/PF4V1/CTSG	16
BP	GO:0022618	ribonucleoprotein complex assembly	24/920	231/18614	0.000490692	0.00787984	0.0067227	SRPK1/SART3/ZNHIT6/EIF3D/PRPF19/PUF60/EIF3A/EIF3L/LUC7L2/SF3A3/EIF3F/RPL23A/PRPF8/YTHDC1/EIF3H/HTATSF1/RRS1/RPL5/RPS19/RPL13A/EIF3E/RPS5/HSP90AB1/RPS27L	24
BP	GO:0042269	regulation of natural killer cell mediated cytotoxicity	9/920	48/18614	0.000498147	0.00797496	0.00680385	CD160/RASGRP1/IL18RAP/KLRB1/CRTAM/KLRK1/KLRD1/SLAMF6/CEACAM1	9
BP	GO:0070098	chemokine-mediated signaling pathway	13/920	91/18614	0.000517248	0.00825534	0.00704306	CCR6/CCR3/STK39/SH2B3/CIB1/CCR5/CX3CR1/CXCR5/CCR7/CCL5/CXCR4/PPBP/PF4V1	13
BP	GO:0002360	T cell lineage commitment	7/920	30/18614	0.000527308	0.00833916	0.00711457	SPN/LY9/IL23A/TBX21/BATF/SLAMF6/IRF4	7
BP	GO:0072539	T-helper 17 cell differentiation	7/920	30/18614	0.000527308	0.00833916	0.00711457	LY9/RORA/IL23A/TBX21/BATF/SLAMF6/IRF4	7
BP	GO:0090330	regulation of platelet aggregation	7/920	30/18614	0.000527308	0.00833916	0.00711457	PRKCQ/SH2B3/CEACAM1/JAK2/PRKCA/EMILIN2/CTSG	7
BP	GO:0045639	positive regulation of myeloid cell differentiation	14/920	103/18614	0.000536786	0.00846332	0.0072205	MAPK14/LEF1/GATA2/HMGB2/ETS1/CD74/IL23A/HLA-DRB1/ACVR1B/FES/ID2/TRIB1/PRKCA/STAT1	14
BP	GO:0043371	negative regulation of CD4-positive, alpha-beta T cell differentiation	6/920	22/18614	0.000540682	0.0084734	0.0072291	TBX21/RUNX3/IL4R/ANXA1/BCL6/HLX	6
BP	GO:0045061	thymic T cell selection	6/920	22/18614	0.000540682	0.0084734	0.0072291	GATA3/CD74/CD3E/CD3D/CD3G/CCR7	6
BP	GO:0034504	protein localization to nucleus	29/920	304/18614	0.000562128	0.00878304	0.00749326	TXN/MAPK14/PARP1/NUP93/SMAD3/DKC1/LMNB1/NOLC1/MAGED1/PYHIN1/FAM53B/IPO5/CCT4/SUN1/RANGRF/LIMK2/POM121/FYN/CCT8/ARL2BP/CBLB/RRS1/CCT3/CCT6A/NUP107/CHCHD10/JAK2/TXNIP/SESN2	29
BP	GO:0001913	T cell mediated cytotoxicity	10/920	59/18614	0.000573463	0.00890665	0.00759872	GZMM/IL23A/IL7R/HLA-DRB1/PRF1/KLRD1/HLA-DRA/CEACAM1/TAP2/CD1D	10
BP	GO:0070228	regulation of lymphocyte apoptotic process	10/920	59/18614	0.000573463	0.00890665	0.00759872	PRKCQ/BCL11B/CD74/CD27/IL7R/CD3G/ADA/BCL6/CCL5/IDO1	10
BP	GO:0033628	regulation of cell adhesion mediated by integrin	9/920	49/18614	0.000583848	0.00904096	0.00771331	DPP4/SKAP1/LPXN/CD3E/ADAM9/CIB1/ADA/CYP1B1/CCL5	9
BP	GO:0043299	leukocyte degranulation	12/920	81/18614	0.000600898	0.00927736	0.00791499	ANXA3/GATA2/RASGRP1/CD177/ITGAM/RABGEF1/IL4R/FES/PTGDS/STXBP2/FCGR3A/CEACAM1	12
BP	GO:0045860	positive regulation of protein kinase activity	33/920	366/18614	0.000661305	0.0101798	0.0086849	S100A12/TXN/LILRA5/RASGRP1/MAP3K4/XRCC6/IL23A/MAGED1/ADAM9/MAP2K6/SLC11A1/ERP29/PDCD10/CIB1/ACSL1/FCGR1A/CCR7/CCND2/ADRB2/JAK2/HSP90AB1/MEF2C/CCL5/LTF/TCL1A/THBS1/TNFRSF10B/TGFA/CLU/CHI3L1/SESN2/ELANE/CD24	33
BP	GO:0007249	I-kappaB kinase/NF-kappaB signaling	28/920	293/18614	0.000675333	0.0103651	0.00884298	S100A12/NLRC3/CLEC4D/TRAF5/CD74/RORA/CXXC5/APOL3/ZMYND11/CARD16/HLA-DRB1/LTB/FYN/C18orf32/SLC20A1/CX3CR1/DHX15/ALPK1/CCR7/DDX21/AZI2/RHOH/BIRC3/LTF/TNFRSF10B/TIFA/STAT1/RIOK3	28
BP	GO:0019835	cytolysis	6/920	23/18614	0.000701171	0.01073	0.00915429	GZMM/PRF1/GZMB/GZMH/CAMP/GZMA	6
BP	GO:0006997	nucleus organization	17/920	143/18614	0.000705791	0.010769	0.00918759	SRPK1/POLR1B/CHMP7/NUP93/HMGB2/ETS1/LMNB1/NOLC1/LPIN1/BIN1/NUP205/SUN1/AGFG1/RPS19/NUP107/PRKCA/CHMP5	17
BP	GO:0071621	granulocyte chemotaxis	16/920	131/18614	0.00074546	0.011341	0.00967561	S100A8/S100A12/CD74/DPP4/IL23A/CKLF/FCER1G/TNFAIP6/BST1/CCR7/ANXA1/C3AR1/CCL5/THBS1/PPBP/PF4V1	16
BP	GO:0050871	positive regulation of B cell activation	12/920	83/18614	0.000751873	0.0113881	0.0097158	CD74/NFATC2/GPR183/FCRL3/CD27/TBX21/CD81/ADA/BST1/BCL6/MEF2C/TNFSF13B	12
BP	GO:1904356	regulation of telomere maintenance via telomere lengthening	10/920	61/18614	0.000752934	0.0113881	0.0097158	PRKCQ/PARP1/DKC1/MAP3K4/HNRNPA1/EXOSC10/CCT4/CCT8/CCT3/CCT6A	10
BP	GO:0033674	positive regulation of kinase activity	37/920	430/18614	0.000775495	0.0116954	0.00997792	S100A12/TXN/LILRA5/RASGRP1/MAP3K4/XRCC6/CD74/IL23A/MAGED1/ADAM9/MAP2K6/CD81/SLC11A1/ERP29/HLA-DRB1/PDCD10/CIB1/ACSL1/FCGR1A/CCR7/CCND2/ADRB2/JAK2/HSP90AB1/MEF2C/CCL5/PFKFB2/LTF/TCL1A/THBS1/TNFRSF10B/TGFA/CLU/CHI3L1/SESN2/ELANE/CD24	37
BP	GO:0030593	neutrophil chemotaxis	14/920	107/18614	0.000790729	0.0118906	0.0101445	S100A8/S100A12/CD74/DPP4/IL23A/CKLF/FCER1G/TNFAIP6/BST1/CCR7/C3AR1/CCL5/PPBP/PF4V1	14
BP	GO:0071826	ribonucleoprotein complex subunit organization	24/920	239/18614	0.000798374	0.011971	0.0102131	SRPK1/SART3/ZNHIT6/EIF3D/PRPF19/PUF60/EIF3A/EIF3L/LUC7L2/SF3A3/EIF3F/RPL23A/PRPF8/YTHDC1/EIF3H/HTATSF1/RRS1/RPL5/RPS19/RPL13A/EIF3E/RPS5/HSP90AB1/RPS27L	24
BP	GO:0016045	detection of bacterium	5/920	16/18614	0.000807031	0.0120315	0.0102647	PGLYRP1/NLRC4/HLA-DRB1/NAIP/CD1D	5
BP	GO:0050862	positive regulation of T cell receptor signaling pathway	5/920	16/18614	0.000807031	0.0120315	0.0102647	LCK/CD81/ADA/CCR7/TRAT1	5
BP	GO:0010950	positive regulation of endopeptidase activity	19/920	171/18614	0.000818097	0.0121616	0.0103757	S100A8/CR1/SMAD3/LCK/FAM162A/NLRC4/FYN/MYC/P2RX1/PSME1/CTSD/ASPH/PSME2/CYFIP2/JAK2/AIM2/NLRP1/HSPD1/RPS27L	19
BP	GO:0045428	regulation of nitric oxide biosynthetic process	10/920	62/18614	0.000858649	0.0127281	0.010859	SMAD3/DDAH2/KLF2/TSPO/KLRK1/CX3CR1/JAK2/HSP90AB1/MMP8/CLU	10
BP	GO:0098581	detection of external biotic stimulus	6/920	24/18614	0.000896157	0.0132463	0.0113011	PGLYRP1/LY96/NLRC4/HLA-DRB1/NAIP/CD1D	6
BP	GO:0045429	positive regulation of nitric oxide biosynthetic process	8/920	42/18614	0.000910969	0.0134271	0.0114554	SMAD3/DDAH2/KLF2/KLRK1/JAK2/HSP90AB1/MMP8/CLU	8
BP	GO:2000278	regulation of DNA biosynthetic process	15/920	121/18614	0.000923268	0.01357	0.0115772	PRKCQ/DKC1/MAP3K4/HNRNPA1/MEAF6/EXOSC10/CCT4/CCT8/MYC/CCT3/DACH1/CYP1B1/CCT6A/HSP90AB1/TFDP1	15
BP	GO:0045637	regulation of myeloid cell differentiation	22/920	214/18614	0.000951359	0.0139434	0.0118959	MAPK14/LEF1/GATA2/HMGB2/ETS1/CD74/HSPA9/IL23A/TNFAIP6/HLA-DRB1/CIB1/ACVR1B/MYC/FES/CEACAM1/ID2/TRIB1/MEF2C/PRKCA/LTF/GPR171/STAT1	22
BP	GO:1900180	regulation of protein localization to nucleus	16/920	134/18614	0.000954347	0.0139479	0.0118997	MAPK14/PARP1/SMAD3/DKC1/NOLC1/MAGED1/PYHIN1/IPO5/CCT4/LIMK2/FYN/CCT8/CCT3/CCT6A/JAK2/SESN2	16
BP	GO:0050858	negative regulation of antigen receptor-mediated signaling pathway	7/920	33/18614	0.000972342	0.0140421	0.01198	CD160/UBASH3A/FCRL3/LPXN/CBLB/CEACAM1/GBP1	7
BP	GO:0032732	positive regulation of interleukin-1 production	11/920	74/18614	0.000974907	0.0140421	0.01198	LILRA5/SMAD3/PYHIN1/NLRC4/NAIP/JAK2/ORM1/AIM2/NLRP1/ORM2/GBP5	11
BP	GO:2000573	positive regulation of DNA biosynthetic process	11/920	74/18614	0.000974907	0.0140421	0.01198	PRKCQ/DKC1/MAP3K4/HNRNPA1/CCT4/CCT8/MYC/CCT3/CYP1B1/CCT6A/HSP90AB1	11
BP	GO:0032623	interleukin-2 production	10/920	63/18614	0.00097625	0.0140421	0.01198	GATA3/PRKCQ/CR1/CD3E/TBX21/SPTBN1/ANXA1/IRF4/VSIG4/GBP1	10
BP	GO:0032663	regulation of interleukin-2 production	10/920	63/18614	0.00097625	0.0140421	0.01198	GATA3/PRKCQ/CR1/CD3E/TBX21/SPTBN1/ANXA1/IRF4/VSIG4/GBP1	10
BP	GO:0019722	calcium-mediated signaling	20/920	187/18614	0.000977494	0.0140421	0.01198	DYRK2/CCR6/NFATC3/NFATC2/PTBP1/CD3E/MCTP2/PPP3CC/CIB1/ADA/CCR5/BST1/MCTP1/FCGR3A/TRAT1/CXCR4/SELP/NUDT4/FKBP1B/GBP1	20
BP	GO:2000563	positive regulation of CD4-positive, alpha-beta T cell proliferation	4/920	10/18614	0.00097968	0.0140421	0.01198	PRKCQ/CD3E/CD55/CD81	4
BP	GO:0002275	myeloid cell activation involved in immune response	13/920	98/18614	0.00105556	0.0150064	0.0128027	ANXA3/GATA2/RASGRP1/DYSF/CD177/ITGAM/RABGEF1/FCER1G/IL4R/FES/CX3CR1/PTGDS/STXBP2	13
BP	GO:0032210	regulation of telomere maintenance via telomerase	9/920	53/18614	0.00105561	0.0150064	0.0128027	PRKCQ/DKC1/MAP3K4/HNRNPA1/EXOSC10/CCT4/CCT8/CCT3/CCT6A	9
BP	GO:0071622	regulation of granulocyte chemotaxis	9/920	53/18614	0.00105561	0.0150064	0.0128027	CD74/DPP4/IL23A/TNFAIP6/BST1/CCR7/C3AR1/CCL5/THBS1	9
BP	GO:0050920	regulation of chemotaxis	23/920	230/18614	0.00107492	0.0152392	0.0130013	CCR6/SMAD3/ST6GAL1/CD74/GPR18/GPR183/DPP4/MYCBP2/STK39/IL23A/TNFAIP6/VEGFB/KLRK1/CX3CR1/BST1/CCR7/SEMA4A/C3AR1/CCL5/CXCR4/THBS1/S1PR1/ELANE	23
BP	GO:0016074	sno(s)RNA metabolic process	5/920	17/18614	0.00109708	0.0153858	0.0131264	DKC1/NOLC1/EXOSC10/EXOSC4/FBL	5
BP	GO:0034112	positive regulation of homotypic cell-cell adhesion	5/920	17/18614	0.00109708	0.0153858	0.0131264	JAK1/JAK2/CCL5/EMILIN2/CTSG	5
BP	GO:0070200	establishment of protein localization to telomere	5/920	17/18614	0.00109708	0.0153858	0.0131264	DKC1/CCT4/CCT8/CCT3/CCT6A	5
BP	GO:1903236	regulation of leukocyte tethering or rolling	5/920	17/18614	0.00109708	0.0153858	0.0131264	ITGA4/ST3GAL4/FUT7/SELP/ELANE	5
BP	GO:0046641	positive regulation of alpha-beta T cell proliferation	6/920	25/18614	0.00113035	0.0157928	0.0134737	PRKCQ/CD3E/CD55/IL23A/CD81/JAK2	6
BP	GO:0051607	defense response to virus	28/920	303/18614	0.00113218	0.0157928	0.0134737	RNF125/RNASE2/IL23A/ZMYND11/PRF1/EXOSC4/DHX15/PLSCR1/SPON2/DDX21/APOBEC3G/AZI2/AIM2/FGL2/NLRP1/STAT1/IFIT2/IFIH1/RIOK3/IFIT1B/IFI27/GBP1/MX1/IFIT1/DDX60/OAS3/IFIT3/APOBEC3B	28
BP	GO:0008637	apoptotic mitochondrial changes	14/920	111/18614	0.00113939	0.0158509	0.0135232	THEM4/BCL2A1/MMP9/GCLM/FAM162A/SLC25A6/MOAP1/IER3/CHCHD10/BLOC1S2/GZMB/HSPD1/CLU/IFIT2	14
BP	GO:1990868	response to chemokine	13/920	99/18614	0.00116134	0.0160704	0.0137105	CCR6/CCR3/STK39/SH2B3/CIB1/CCR5/CX3CR1/CXCR5/CCR7/CCL5/CXCR4/PPBP/PF4V1	13
BP	GO:1990869	cellular response to chemokine	13/920	99/18614	0.00116134	0.0160704	0.0137105	CCR6/CCR3/STK39/SH2B3/CIB1/CCR5/CX3CR1/CXCR5/CCR7/CCL5/CXCR4/PPBP/PF4V1	13
BP	GO:0045577	regulation of B cell differentiation	7/920	34/18614	0.00117287	0.0161015	0.013737	CR1/FCRL3/CD27/ZFP36L2/IKZF3/ID2/BCL6	7
BP	GO:0090022	regulation of neutrophil chemotaxis	7/920	34/18614	0.00117287	0.0161015	0.013737	CD74/DPP4/IL23A/TNFAIP6/BST1/CCR7/C3AR1	7
BP	GO:2000515	negative regulation of CD4-positive, alpha-beta T cell activation	7/920	34/18614	0.00117287	0.0161015	0.013737	TBX21/RUNX3/IL4R/CBLB/ANXA1/BCL6/HLX	7
BP	GO:0140546	defense response to symbiont	28/920	304/18614	0.00119001	0.0162937	0.013901	RNF125/RNASE2/IL23A/ZMYND11/PRF1/EXOSC4/DHX15/PLSCR1/SPON2/DDX21/APOBEC3G/AZI2/AIM2/FGL2/NLRP1/STAT1/IFIT2/IFIH1/RIOK3/IFIT1B/IFI27/GBP1/MX1/IFIT1/DDX60/OAS3/IFIT3/APOBEC3B	28
BP	GO:0043281	regulation of cysteine-type endopeptidase activity involved in apoptotic process	21/920	204/18614	0.00120772	0.0164666	0.0140485	S100A8/SMAD3/MMP9/LCK/CD27/FAM162A/POR/NLRC4/CARD16/NAIP/MYC/P2RX1/CTSD/MICAL1/JAK2/BIRC3/THBS1/NLRP1/HSPD1/RPS27L/SIAH2	21
BP	GO:2000377	regulation of reactive oxygen species metabolic process	17/920	150/18614	0.00120962	0.0164666	0.0140485	MAPK14/GADD45A/HP/PID1/CD177/ITGAM/HVCN1/TSPO/FYN/FOXO1/CYP1B1/BST1/PLIN5/IER3/ALOX5/MMP8/THBS1	17
BP	GO:0038093	Fc receptor signaling pathway	9/920	54/18614	0.00121213	0.0164666	0.0140485	CLEC4D/PRKCQ/CD247/LCK/FCER1G/FYN/CLEC4E/FCGR1A/FCGR3A	9
BP	GO:0080164	regulation of nitric oxide metabolic process	10/920	65/18614	0.00125109	0.0169423	0.0144543	SMAD3/DDAH2/KLF2/TSPO/KLRK1/CX3CR1/JAK2/HSP90AB1/MMP8/CLU	10
BP	GO:1904407	positive regulation of nitric oxide metabolic process	8/920	44/18614	0.00125366	0.0169423	0.0144543	SMAD3/DDAH2/KLF2/KLRK1/JAK2/HSP90AB1/MMP8/CLU	8
BP	GO:0019080	viral gene expression	13/920	100/18614	0.00127582	0.0171971	0.0146718	LEF1/EIF3D/ST6GAL1/PTBP1/RRP1B/EIF3A/EIF3L/EIF3F/ST3GAL4/FURIN/ST6GALNAC3/CCL5/CTDP1	13
BP	GO:0043123	positive regulation of I-kappaB kinase/NF-kappaB signaling	20/920	192/18614	0.00135268	0.018186	0.0155155	S100A12/CLEC4D/TRAF5/CD74/CXXC5/APOL3/CARD16/HLA-DRB1/LTB/FYN/C18orf32/SLC20A1/DHX15/ALPK1/CCR7/DDX21/BIRC3/LTF/TNFRSF10B/TIFA	20
BP	GO:0002688	regulation of leukocyte chemotaxis	15/920	126/18614	0.00140038	0.0186026	0.0158708	CCR6/CD74/GPR18/DPP4/STK39/IL23A/TNFAIP6/VEGFB/KLRK1/CX3CR1/BST1/CCR7/C3AR1/CCL5/THBS1	15
BP	GO:0002446	neutrophil mediated immunity	7/920	35/18614	0.00140441	0.0186026	0.0158708	ANXA3/ARG1/CD177/ITGAM/STXBP2/ELANE/CTSG	7
BP	GO:0032633	interleukin-4 production	7/920	35/18614	0.00140441	0.0186026	0.0158708	GATA3/LEF1/PRKCQ/CD3E/FCER1G/HLA-DRB1/IRF4	7
BP	GO:0032673	regulation of interleukin-4 production	7/920	35/18614	0.00140441	0.0186026	0.0158708	GATA3/LEF1/PRKCQ/CD3E/FCER1G/HLA-DRB1/IRF4	7
BP	GO:0002407	dendritic cell chemotaxis	6/920	26/18614	0.00140869	0.0186026	0.0158708	CCR6/GPR183/CCR5/CCR7/CCL5/CXCR4	6
BP	GO:0002726	positive regulation of T cell cytokine production	6/920	26/18614	0.00140869	0.0186026	0.0158708	GATA3/CD55/IL1R1/TBX21/CD81/IL18R1	6
BP	GO:0050857	positive regulation of antigen receptor-mediated signaling pathway	6/920	26/18614	0.00140869	0.0186026	0.0158708	LCK/PRKCH/CD81/ADA/CCR7/TRAT1	6
BP	GO:0034341	response to type II interferon	16/920	139/18614	0.00141249	0.0186056	0.0158734	ARG1/TXK/CD74/JAK1/HLA-DPA1/CD58/SLC11A1/STXBP2/RPL13A/JAK2/IRF8/CCL5/RAB20/GBP5/STAT1/GBP1	16
BP	GO:0002830	positive regulation of type 2 immune response	5/920	18/18614	0.00145772	0.0190565	0.0162581	GATA3/CD74/CD81/IL4R/IDO1	5
BP	GO:0019081	viral translation	5/920	18/18614	0.00145772	0.0190565	0.0162581	EIF3D/PTBP1/EIF3A/EIF3L/EIF3F	5
BP	GO:0045623	negative regulation of T-helper cell differentiation	5/920	18/18614	0.00145772	0.0190565	0.0162581	TBX21/IL4R/ANXA1/BCL6/HLX	5
BP	GO:0033089	positive regulation of T cell differentiation in thymus	4/920	11/18614	0.0014795	0.0191013	0.0162963	RASGRP1/VNN1/IL7R/ADA	4
BP	GO:0039530	MDA-5 signaling pathway	4/920	11/18614	0.0014795	0.0191013	0.0162963	IFIH1/RIOK3/DDX60/OAS3	4
BP	GO:0045628	regulation of T-helper 2 cell differentiation	4/920	11/18614	0.0014795	0.0191013	0.0162963	IL4R/ANXA1/BCL6/HLX	4
BP	GO:0070344	regulation of fat cell proliferation	4/920	11/18614	0.0014795	0.0191013	0.0162963	GATA2/PID1/FTO/TFDP1	4
BP	GO:0075522	IRES-dependent viral translational initiation	4/920	11/18614	0.0014795	0.0191013	0.0162963	EIF3D/PTBP1/EIF3A/EIF3F	4
BP	GO:0051098	regulation of binding	32/920	369/18614	0.0015035	0.0193631	0.0165197	GATA3/TXN/LEF1/PARP1/HMGB2/EIF3D/SMAD3/MMP9/FLOT1/TIAM1/ITGA4/TGFBR3/PYHIN1/DPH3/CARD16/CBLB/ADRB2/EIF3E/CCPG1/LRPAP1/JAK2/CAPRIN2/SLPI/LDLRAP1/MMP8/SMARCD3/HOPX/GZMA/IRF4/IFIT2/RAP1GAP/IFIT1	32
BP	GO:0042274	ribosomal small subunit biogenesis	11/920	78/18614	0.00151696	0.0194883	0.0166265	IMP3/NOL11/NOB1/NPM1/MPHOSPH10/UTP3/RRS1/RPS19/RPS5/RPS27L/RIOK3	11
BP	GO:0002707	negative regulation of lymphocyte mediated immunity	9/920	56/18614	0.00158127	0.0202644	0.0172886	ARG1/CD96/CR1/TBX21/IL7R/THOC1/KLRD1/CEACAM1/BCL6	9
BP	GO:2000117	negative regulation of cysteine-type endopeptidase activity	12/920	91/18614	0.00170842	0.02183	0.0186243	MMP9/CD27/POR/CARD16/CST7/NAIP/MICAL1/BIRC3/LTF/THBS1/CST3/SIAH2	12
BP	GO:0018212	peptidyl-tyrosine modification	32/920	372/18614	0.00171183	0.02183	0.0186243	DYRK2/LILRA5/NCL/LCK/TXK/CD74/BMX/JAK1/CD3E/SAMSN1/IL23A/ITK/MATK/MAP2K6/CD81/SOCS3/SH2B3/FYN/ARL2BP/CBLB/PTPN4/FES/RPS6KA5/BST1/OSM/FCGR1A/BANK1/JAK2/CCL5/TPST1/PECAM1/TGFA	32
BP	GO:0046639	negative regulation of alpha-beta T cell differentiation	6/920	27/18614	0.00173636	0.0220887	0.018845	TBX21/RUNX3/IL4R/ANXA1/BCL6/HLX	6
BP	GO:0071346	cellular response to type II interferon	14/920	116/18614	0.00174827	0.022186	0.018928	ARG1/TXK/JAK1/HLA-DPA1/CD58/STXBP2/RPL13A/JAK2/IRF8/CCL5/RAB20/GBP5/STAT1/GBP1	14
BP	GO:2001056	positive regulation of cysteine-type endopeptidase activity	16/920	142/18614	0.00176738	0.0223739	0.0190883	S100A8/SMAD3/LCK/FAM162A/NLRC4/FYN/MYC/P2RX1/CTSD/ASPH/CYFIP2/JAK2/AIM2/NLRP1/HSPD1/RPS27L	16
BP	GO:0042542	response to hydrogen peroxide	15/920	129/18614	0.00177526	0.0224191	0.0191269	ARG1/TXN/PLEKHA1/HP/IL18RAP/KLF2/ADAM9/PDCD10/FYN/APEX1/CYP1B1/ANXA1/TXNIP/FKBP1B/STAT1	15
BP	GO:0002448	mast cell mediated immunity	9/920	57/18614	0.00179696	0.0225835	0.0192672	GATA2/RASGRP1/RABGEF1/IL4R/FES/PTGDS/SPON2/STXBP2/NDST2	9
BP	GO:0043388	positive regulation of DNA binding	9/920	57/18614	0.00179696	0.0225835	0.0192672	GATA3/TXN/PARP1/HMGB2/MMP9/PYHIN1/JAK2/MMP8/IRF4	9
BP	GO:0032984	protein-containing complex disassembly	23/920	240/18614	0.00188754	0.0234639	0.0200182	IRAK3/STMN3/CHMP7/SET/OGFOD1/SUPT16H/SMARCE1/HSPA8/CIB1/NFE2/MYC/DSTN/CAPG/ADRB2/SPTBN1/ASPH/MID1IP1/MICAL1/CHMP5/CAPZA2/SMARCD3/SPTB/TMOD1	23
BP	GO:0071887	leukocyte apoptotic process	14/920	117/18614	0.0018978	0.0234639	0.0200182	PRKCQ/BCL11B/ST6GAL1/CD74/CD27/IL7R/CD3G/ADA/CCR7/ANXA1/BCL6/MEF2C/CCL5/IDO1	14
BP	GO:0002283	neutrophil activation involved in immune response	5/920	19/18614	0.00189857	0.0234639	0.0200182	ANXA3/CD177/ITGAM/FCER1G/STXBP2	5
BP	GO:0002523	leukocyte migration involved in inflammatory response	5/920	19/18614	0.00189857	0.0234639	0.0200182	S100A8/CCR6/FUT7/ALOX5/ELANE	5
BP	GO:0006337	nucleosome disassembly	5/920	19/18614	0.00189857	0.0234639	0.0200182	SET/SUPT16H/SMARCE1/NFE2/SMARCD3	5
BP	GO:0032695	negative regulation of interleukin-12 production	5/920	19/18614	0.00189857	0.0234639	0.0200182	IRAK3/LILRA5/TIGIT/CCR7/THBS1	5
BP	GO:0098543	detection of other organism	5/920	19/18614	0.00189857	0.0234639	0.0200182	PGLYRP1/NLRC4/HLA-DRB1/NAIP/CD1D	5
BP	GO:0002861	regulation of inflammatory response to antigenic stimulus	8/920	47/18614	0.00195202	0.0240672	0.020533	MAPK14/CD81/HLA-DRB1/FYN/FUT7/FURIN/FCGR1A/CCR7	8
BP	GO:0045576	mast cell activation	10/920	69/18614	0.0019899	0.0244763	0.020882	S100A12/GATA2/RASGRP1/RABGEF1/IL4R/FES/PTGDS/PLSCR1/STXBP2/RHOH	10
BP	GO:0030225	macrophage differentiation	9/920	58/18614	0.00203555	0.0249787	0.0213106	GATA3/GATA2/PARP1/MMP9/HLA-DRB1/ID2/TRIB1/PRKCA/TSPAN2	9
BP	GO:0010952	positive regulation of peptidase activity	19/920	185/18614	0.00207463	0.0253843	0.0216566	S100A8/CR1/SMAD3/LCK/FAM162A/NLRC4/FYN/MYC/P2RX1/PSME1/CTSD/ASPH/PSME2/CYFIP2/JAK2/AIM2/NLRP1/HSPD1/RPS27L	19
BP	GO:0051091	positive regulation of DNA-binding transcription factor activity	25/920	271/18614	0.00207836	0.0253843	0.0216566	S100A8/S100A12/ANXA3/IRAK3/PRKCQ/SMAD3/TRAF5/FLOT1/PRKCH/IL18RAP/PSMA6/NPM1/FLOT2/NLRC4/CARD16/CIB1/CX3CR1/IL18R1/RPS6KA5/JAK2/CRTC3/AIM2/LTF/CLU/TFDP1	25
BP	GO:0002418	immune response to tumor cell	6/920	28/18614	0.00211873	0.0257482	0.0219672	CD160/HLA-DRB1/CRTAM/PRF1/CEACAM1/HSPD1	6
BP	GO:0002645	positive regulation of tolerance induction	4/920	12/18614	0.0021329	0.0257482	0.0219672	IRAK3/CD3E/CBLB/IDO1	4
BP	GO:0031126	sno(s)RNA 3'-end processing	4/920	12/18614	0.0021329	0.0257482	0.0219672	DKC1/EXOSC10/EXOSC4/FBL	4
BP	GO:0043312	neutrophil degranulation	4/920	12/18614	0.0021329	0.0257482	0.0219672	ANXA3/CD177/ITGAM/STXBP2	4
BP	GO:0043383	negative T cell selection	4/920	12/18614	0.0021329	0.0257482	0.0219672	CD74/CD3E/THEMIS/CCR7	4
BP	GO:0043405	regulation of MAP kinase activity	19/920	186/18614	0.00220665	0.0265768	0.0226741	S100A12/IRAK3/RASGRP1/MAP3K4/TRIB2/PDCD4/MAGED1/ADAM9/MAP2K6/SH2B3/ERP29/PDCD10/LAX1/TRIB1/MEF2C/THBS1/TGFA/ELANE/CD24	19
BP	GO:2000379	positive regulation of reactive oxygen species metabolic process	10/920	70/18614	0.00222091	0.0266869	0.022768	MAPK14/GADD45A/PID1/CD177/ITGAM/HVCN1/TSPO/CYP1B1/MMP8/THBS1	10
BP	GO:0032620	interleukin-17 production	8/920	48/18614	0.0022428	0.0267644	0.0228341	PRKCQ/RFTN1/LY9/IL23A/SLAMF6/IL27RA/OSM/JAK2	8
BP	GO:0032660	regulation of interleukin-17 production	8/920	48/18614	0.0022428	0.0267644	0.0228341	PRKCQ/RFTN1/LY9/IL23A/SLAMF6/IL27RA/OSM/JAK2	8
BP	GO:0043300	regulation of leukocyte degranulation	8/920	48/18614	0.0022428	0.0267644	0.0228341	GATA2/CD177/ITGAM/RABGEF1/IL4R/FES/STXBP2/CEACAM1	8
BP	GO:0061844	antimicrobial humoral immune response mediated by antimicrobial peptide	11/920	82/18614	0.00228396	0.0271932	0.0231999	S100A12/PGLYRP1/GNLY/RPS19/LTF/RNASE3/PPBP/CAMP/ELANE/DEFA4/PF4V1	11
BP	GO:0002369	T cell cytokine production	7/920	38/18614	0.00231737	0.0274653	0.023432	ARG1/GATA3/CD55/IL1R1/TBX21/CD81/IL18R1	7
BP	GO:0002724	regulation of T cell cytokine production	7/920	38/18614	0.00231737	0.0274653	0.023432	ARG1/GATA3/CD55/IL1R1/TBX21/CD81/IL18R1	7
BP	GO:0005976	polysaccharide metabolic process	13/920	107/18614	0.00236893	0.0280125	0.0238989	DYRK2/GYG1/PASK/PPP1R3D/MGAM/PPP1R3B/PPP1CC/PYGL/CHST7/EXT1/NDST2/CSGALNACT2/CHIT1	13
BP	GO:0000272	polysaccharide catabolic process	5/920	20/18614	0.00242952	0.0284691	0.0242884	PPP1R3D/MGAM/PPP1R3B/PYGL/CHIT1	5
BP	GO:0002544	chronic inflammatory response	5/920	20/18614	0.00242952	0.0284691	0.0242884	S100A8/VNN1/CCL5/THBS1/IDO1	5
BP	GO:0002577	regulation of antigen processing and presentation	5/920	20/18614	0.00242952	0.0284691	0.0242884	CD74/SLC11A1/CCR7/FGL2/THBS1	5
BP	GO:0046931	pore complex assembly	5/920	20/18614	0.00242952	0.0284691	0.0242884	NUP93/NUP205/CCT8/CCT3/NUP107	5
BP	GO:0010951	negative regulation of endopeptidase activity	17/920	160/18614	0.00243489	0.0284691	0.0242884	CR1/MMP9/SERPINB1/SPOCK2/BIN1/CD27/POR/CARD16/CST7/NAIP/MICAL1/BIRC3/LTF/THBS1/CST3/SERPINB2/SIAH2	17
BP	GO:0002562	somatic diversification of immune receptors via germline recombination within a single locus	10/920	71/18614	0.002473	0.0287211	0.0245035	LEF1/CCR6/BCL11B/HMGB2/TBX21/THOC1/BATF/IL27RA/BCL6/HSPD1	10
BP	GO:0016444	somatic cell DNA recombination	10/920	71/18614	0.002473	0.0287211	0.0245035	LEF1/CCR6/BCL11B/HMGB2/TBX21/THOC1/BATF/IL27RA/BCL6/HSPD1	10
BP	GO:0002753	cytosolic pattern recognition receptor signaling pathway	12/920	95/18614	0.00247301	0.0287211	0.0245035	RNF125/RFTN1/FLOT1/FCRL3/MAP2K6/ALPK1/BIRC3/TIFA/IFIH1/RIOK3/DDX60/OAS3	12
BP	GO:0000469	cleavage involved in rRNA processing	6/920	29/18614	0.00256132	0.0296806	0.025322	EXOSC10/NOB1/RRS1/NHP2/EXOSC8/ERI1	6
BP	GO:0048821	erythrocyte development	7/920	39/18614	0.00270587	0.0312165	0.0266324	KLF2/SH2B3/LYAR/BCL6/SLC25A40/BPGM/ALAS2	7
BP	GO:0070232	regulation of T cell apoptotic process	7/920	39/18614	0.00270587	0.0312165	0.0266324	PRKCQ/BCL11B/CD27/IL7R/ADA/CCL5/IDO1	7
BP	GO:0061515	myeloid cell development	11/920	84/18614	0.0027711	0.0318983	0.0272141	PABPC4/KLF2/SH2B3/LYAR/BCL6/LTF/SLC25A40/TSPAN2/BPGM/GP9/ALAS2	11
BP	GO:0071900	regulation of protein serine/threonine kinase activity	31/920	369/18614	0.00287558	0.033028	0.0281779	S100A12/GADD45A/IRAK3/RASGRP1/MAP3K4/TRIB2/PDCD4/MAGED1/ADAM9/IPO5/MAP2K6/SH2B3/ERP29/PDCD10/CIB1/CDK5RAP2/ACSL1/LAX1/CCND2/ADRB2/TRIB1/MEF2C/CDKN2C/LTF/TCL1A/THBS1/TGFA/SESN2/ELANE/CD24/CCNA1	31
BP	GO:0034113	heterotypic cell-cell adhesion	9/920	61/18614	0.00290588	0.0332769	0.0283902	LCK/FLOT1/SKAP1/ITGA4/CD58/CD2/IL1RN/CD1D/ITGA7	9
BP	GO:0010720	positive regulation of cell development	35/920	432/18614	0.00291755	0.0332769	0.0283902	GATA3/LEF1/CR1/RASGRP1/PRPF19/XRCC6/CD74/PRKCH/VNN1/TIAM1/BIN1/IL23A/CD27/SMARCE1/IL7R/RUNX3/HLA-DRB1/TSPO/IL4R/ADA/FES/CX3CR1/NAP1L1/PPP1CC/ANXA1/HLA-DRA/CAPRIN2/ID2/RHOH/TRIB1/BCL6/PRKCA/CXCR4/HLX/SMARCD3	35
BP	GO:0001914	regulation of T cell mediated cytotoxicity	8/920	50/18614	0.00292559	0.0332769	0.0283902	IL23A/IL7R/HLA-DRB1/KLRD1/HLA-DRA/CEACAM1/TAP2/CD1D	8
BP	GO:0045581	negative regulation of T cell differentiation	8/920	50/18614	0.00292559	0.0332769	0.0283902	CD74/TBX21/RUNX3/IL4R/ANXA1/BCL6/FGL2/HLX	8
BP	GO:0002638	negative regulation of immunoglobulin production	4/920	13/18614	0.00296121	0.0332769	0.0283902	CR1/FCRL3/THOC1/BCL6	4
BP	GO:0035745	T-helper 2 cell cytokine production	4/920	13/18614	0.00296121	0.0332769	0.0283902	ARG1/GATA3/TBX21/CD81	4
BP	GO:0045916	negative regulation of complement activation	4/920	13/18614	0.00296121	0.0332769	0.0283902	CR1/CD59/CD55/VSIG4	4
BP	GO:0070341	fat cell proliferation	4/920	13/18614	0.00296121	0.0332769	0.0283902	GATA2/PID1/FTO/TFDP1	4
BP	GO:1905064	negative regulation of vascular associated smooth muscle cell differentiation	4/920	13/18614	0.00296121	0.0332769	0.0283902	DNMT1/NFATC3/NFATC2/PDCD4	4
BP	GO:2000551	regulation of T-helper 2 cell cytokine production	4/920	13/18614	0.00296121	0.0332769	0.0283902	ARG1/GATA3/TBX21/CD81	4
BP	GO:0018108	peptidyl-tyrosine phosphorylation	31/920	370/18614	0.00299494	0.0335834	0.0286517	DYRK2/LILRA5/NCL/LCK/TXK/CD74/BMX/JAK1/CD3E/SAMSN1/IL23A/ITK/MATK/MAP2K6/CD81/SOCS3/SH2B3/FYN/ARL2BP/CBLB/PTPN4/FES/RPS6KA5/BST1/OSM/FCGR1A/BANK1/JAK2/CCL5/PECAM1/TGFA	31
BP	GO:0006413	translational initiation	14/920	123/18614	0.00303427	0.0339512	0.0289655	EIF3D/EIF3A/EIF3L/EIF3F/NPM1/EIF3H/EIF4E3/RPL13A/EIF3E/BANK1/RPS5/SLBP/CCL5/FECH	14
BP	GO:0098586	cellular response to virus	11/920	85/18614	0.00304429	0.033953	0.0289671	MAPK14/SMAD3/RRP1B/JAK1/EXT1/JAK2/CCL5/LGALS8/IFIH1/RIOK3/POU2AF1	11
BP	GO:0002837	regulation of immune response to tumor cell	5/920	21/18614	0.00306054	0.033953	0.0289671	CD160/HLA-DRB1/CRTAM/CEACAM1/HSPD1	5
BP	GO:0002888	positive regulation of myeloid leukocyte mediated immunity	5/920	21/18614	0.00306054	0.033953	0.0289671	ARG1/CD177/ITGAM/FCGR1A/DDX21	5
BP	GO:1901739	regulation of myoblast fusion	5/920	21/18614	0.00306054	0.033953	0.0289671	MAPK14/FLOT1/NFATC2/IL4R/PLEKHO1	5
BP	GO:0060142	regulation of syncytium formation by plasma membrane fusion	6/920	30/18614	0.00306983	0.0339836	0.0289932	MAPK14/FLOT1/NFATC2/ADAM9/IL4R/PLEKHO1	6
BP	GO:1904994	regulation of leukocyte adhesion to vascular endothelial cell	7/920	40/18614	0.00314245	0.0347137	0.029616	ETS1/ITGA4/ST3GAL4/FUT7/ALOX5/SELP/ELANE	7
BP	GO:0043030	regulation of macrophage activation	9/920	62/18614	0.00325352	0.0358646	0.0305979	CD74/RORA/CST7/IL4R/BPI/MMP8/THBS1/HSPD1/VSIG4	9
BP	GO:0006909	phagocytosis	22/920	236/18614	0.00328832	0.0361715	0.0308598	ANXA3/GATA2/SIRPG/IL2RB/DYSF/ITGAM/FCER1G/SLC11A1/FYN/SNX3/LYAR/PLSCR1/SPON2/FCGR1A/ANXA1/IRF8/RAB20/THBS1/CEACAM4/PECAM1/MARCO/ELANE	22
BP	GO:2000316	regulation of T-helper 17 type immune response	6/920	31/18614	0.00365002	0.0400655	0.034182	PRKCQ/IL23A/TBX21/BATF/IL27RA/JAK2	6
BP	GO:0071902	positive regulation of protein serine/threonine kinase activity	19/920	195/18614	0.00374565	0.0410287	0.0350037	S100A12/RASGRP1/MAP3K4/MAGED1/ADAM9/MAP2K6/ERP29/PDCD10/CIB1/ACSL1/CCND2/ADRB2/MEF2C/LTF/TCL1A/THBS1/TGFA/ELANE/CD24	19
BP	GO:0046638	positive regulation of alpha-beta T cell differentiation	8/920	52/18614	0.00376022	0.0411018	0.035066	IL23A/RUNX3/HLA-DRB1/IL4R/ADA/ANXA1/HLA-DRA/HLX	8
BP	GO:0002834	regulation of response to tumor cell	5/920	22/18614	0.00380167	0.0411228	0.035084	CD160/HLA-DRB1/CRTAM/CEACAM1/HSPD1	5
BP	GO:0033630	positive regulation of cell adhesion mediated by integrin	5/920	22/18614	0.00380167	0.0411228	0.035084	SKAP1/CD3E/ADAM9/CIB1/CCL5	5
BP	GO:0035739	CD4-positive, alpha-beta T cell proliferation	5/920	22/18614	0.00380167	0.0411228	0.035084	PRKCQ/CD3E/CD55/CD81/CBLB	5
BP	GO:0071359	cellular response to dsRNA	5/920	22/18614	0.00380167	0.0411228	0.035084	FLOT1/NPM1/IFIH1/RIOK3/IFIT1	5
BP	GO:2000561	regulation of CD4-positive, alpha-beta T cell proliferation	5/920	22/18614	0.00380167	0.0411228	0.035084	PRKCQ/CD3E/CD55/CD81/CBLB	5
BP	GO:0051346	negative regulation of hydrolase activity	29/920	345/18614	0.00382679	0.0413087	0.0352426	CR1/MMP9/SERPINB1/PEBP1/RRP1B/LPIN1/SPOCK2/BIN1/CD27/POR/CARD16/RCC2/SORT1/CST7/NAIP/KLRK1/PLIN5/ANXA1/MICAL1/BIRC3/SLPI/LTF/THBS1/CST3/SERPINB2/FKBP1B/GZMA/SIAH2/WFDC1	29
BP	GO:0002467	germinal center formation	4/920	14/18614	0.00398499	0.0424875	0.0362483	ADA/BCL6/MEF2C/TNFSF13B	4
BP	GO:0006177	GMP biosynthetic process	4/920	14/18614	0.00398499	0.0424875	0.0362483	ATIC/IMPDH2/ADA/APRT	4
BP	GO:0043144	sno(s)RNA processing	4/920	14/18614	0.00398499	0.0424875	0.0362483	DKC1/EXOSC10/EXOSC4/FBL	4
BP	GO:0045059	positive thymic T cell selection	4/920	14/18614	0.00398499	0.0424875	0.0362483	CD74/CD3E/CD3D/CD3G	4
BP	GO:0072160	nephron tubule epithelial cell differentiation	4/920	14/18614	0.00398499	0.0424875	0.0362483	GATA3/MEF2C/STAT1/CD24	4
BP	GO:0072672	neutrophil extravasation	4/920	14/18614	0.00398499	0.0424875	0.0362483	CD177/IL1R1/FUT7/PECAM1	4
BP	GO:0019731	antibacterial humoral response	9/920	64/18614	0.00404647	0.0429669	0.0366573	SPON2/SLPI/LTF/RNASE3/CAMP/IGHM/ELANE/DEFA4/CTSG	9
BP	GO:0048524	positive regulation of viral process	9/920	64/18614	0.00404647	0.0429669	0.0366573	SRPK1/CD74/TOP2B/PPIH/STOM/HLA-DRB1/FURIN/CCL5/IFIT1	9
BP	GO:0006919	activation of cysteine-type endopeptidase activity involved in apoptotic process	10/920	76/18614	0.00409828	0.0434284	0.037051	S100A8/SMAD3/LCK/FAM162A/NLRC4/P2RX1/JAK2/NLRP1/HSPD1/RPS27L	10
BP	GO:0008037	cell recognition	16/920	155/18614	0.00428076	0.0452699	0.0386221	CD5/CD6/CD81/CCT4/EMB/CRTAM/CCT8/PRF1/CCT3/SPON2/FOLR3/FCGR1A/CCR7/EXT1/CXCR4/PECAM1	16
BP	GO:0019883	antigen processing and presentation of endogenous antigen	6/920	32/18614	0.00430777	0.0454631	0.0387869	CD74/HLA-DRB1/HLA-DRA/ERAP2/TAP2/CD1D	6
BP	GO:0097191	extrinsic apoptotic signaling pathway	21/920	227/18614	0.00439321	0.046271	0.0394762	BCL2A1/HMGB2/ZDHHC3/SMAD3/DDX47/GCLM/CD27/ZMYND11/SORT1/CIB1/LTB/ACVR1B/MOAP1/JAK2/BLOC1S2/MAL/THBS1/TNFRSF10B/G0S2/SIAH2/IFI27	21
BP	GO:0032868	response to insulin	24/920	272/18614	0.00445331	0.0468092	0.0399354	MAPK14/TBC1D4/PRKCQ/PARP1/NCL/PID1/LPIN1/GRB10/ADM/RETN/ALPL/SOCS3/SORT1/FUT7/FOXO1/VPS13C/CTSD/RAB13/ECHDC3/APRT/CEACAM1/SESN2/STAT1/SESN3	24
BP	GO:0000723	telomere maintenance	16/920	156/18614	0.00455768	0.0478097	0.0407889	PRKCQ/PARP1/DKC1/MAP3K4/XRCC6/HNRNPA1/EXOSC10/GAR1/CCT4/CCT8/MYC/CCT3/APEX1/CCT6A/NHP2/HSP90AB1	16
BP	GO:0051131	chaperone-mediated protein complex assembly	5/920	23/18614	0.00466292	0.0488152	0.0416468	PSMG2/HSP90AB1/HSPD1/CLU/HOPX	5
BP	GO:0030490	maturation of SSU-rRNA	8/920	54/18614	0.00476781	0.0498131	0.0424981	IMP3/NOL11/NOB1/MPHOSPH10/UTP3/RRS1/RPS19/RIOK3	8
BP	GO:0032735	positive regulation of interleukin-12 production	7/920	43/18614	0.00477822	0.0498218	0.0425056	MAPK14/IL23A/LTB/CCR7/IRF8/HSPD1/IDO1	7
BP	GO:0001776	leukocyte homeostasis	12/920	103/18614	0.00483485	0.0503115	0.0429233	DOCK10/CD74/GPR183/IL7R/SH2B3/ADA/SIT1/ANXA1/MEF2C/SLC40A1/TNFSF13B/LGALS2	12
BP	GO:0002200	somatic diversification of immune receptors	10/920	78/18614	0.00494624	0.0513678	0.0438245	LEF1/CCR6/BCL11B/HMGB2/TBX21/THOC1/BATF/IL27RA/BCL6/HSPD1	10
BP	GO:0032613	interleukin-10 production	9/920	66/18614	0.00498288	0.0515426	0.0439736	LILRA5/TIGIT/TRIB2/IL23A/HLA-DRB1/MMP8/HSPD1/IRF4/IDO1	9
BP	GO:0032653	regulation of interleukin-10 production	9/920	66/18614	0.00498288	0.0515426	0.0439736	LILRA5/TIGIT/TRIB2/IL23A/HLA-DRB1/MMP8/HSPD1/IRF4/IDO1	9
BP	GO:0080111	DNA demethylation	6/920	33/18614	0.00504897	0.0521226	0.0444685	GATA3/EOMES/FTO/APEX1/APOBEC3G/APOBEC3B	6
BP	GO:0043406	positive regulation of MAP kinase activity	13/920	117/18614	0.00516039	0.0531673	0.0453598	S100A12/RASGRP1/MAP3K4/MAGED1/ADAM9/MAP2K6/ERP29/PDCD10/MEF2C/THBS1/TGFA/ELANE/CD24	13
BP	GO:0001771	immunological synapse formation	4/920	15/18614	0.00522381	0.0533978	0.0455564	CD6/CD81/PRF1/CCR7	4
BP	GO:0002836	positive regulation of response to tumor cell	4/920	15/18614	0.00522381	0.0533978	0.0455564	CD160/HLA-DRB1/CRTAM/HSPD1	4
BP	GO:0002839	positive regulation of immune response to tumor cell	4/920	15/18614	0.00522381	0.0533978	0.0455564	CD160/HLA-DRB1/CRTAM/HSPD1	4
BP	GO:0044406	adhesion of symbiont to host	4/920	15/18614	0.00522381	0.0533978	0.0455564	DPP4/CD81/HSP90AB1/LTF	4
BP	GO:0002686	negative regulation of leukocyte migration	8/920	55/18614	0.0053433	0.0545121	0.0465071	GPR18/DPP4/RABGEF1/TNFAIP6/KLRK1/ADA/PTGER4/IL27RA	8
BP	GO:0007259	receptor signaling pathway via JAK-STAT	17/920	173/18614	0.0054306	0.0552943	0.0471744	GADD45A/IL10RA/JAK1/IL23A/IL7R/SOCS3/STAT4/ELP2/SH2B3/FYN/ARL2BP/CYP1B1/OCIAD2/OSM/JAK2/CCL5/STAT1	17
BP	GO:0046640	regulation of alpha-beta T cell proliferation	7/920	44/18614	0.00544503	0.055333	0.0472074	PRKCQ/CD3E/CD55/IL23A/CD81/CBLB/JAK2	7
BP	GO:0036344	platelet morphogenesis	5/920	24/18614	0.00565417	0.0572347	0.0488299	CIB1/NBEAL2/MEF2C/CLEC1B/C1GALT1C1	5
BP	GO:0060143	positive regulation of syncytium formation by plasma membrane fusion	5/920	24/18614	0.00565417	0.0572347	0.0488299	MAPK14/FLOT1/NFATC2/ADAM9/IL4R	5
CC	GO:0042581	specific granule	48/935	160/19518	1.6213e-25	9.06308e-23	7.79931e-23	ANXA3/ARG1/CLEC4D/CKAP4/HP/FCAR/QSOX1/CD59/PGLYRP1/CD177/OSCAR/RETN/ITGAM/AGPAT2/HVCN1/GPR84/STOM/UBR4/P2RX1/CTSD/BST1/LRG1/FOLR3/STXBP2/LCN2/CEACAM1/BPI/TCN1/ORM1/C3AR1/SLPI/CLEC5A/LTF/MMP8/CRISP3/GGH/CEACAM8/ORM2/CAMP/CHI3L1/OLFM4/ATP8B4/HPSE/LILRA3/ELANE/DEFA4/CHIT1/MS4A3	48
CC	GO:0070820	tertiary granule	43/935	164/19518	1.85306e-20	5.1793e-18	4.4571e-18	CLEC4D/HP/CR1/FCAR/MMP9/QSOX1/CD59/PGLYRP1/CD177/OSCAR/CD55/ITGAM/FCER1G/CD58/SLC11A1/TNFAIP6/GPR84/STOM/DOK3/MGAM/UBR4/CTSD/LRG1/FOLR3/STXBP2/NBEAL2/CEACAM1/TCN1/ORM1/SIGLEC5/CLEC5A/LTF/MMP8/CRISP3/GGH/PPBP/CEACAM8/CST3/CAMP/OLFM4/ATP8B4/LILRA3/CHIT1	43
CC	GO:0060205	cytoplasmic vesicle lumen	59/935	325/19518	5.42332e-19	1.01055e-16	8.69635e-17	S100A8/S100A12/ARG1/MAPK14/HK3/HP/GYG1/HEBP2/QSOX1/RNASE2/XRCC6/SERPINB1/PGLYRP1/OSCAR/F5/RETN/IMPDH2/HSPA8/S100P/EEF2/VEGFB/GMFG/CCT8/ADA/PCYOX1L/CTSD/LRG1/FOLR3/LCN2/PYGL/APRT/GCA/ALOX5/BPI/TCN1/ORM1/CREG1/HSP90AB1/SLPI/CPPED1/LTF/MMP8/RNASE3/THBS1/CRISP3/GGH/PPBP/ORM2/CAMP/CLU/CHI3L1/OLFM4/HPSE/ELANE/MPO/DEFA4/CFD/CHIT1/CTSG	59
CC	GO:0031983	vesicle lumen	59/935	327/19518	7.37373e-19	1.03048e-16	8.86788e-17	S100A8/S100A12/ARG1/MAPK14/HK3/HP/GYG1/HEBP2/QSOX1/RNASE2/XRCC6/SERPINB1/PGLYRP1/OSCAR/F5/RETN/IMPDH2/HSPA8/S100P/EEF2/VEGFB/GMFG/CCT8/ADA/PCYOX1L/CTSD/LRG1/FOLR3/LCN2/PYGL/APRT/GCA/ALOX5/BPI/TCN1/ORM1/CREG1/HSP90AB1/SLPI/CPPED1/LTF/MMP8/RNASE3/THBS1/CRISP3/GGH/PPBP/ORM2/CAMP/CLU/CHI3L1/OLFM4/HPSE/ELANE/MPO/DEFA4/CFD/CHIT1/CTSG	59
CC	GO:0035580	specific granule lumen	26/935	62/19518	1.40695e-18	1.48883e-16	1.28122e-16	ARG1/HP/QSOX1/PGLYRP1/OSCAR/RETN/CTSD/LRG1/FOLR3/LCN2/BPI/TCN1/ORM1/SLPI/LTF/MMP8/CRISP3/GGH/ORM2/CAMP/CHI3L1/OLFM4/HPSE/ELANE/DEFA4/CHIT1	26
CC	GO:0034774	secretory granule lumen	58/935	322/19518	1.59802e-18	1.48883e-16	1.28122e-16	S100A8/S100A12/ARG1/MAPK14/HK3/HP/GYG1/HEBP2/QSOX1/RNASE2/XRCC6/SERPINB1/PGLYRP1/OSCAR/F5/RETN/IMPDH2/HSPA8/S100P/EEF2/VEGFB/GMFG/CCT8/PCYOX1L/CTSD/LRG1/FOLR3/LCN2/PYGL/APRT/GCA/ALOX5/BPI/TCN1/ORM1/CREG1/HSP90AB1/SLPI/CPPED1/LTF/MMP8/RNASE3/THBS1/CRISP3/GGH/PPBP/ORM2/CAMP/CLU/CHI3L1/OLFM4/HPSE/ELANE/MPO/DEFA4/CFD/CHIT1/CTSG	58
CC	GO:1904724	tertiary granule lumen	20/935	55/19518	3.40378e-13	2.71816e-11	2.33914e-11	HP/MMP9/QSOX1/PGLYRP1/OSCAR/TNFAIP6/CTSD/LRG1/FOLR3/TCN1/ORM1/LTF/MMP8/CRISP3/GGH/PPBP/CST3/CAMP/OLFM4/CHIT1	20
CC	GO:0009897	external side of plasma membrane	54/935	426/19518	6.42609e-11	4.49023e-09	3.86411e-09	CLEC4D/IL2RB/SPN/CD5/CA4/IL11RA/CD59/CD74/FLOT1/SLC38A1/LY9/CD3E/IL1R1/ITGA4/TGFBR3/CD27/ITGAM/IL7R/BTN3A3/CD3D/ADAM9/FCER1G/CD3G/HLA-DRB1/IL4R/CD2/KLRK1/ADA/CCR5/ECE1/CLEC4E/MS4A1/P2RX1/SLAMF6/IL27RA/FOLR3/FCGR1A/ANXA1/FCGR3A/CD8A/BTN3A1/CLEC10A/ASGR2/THBS1/BTN3A2/SELP/CEACAM21/CD163/CD1D/CLEC2B/ITGA7/LY75/S1PR1/CD24	54
CC	GO:0101002	ficolin-1-rich granule	32/935	185/19518	2.44186e-10	1.51667e-08	1.30518e-08	MAPK14/CLEC4D/HK3/CR1/GYG1/FCAR/MMP9/XRCC6/CD55/IMPDH2/HSPA8/FCER1G/CD58/SLC11A1/TNFAIP6/EEF2/GMFG/DOK3/CCT8/MGAM/UBR4/CTSD/LRG1/NBEAL2/PYGL/ALOX5/SIGLEC5/HSP90AB1/FGL2/CST3/LILRA3/CFD	32
CC	GO:0070821	tertiary granule membrane	18/935	73/19518	6.81001e-09	3.8068e-07	3.27597e-07	CLEC4D/FCAR/CD59/CD177/ITGAM/FCER1G/SLC11A1/GPR84/STOM/MGAM/UBR4/NBEAL2/CEACAM1/SIGLEC5/CLEC5A/CEACAM8/ATP8B4/LILRA3	18
CC	GO:0035579	specific granule membrane	20/935	91/19518	8.54425e-09	4.09136e-07	3.52086e-07	CLEC4D/CKAP4/FCAR/CD59/CD177/ITGAM/AGPAT2/HVCN1/GPR84/STOM/UBR4/P2RX1/BST1/CEACAM1/C3AR1/CLEC5A/CEACAM8/ATP8B4/LILRA3/MS4A3	20
CC	GO:0030667	secretory granule membrane	41/935	319/19518	8.78288e-09	4.09136e-07	3.52086e-07	CLEC4D/CKAP4/CR1/FCAR/CA4/CD59/VNN1/CD177/CD55/ATP11B/ITGAM/AGPAT2/HVCN1/FCER1G/CD58/SLC11A1/FLOT2/GPR84/STOM/DOK3/MGAM/UBR4/P2RX1/VPS13C/BST1/STXBP2/NBEAL2/SIGLEC9/CEACAM1/SIGLEC5/C3AR1/CLEC5A/MGST1/PECAM1/SELP/CEACAM8/LHFPL2/ATP8B4/LILRA3/LY6G6F/MS4A3	41
CC	GO:0042613	MHC class II protein complex	9/935	17/19518	2.19654e-08	9.44513e-07	8.1281e-07	CD74/HLA-DPA1/HLA-DMB/HLA-DPB1/HLA-DQA1/HLA-DRB1/HLA-DMA/HLA-DRA/HLA-DRB4	9
CC	GO:0005766	primary lysosome	24/935	155/19518	3.63882e-07	1.35607e-05	1.16698e-05	ARG1/CKAP4/HEBP2/RNASE2/VNN1/RETN/ATP11B/STOM/CCT8/STXBP2/GCA/BPI/CREG1/C3AR1/CPPED1/MGST1/RNASE3/GGH/CEACAM8/ORM2/ELANE/MPO/DEFA4/CTSG	24
CC	GO:0042582	azurophil granule	24/935	155/19518	3.63882e-07	1.35607e-05	1.16698e-05	ARG1/CKAP4/HEBP2/RNASE2/VNN1/RETN/ATP11B/STOM/CCT8/STXBP2/GCA/BPI/CREG1/C3AR1/CPPED1/MGST1/RNASE3/GGH/CEACAM8/ORM2/ELANE/MPO/DEFA4/CTSG	24
CC	GO:0001772	immunological synapse	12/935	43/19518	5.27138e-07	1.84169e-05	1.58488e-05	PRKCQ/LCK/CD6/SKAP1/CD3E/CD81/HLA-DRB1/CRTAM/HLA-DRA/RHOH/GZMB/GZMA	12
CC	GO:0030139	endocytic vesicle	39/935	347/19518	7.12981e-07	2.34445e-05	2.01754e-05	ANXA3/PTCH1/HP/RAB32/DYSF/CD74/PGLYRP1/DPP4/M6PR/HLA-DPA1/IL7R/RABGEF1/HLA-DPB1/CD3D/HVCN1/SLC11A1/FLOT2/CD3G/HLA-DQA1/HLA-DRB1/SNX3/GNLY/CLEC4E/FCGR1A/STXBP2/ADRB2/RAB13/HLA-DRA/LDLRAP1/LTF/RAB20/MPEG1/TGFA/CD163/TAP2/MARCO/ELANE/MPO/HLA-DRB4	39
CC	GO:0042611	MHC protein complex	9/935	25/19518	1.30403e-06	4.04972e-05	3.48503e-05	CD74/HLA-DPA1/HLA-DMB/HLA-DPB1/HLA-DQA1/HLA-DRB1/HLA-DMA/HLA-DRA/HLA-DRB4	9
CC	GO:0030669	clathrin-coated endocytic vesicle membrane	15/935	73/19518	1.53925e-06	4.52863e-05	3.89716e-05	CD74/M6PR/HLA-DPA1/IL7R/HLA-DPB1/CD3D/CD3G/HLA-DQA1/HLA-DRB1/FCGR1A/ADRB2/HLA-DRA/LDLRAP1/TGFA/HLA-DRB4	15
CC	GO:0101003	ficolin-1-rich granule membrane	13/935	61/19518	4.97233e-06	0.000132605	0.000114114	CLEC4D/CR1/FCAR/CD55/FCER1G/CD58/SLC11A1/DOK3/MGAM/UBR4/NBEAL2/SIGLEC5/LILRA3	13
CC	GO:0022626	cytosolic ribosome	17/935	100/19518	4.98158e-06	0.000132605	0.000114114	RPLP2/RPL23A/RPL22/RPL19/RPL14/RPS4X/RPL18/RPS23/RPL15/RPL10A/RPL5/RPS19/RPL3/RPL13A/RPL13/RPS5/RPS27L	17
CC	GO:1904813	ficolin-1-rich granule lumen	19/935	124/19518	6.88145e-06	0.000174851	0.00015047	MAPK14/HK3/GYG1/MMP9/XRCC6/IMPDH2/HSPA8/TNFAIP6/EEF2/GMFG/CCT8/CTSD/LRG1/PYGL/ALOX5/HSP90AB1/FGL2/CST3/CFD	19
CC	GO:0030666	endocytic vesicle membrane	25/935	196/19518	7.89311e-06	0.000191837	0.000165087	ANXA3/PTCH1/RAB32/CD74/M6PR/HLA-DPA1/IL7R/HLA-DPB1/CD3D/HVCN1/SLC11A1/CD3G/HLA-DQA1/HLA-DRB1/CLEC4E/FCGR1A/ADRB2/HLA-DRA/LDLRAP1/RAB20/TGFA/CD163/TAP2/MARCO/HLA-DRB4	25
CC	GO:0045121	membrane raft	34/935	323/19518	1.49711e-05	0.000330791	0.000284665	PTCH1/CR1/RFTN1/LCK/FLOT1/DPP4/SKAP1/CD177/LDHB/KCNA3/CD55/ITGAM/FLOT2/RANGRF/STOM/FYN/FURIN/CD2/CBLB/PLSCR1/MS4A1/P2RX1/CTSD/CD8A/ERLIN1/PAG1/JAK2/MS4A4A/BIRC3/MAL/PECAM1/HPSE/S1PR1/CD24	34
CC	GO:0044194	cytolytic granule	6/935	13/19518	1.52683e-05	0.000330791	0.000284665	SERPINB1/PRF1/GNLY/STXBP2/GZMB/GZMH	6
CC	GO:0022625	cytosolic large ribosomal subunit	12/935	58/19518	1.57892e-05	0.000330791	0.000284665	RPLP2/RPL23A/RPL22/RPL19/RPL14/RPL18/RPL15/RPL10A/RPL5/RPL3/RPL13A/RPL13	12
CC	GO:0098857	membrane microdomain	34/935	324/19518	1.59774e-05	0.000330791	0.000284665	PTCH1/CR1/RFTN1/LCK/FLOT1/DPP4/SKAP1/CD177/LDHB/KCNA3/CD55/ITGAM/FLOT2/RANGRF/STOM/FYN/FURIN/CD2/CBLB/PLSCR1/MS4A1/P2RX1/CTSD/CD8A/ERLIN1/PAG1/JAK2/MS4A4A/BIRC3/MAL/PECAM1/HPSE/S1PR1/CD24	34
CC	GO:0031091	platelet alpha granule	15/935	91/19518	2.59519e-05	0.000500245	0.00043049	QSOX1/F5/VEGFB/PCYOX1L/ORM1/THBS1/PPBP/PECAM1/SELP/ORM2/LHFPL2/CLU/TREML1/LY6G6F/CFD	15
CC	GO:0035578	azurophil granule lumen	15/935	91/19518	2.59519e-05	0.000500245	0.00043049	ARG1/HEBP2/RNASE2/RETN/CCT8/GCA/BPI/CREG1/CPPED1/RNASE3/GGH/ORM2/ELANE/MPO/CTSG	15
CC	GO:0045334	clathrin-coated endocytic vesicle	15/935	92/19518	2.96543e-05	0.000552558	0.000475509	CD74/M6PR/HLA-DPA1/IL7R/HLA-DPB1/CD3D/CD3G/HLA-DQA1/HLA-DRB1/FCGR1A/ADRB2/HLA-DRA/LDLRAP1/TGFA/HLA-DRB4	15
CC	GO:0030134	COPII-coated ER to Golgi transport vesicle	15/935	93/19518	3.38144e-05	0.00060975	0.000524726	CNIH4/CD59/CD74/DDHD2/F5/HLA-DPA1/SEC31A/HLA-DPB1/HLA-DQA1/HLA-DRB1/VMA21/HLA-DRA/SAR1B/TGFA/HLA-DRB4	15
CC	GO:0012507	ER to Golgi transport vesicle membrane	12/935	63/19518	3.78997e-05	0.000662061	0.000569743	CD59/CD74/HLA-DPA1/SEC31A/HLA-DPB1/HLA-DQA1/HLA-DRB1/VMA21/HLA-DRA/SAR1B/TGFA/HLA-DRB4	12
CC	GO:0005852	eukaryotic translation initiation factor 3 complex	6/935	15/19518	4.09947e-05	0.000674001	0.000580017	EIF3D/EIF3A/EIF3L/EIF3F/EIF3H/EIF3E	6
CC	GO:0033290	eukaryotic 48S preinitiation complex	6/935	15/19518	4.09947e-05	0.000674001	0.000580017	EIF3D/EIF3A/EIF3L/EIF3F/EIF3H/EIF3E	6
CC	GO:0030135	coated vesicle	32/935	312/19518	4.40543e-05	0.00070361	0.000605498	CNIH4/CD59/CD74/DDHD2/M6PR/F5/CCDC115/HLA-DPA1/IL7R/SEC31A/HLA-DPB1/CD3D/HSPA8/CD3G/HLA-DQA1/HLA-DRB1/SORT1/SNX3/FURIN/WIPI1/ECE1/ATP6V1C1/FCGR1A/ADRB2/RAB13/VMA21/HLA-DRA/SAR1B/LDLRAP1/HSPD1/TGFA/HLA-DRB4	32
CC	GO:0061702	inflammasome complex	6/935	16/19518	6.29357e-05	0.000977251	0.000840982	NLRC4/CARD16/NAIP/AIM2/NLRP1/CASP5	6
CC	GO:0016282	eukaryotic 43S preinitiation complex	6/935	17/19518	9.33296e-05	0.00141003	0.00121342	EIF3D/EIF3A/EIF3L/EIF3F/EIF3H/EIF3E	6
CC	GO:0070993	translation preinitiation complex	6/935	18/19518	0.000134336	0.00197616	0.0017006	EIF3D/EIF3A/EIF3L/EIF3F/EIF3H/EIF3E	6
CC	GO:0042105	alpha-beta T cell receptor complex	5/935	12/19518	0.000149076	0.00213675	0.0018388	CD247/CD3E/CD3D/TRBC1/CD3G	5
CC	GO:0005774	vacuolar membrane	40/935	460/19518	0.000210749	0.00294522	0.00253454	CKAP4/CHMP7/CD74/FLOT1/VNN1/DPP4/BLOC1S1/M6PR/ATP11B/CCDC115/HLA-DPA1/GIMAP5/SH3GLB1/HLA-DMB/HLA-DPB1/HSPA8/WDFY3/HLA-DQA1/STOM/HLA-DRB1/SORT1/HLA-DMA/WIPI1/ECE1/VPS13C/CTSD/ATP6V1C1/HLA-DRA/DRAM1/BLOC1S2/WDR11/C3AR1/MGST1/CHMP5/ANXA6/SLC36A4/CEACAM8/CD1D/HPSE/HLA-DRB4	40
CC	GO:0001931	uropod	5/935	13/19518	0.000232705	0.00317274	0.00273033	SPN/FLOT1/FLOT2/BST1/ICAM2	5
CC	GO:0098576	lumenal side of membrane	8/935	36/19518	0.000245833	0.00327192	0.00281568	CD74/HLA-DPA1/HLA-DPB1/HSPA8/HLA-DQA1/HLA-DRB1/HLA-DRA/HLA-DRB4	8
CC	GO:0030136	clathrin-coated vesicle	23/935	215/19518	0.000273036	0.00349602	0.00300853	CD74/M6PR/HLA-DPA1/IL7R/HLA-DPB1/CD3D/HSPA8/CD3G/HLA-DQA1/HLA-DRB1/SORT1/SNX3/FURIN/WIPI1/ECE1/ATP6V1C1/FCGR1A/ADRB2/RAB13/HLA-DRA/LDLRAP1/TGFA/HLA-DRB4	23
CC	GO:0030665	clathrin-coated vesicle membrane	17/935	136/19518	0.000275179	0.00349602	0.00300853	CD74/M6PR/HLA-DPA1/IL7R/HLA-DPB1/CD3D/HSPA8/CD3G/HLA-DQA1/HLA-DRB1/ATP6V1C1/FCGR1A/ADRB2/HLA-DRA/LDLRAP1/TGFA/HLA-DRB4	17
CC	GO:0005775	vacuolar lumen	20/935	176/19518	0.000304181	0.0037786	0.00325171	ARG1/GYG1/HEBP2/RNASE2/CD74/RETN/HSPA8/CCT8/CTSD/GCA/BPI/CREG1/CPPED1/RNASE3/GGH/ORM2/HPSE/ELANE/MPO/CTSG	20
CC	GO:0031254	cell trailing edge	5/935	14/19518	0.000347744	0.00415718	0.0035775	SPN/FLOT1/FLOT2/BST1/ICAM2	5
CC	GO:0098553	lumenal side of endoplasmic reticulum membrane	7/935	29/19518	0.00034953	0.00415718	0.0035775	CD74/HLA-DPA1/HLA-DPB1/HLA-DQA1/HLA-DRB1/HLA-DRA/HLA-DRB4	7
CC	GO:0005741	mitochondrial outer membrane	22/935	208/19518	0.000430011	0.00491155	0.00422668	ARG1/BCL2A1/RAB32/HSPA9/LPIN1/IMMT/MTX1/SH3GLB1/CYB5B/TSPO/MTX3/VPS13C/TOMM20/ACSL1/MOAP1/PPP1CC/ACSL4/MGST1/ACSL3/GK/CISD2/IFI27	22
CC	GO:0005732	sno(s)RNA-containing ribonucleoprotein complex	7/935	30/19518	0.000437228	0.00491155	0.00422668	DKC1/NOLC1/NOP56/GAR1/MPHOSPH10/FBL/NHP2	7
CC	GO:0005765	lysosomal membrane	36/935	415/19518	0.000448102	0.00491155	0.00422668	CKAP4/CHMP7/CD74/FLOT1/VNN1/DPP4/BLOC1S1/M6PR/ATP11B/HLA-DPA1/GIMAP5/HLA-DMB/HLA-DPB1/HSPA8/HLA-DQA1/STOM/HLA-DRB1/SORT1/HLA-DMA/ECE1/VPS13C/CTSD/ATP6V1C1/HLA-DRA/DRAM1/BLOC1S2/WDR11/C3AR1/MGST1/CHMP5/ANXA6/SLC36A4/CEACAM8/CD1D/HPSE/HLA-DRB4	36
CC	GO:0098852	lytic vacuole membrane	36/935	415/19518	0.000448102	0.00491155	0.00422668	CKAP4/CHMP7/CD74/FLOT1/VNN1/DPP4/BLOC1S1/M6PR/ATP11B/HLA-DPA1/GIMAP5/HLA-DMB/HLA-DPB1/HSPA8/HLA-DQA1/STOM/HLA-DRB1/SORT1/HLA-DMA/ECE1/VPS13C/CTSD/ATP6V1C1/HLA-DRA/DRAM1/BLOC1S2/WDR11/C3AR1/MGST1/CHMP5/ANXA6/SLC36A4/CEACAM8/CD1D/HPSE/HLA-DRB4	36
CC	GO:0030662	coated vesicle membrane	21/935	202/19518	0.000720836	0.00774899	0.00666846	CD59/CD74/M6PR/HLA-DPA1/IL7R/SEC31A/HLA-DPB1/CD3D/HSPA8/CD3G/HLA-DQA1/HLA-DRB1/ATP6V1C1/FCGR1A/ADRB2/VMA21/HLA-DRA/SAR1B/LDLRAP1/TGFA/HLA-DRB4	21
CC	GO:0101031	chaperone complex	8/935	42/19518	0.000743545	0.00784229	0.00674876	HSPA8/PSMG2/CCT4/CCT8/CCT3/CCT6A/HSP90AB1/DNAJC9	8
CC	GO:0072588	box H/ACA RNP complex	4/935	10/19518	0.000871136	0.00901787	0.00776041	DKC1/NOLC1/GAR1/NHP2	4
CC	GO:0031968	organelle outer membrane	23/935	236/19518	0.00100963	0.0102615	0.00883063	ARG1/BCL2A1/RAB32/LRPPRC/HSPA9/LPIN1/IMMT/MTX1/SH3GLB1/CYB5B/TSPO/MTX3/VPS13C/TOMM20/ACSL1/MOAP1/PPP1CC/ACSL4/MGST1/ACSL3/GK/CISD2/IFI27	23
CC	GO:0019867	outer membrane	23/935	238/19518	0.00113108	0.0112906	0.00971621	ARG1/BCL2A1/RAB32/LRPPRC/HSPA9/LPIN1/IMMT/MTX1/SH3GLB1/CYB5B/TSPO/MTX3/VPS13C/TOMM20/ACSL1/MOAP1/PPP1CC/ACSL4/MGST1/ACSL3/GK/CISD2/IFI27	23
CC	GO:0031093	platelet alpha granule lumen	10/935	67/19518	0.00125682	0.0122429	0.0105358	QSOX1/F5/VEGFB/PCYOX1L/ORM1/THBS1/PPBP/ORM2/CLU/CFD	10
CC	GO:0005811	lipid droplet	13/935	103/19518	0.00127029	0.0122429	0.0105358	CKAP4/PRPF19/SET/DHRS3/C18orf32/VPS13C/PLIN5/PLIN3/GIMAP7/ACSL4/LPCAT2/ACSL3/G0S2	13
CC	GO:0005832	chaperonin-containing T-complex	4/935	11/19518	0.0013172	0.0124799	0.0107397	CCT4/CCT8/CCT3/CCT6A	4
CC	GO:0044391	ribosomal subunit	19/935	185/19518	0.00145887	0.0135918	0.0116965	IMP3/RPLP2/RPL23A/RPL22/RPL19/RPL14/RPS4X/RPL18/RPS23/RPL15/RPL10A/RPL5/RPS19/RPL3/RPL13A/RPL13/RPS5/NSUN3/RPS27L	19
CC	GO:0005840	ribosome	22/935	229/19518	0.00154612	0.0141686	0.0121929	IMP3/RPLP2/RPL23A/RPL22/RPL19/RPL14/RPS4X/RPL18/RPS23/EIF3H/RPL15/RPL10A/APEX1/RPL5/RPS19/RPL3/RPL13A/RPL13/RPS5/NSUN3/RSL24D1/RPS27L	22
CC	GO:0098791	Golgi apparatus subcompartment	31/935	378/19518	0.00260588	0.0230355	0.0198234	RAB32/CA4/ST6GAL1/GAL3ST4/CD74/M6PR/HLA-DPA1/HLA-DPB1/ATP8B2/GOLGA8A/HLA-DQA1/HLA-DRB1/SORT1/ST3GAL4/FUT7/FURIN/WIPI1/COG1/SLC9A8/XYLT1/RAB13/HLA-DRA/WDR11/LPCAT2/SAR1B/SULF2/ATP9A/TGFBI/ATP8B4/CSGALNACT2/HLA-DRB4	31
CC	GO:0001401	SAM complex	4/935	13/19518	0.00264283	0.0230355	0.0198234	HSPA9/IMMT/MTX1/MTX3	4
CC	GO:0140275	MIB complex	4/935	13/19518	0.00264283	0.0230355	0.0198234	HSPA9/IMMT/MTX1/MTX3	4
CC	GO:0042470	melanosome	13/935	112/19518	0.00271975	0.0230355	0.0198234	RAB32/FLOT1/SYTL2/HSPA8/CCT4/ERP29/STOM/CAPG/CTSD/NAP1L1/HSP90AB1/ANXA6/GGH	13
CC	GO:0048770	pigment granule	13/935	112/19518	0.00271975	0.0230355	0.0198234	RAB32/FLOT1/SYTL2/HSPA8/CCT4/ERP29/STOM/CAPG/CTSD/NAP1L1/HSP90AB1/ANXA6/GGH	13
CC	GO:0045335	phagocytic vesicle	15/935	141/19518	0.00315497	0.0257534	0.0221623	ANXA3/RAB32/PGLYRP1/HVCN1/SLC11A1/SNX3/GNLY/CLEC4E/STXBP2/LTF/RAB20/MPEG1/TAP2/ELANE/MPO	15
CC	GO:0015934	large ribosomal subunit	13/935	114/19518	0.00317886	0.0257534	0.0221623	RPLP2/RPL23A/RPL22/RPL19/RPL14/RPL18/RPL15/RPL10A/RPL5/RPL3/RPL13A/RPL13/NSUN3	13
CC	GO:0044853	plasma membrane raft	13/935	114/19518	0.00317886	0.0257534	0.0221623	PTCH1/CR1/FLOT1/SKAP1/CD177/ITGAM/FLOT2/RANGRF/MS4A1/CD8A/JAK2/MS4A4A/MAL	13
CC	GO:0030055	cell-substrate junction	34/935	432/19518	0.00323505	0.025807	0.0222085	EVL/CD59/FLOT1/DPP4/HSPA9/LPXN/JAK1/RPLP2/ITGA4/RPL22/ADAM9/HSPA8/NPM1/RPL19/CD81/RPS4X/FLOT2/RPL18/RPL10A/FES/RPL5/RPS19/RPL3/RPL13A/PPP1CC/ANXA1/YWHAQ/JAK2/RRAS2/RPS5/ANXA6/TNFSF13B/MARCKS/COL17A1	34
CC	GO:0030684	preribosome	10/935	76/19518	0.00328727	0.025807	0.0222085	IMP3/RRP1B/NOP56/NOB1/MPHOSPH10/UTP3/RRS1/NSA2/FBL/RIOK3	10
CC	GO:0005742	mitochondrial outer membrane translocase complex	5/935	22/19518	0.00332398	0.025807	0.0222085	HSPA9/IMMT/MTX1/MTX3/TOMM20	5
CC	GO:0005925	focal adhesion	33/935	422/19518	0.00406499	0.0304254	0.0261828	EVL/CD59/FLOT1/DPP4/HSPA9/LPXN/JAK1/RPLP2/ITGA4/RPL22/ADAM9/HSPA8/NPM1/RPL19/CD81/RPS4X/FLOT2/RPL18/RPL10A/FES/RPL5/RPS19/RPL3/RPL13A/PPP1CC/ANXA1/YWHAQ/JAK2/RRAS2/RPS5/ANXA6/TNFSF13B/MARCKS	33
CC	GO:0071682	endocytic vesicle lumen	5/935	23/19518	0.00408212	0.0304254	0.0261828	HP/PGLYRP1/GNLY/LTF/MPO	5
CC	GO:0098799	outer mitochondrial membrane protein complex	5/935	23/19518	0.00408212	0.0304254	0.0261828	HSPA9/IMMT/MTX1/MTX3/TOMM20	5
CC	GO:0031092	platelet alpha granule membrane	4/935	17/19518	0.00755013	0.0555332	0.0477896	PECAM1/SELP/LHFPL2/LY6G6F	4
CC	GO:0030133	transport vesicle	32/935	425/19518	0.00795437	0.0577466	0.0496944	DYSF/CA4/CD59/CD74/KIF1B/SYTL2/M6PR/CD55/BIN1/HLA-DPA1/SEC31A/MCTP2/HLA-DPB1/CPA3/ERP29/HLA-DQA1/HLA-DRB1/SORT1/FURIN/ATP6V1C1/PLIN3/MCTP1/RAB13/VMA21/HLA-DRA/CEACAM1/SAR1B/SLC40A1/TGFA/AMPH/DEFA4/HLA-DRB4	32
MF	GO:0140375	immune receptor activity	33/929	141/18369	8.5173e-14	7.66557e-11	6.96626e-11	CD160/CCR6/LILRA5/CR1/IL2RB/IL1R2/CCR3/IL11RA/CD74/IL10RA/IL18RAP/IL1R1/HLA-DPA1/IL7R/FCER1G/HLA-DQA1/HLA-DRB1/IL4R/KLRK1/CCR5/CX3CR1/IL18R1/KLRD1/KLRF1/IL27RA/CXCR5/FCGR1A/CCR7/HLA-DRA/FCGR3A/C3AR1/CXCR4/LILRA3	33
MF	GO:0023023	MHC protein complex binding	16/929	36/18369	4.54045e-12	2.0432e-09	1.85681e-09	CD160/CD74/HLA-DPA1/HLA-DMB/HLA-DPB1/HSPA8/CD81/HLA-DQA1/HLA-DRB1/HLA-DMA/MS4A1/KLRD1/HLA-DRA/CD8A/HSP90AB1/HLA-DRB4	16
MF	GO:0023026	MHC class II protein complex binding	13/929	27/18369	1.35058e-10	4.05175e-08	3.68211e-08	CD74/HLA-DPA1/HLA-DMB/HLA-DPB1/HSPA8/CD81/HLA-DQA1/HLA-DRB1/HLA-DMA/MS4A1/HLA-DRA/HSP90AB1/HLA-DRB4	13
MF	GO:0004896	cytokine receptor activity	18/929	92/18369	6.74618e-07	0.000151789	0.000137942	CCR6/IL2RB/IL1R2/CCR3/IL11RA/CD74/IL10RA/IL18RAP/IL1R1/IL7R/IL4R/CCR5/CX3CR1/IL18R1/IL27RA/CXCR5/CCR7/CXCR4	18
MF	GO:0019955	cytokine binding	20/929	130/18369	8.29771e-06	0.00149359	0.00135733	CCR6/IL2RB/IL1R2/CCR3/IL11RA/CD74/IL10RA/IL1R1/ITGA4/TGFBR3/CCR5/CX3CR1/IL18R1/IL27RA/CCR7/IL1RN/CXCR4/THBS1/ELANE/GBP1	20
MF	GO:0030246	carbohydrate binding	30/929	273/18369	5.58448e-05	0.00812727	0.00738584	CLEC4D/HK3/KLRG1/OGFOD1/PPP1R3D/KLRB1/HLA-DRB1/KLRK1/MGAM/CLEC4E/PPP1R3B/ALPK1/KLRD1/KLRF1/PYGL/SIGLEC9/HLA-DRA/SIGLEC5/CLEC10A/GALNT14/CLEC1B/GALNT4/CLEC5A/LGALS8/ASGR2/SELP/CHI3L1/LGALS2/CLEC2B/LY75	30
MF	GO:0001530	lipopolysaccharide binding	9/929	37/18369	7.18755e-05	0.00812727	0.00738584	CD6/LY96/SPON2/BPI/LTF/RNASE3/SELP/CAMP/HSPD1	9
MF	GO:0019956	chemokine binding	7/929	22/18369	7.22424e-05	0.00812727	0.00738584	CCR6/CCR3/ITGA4/CCR5/CX3CR1/CCR7/CXCR4	7
MF	GO:0042608	T cell receptor binding	5/929	11/18369	0.000117106	0.0117106	0.0106422	LCK/CD3E/CD3G/HLA-DRB1/HLA-DRA	5
MF	GO:0001637	G protein-coupled chemoattractant receptor activity	7/929	25/18369	0.000178233	0.0139573	0.012684	CCR6/CCR3/CCR5/CX3CR1/CXCR5/CCR7/CXCR4	7
MF	GO:0004950	chemokine receptor activity	7/929	25/18369	0.000178233	0.0139573	0.012684	CCR6/CCR3/CCR5/CX3CR1/CXCR5/CCR7/CXCR4	7
MF	GO:0030515	snoRNA binding	8/929	33/18369	0.000186098	0.0139573	0.012684	IMP3/DKC1/NOLC1/NOP56/GAR1/NHP2/DDX21/NUDT4	8
MF	GO:0004715	non-membrane spanning protein tyrosine kinase activity	9/929	43/18369	0.000248046	0.0171724	0.0156058	LCK/TXK/BMX/JAK1/ITK/MATK/FYN/FES/JAK2	9
MF	GO:0033218	amide binding	37/929	400/18369	0.000303158	0.0194887	0.0177108	CD74/NKTR/NOLC1/PPIH/ITGAM/HLA-DPA1/CLSTN1/HLA-DPB1/IPO5/FKBP5/HLA-DQA1/HLA-DRB1/NQO2/POM121/FURIN/ECE1/P2RX1/TOMM20/FOLR3/ADRB2/HLA-DRA/LRPAP1/MTHFS/ITM2A/HSP90AB1/CRIP1/LDLRAP1/ERAP2/SLC40A1/CST3/CLU/FKBP1B/TAP2/GPR171/CD1D/MARCO/TMEM158	37
MF	GO:0042277	peptide binding	31/929	317/18369	0.000354486	0.0212691	0.0193288	CD74/NKTR/NOLC1/PPIH/ITGAM/HLA-DPA1/CLSTN1/HLA-DPB1/IPO5/HLA-DQA1/HLA-DRB1/POM121/FURIN/ECE1/TOMM20/ADRB2/HLA-DRA/LRPAP1/ITM2A/HSP90AB1/CRIP1/LDLRAP1/ERAP2/SLC40A1/CST3/CLU/TAP2/GPR171/CD1D/MARCO/TMEM158	31
MF	GO:0032934	sterol binding	10/929	59/18369	0.00068531	0.0385487	0.035032	PTCH1/SIDT1/GPR183/RORA/CD81/TSPO/GRAMD1A/ERLIN1/ANXA6/OSBPL1A	10
MF	GO:0140662	ATP-dependent protein folding chaperone	8/929	41/18369	0.000894848	0.0473743	0.0430524	HSPA9/HSPA8/CCT4/CCT8/CCT3/CCT6A/HSP90AB1/HSPD1	8
MF	GO:0019865	immunoglobulin binding	6/929	24/18369	0.00101034	0.0480604	0.0436759	FCER1A/FCAR/FCER1G/MS4A1/FCGR1A/FCGR3A	6
MF	GO:0042287	MHC protein binding	8/929	42/18369	0.00105711	0.0480604	0.0436759	CD74/CD81/KLRK1/KLRD1/CD8A/CD8B/TAP2/PILRA	8
MF	GO:0032395	MHC class II receptor activity	4/929	10/18369	0.00106801	0.0480604	0.0436759	HLA-DPA1/HLA-DQA1/HLA-DRB1/HLA-DRA	4

## Sheet: KEGG
ID	Description	GeneRatio	BgRatio	pvalue	p.adjust	qvalue	geneID	Count
hsa04640	Hematopoietic cell lineage	31/499	99/8645	1.87247e-15	5.80466e-13	5.2035e-13	CR1/FLT3LG/IL1R2/CD5/IL11RA/CD59/CD3E/CD55/IL1R1/ITGA4/ITGAM/HLA-DPA1/IL7R/HLA-DMB/HLA-DPB1/CD3D/CD3G/HLA-DQA1/HLA-DRB1/HLA-DMA/IL4R/CD2/MS4A1/FCGR1A/HLA-DRA/CD8A/CD8B/CD1D/GP9/CD24/HLA-DRB4	31
hsa04659	Th17 cell differentiation	32/499	108/8645	3.85954e-15	5.98228e-13	5.36272e-13	GATA3/MAPK14/PRKCQ/IL2RB/CD247/SMAD3/LCK/NFATC3/NFATC2/JAK1/CD3E/RORA/IL1R1/IL23A/TBX21/HLA-DPA1/HLA-DMB/HLA-DPB1/CD3D/PPP3CC/CD3G/HLA-DQA1/HLA-DRB1/HLA-DMA/IL4R/IL27RA/HLA-DRA/JAK2/HSP90AB1/IRF4/STAT1/HLA-DRB4	32
hsa04658	Th1 and Th2 cell differentiation	29/499	92/8645	1.27507e-14	1.31757e-12	1.18111e-12	GATA3/MAPK14/PRKCQ/IL2RB/CD247/LCK/NFATC3/NFATC2/JAK1/CD3E/TBX21/HLA-DPA1/RUNX3/HLA-DMB/HLA-DPB1/CD3D/PPP3CC/STAT4/CD3G/HLA-DQA1/HLA-DRB1/HLA-DMA/IL4R/MAF/HLA-DRA/MAML2/JAK2/STAT1/HLA-DRB4	29
hsa05321	Inflammatory bowel disease	20/499	65/8645	2.88216e-10	2.23367e-08	2.00234e-08	GATA3/SMAD3/TLR5/IL18RAP/RORA/IL23A/TBX21/HLA-DPA1/HLA-DMB/HLA-DPB1/STAT4/HLA-DQA1/HLA-DRB1/HLA-DMA/IL4R/IL18R1/MAF/HLA-DRA/STAT1/HLA-DRB4	20
hsa05166	Human T-cell leukemia virus 1 infection	33/499	222/8645	4.30355e-07	2.6682e-05	2.39187e-05	IL2RB/IL1R2/ANAPC1/SMAD3/ETS1/LCK/NFATC3/NFATC2/JAK1/CD3E/IL1R1/HLA-DPA1/HLA-DMB/HLA-DPB1/CD3D/PPP3CC/CDC23/CD3G/HLA-DQA1/HLA-DRB1/HLA-DMA/TSPO/MAD1L1/MYC/SLC25A6/CCND2/ETS2/HLA-DRA/CRTC3/PRKACB/CDKN2C/CCNA1/HLA-DRB4	33
hsa05310	Asthma	11/499	31/8645	6.25483e-07	3.23166e-05	2.89697e-05	FCER1A/HLA-DPA1/HLA-DMB/HLA-DPB1/FCER1G/HLA-DQA1/HLA-DRB1/HLA-DMA/HLA-DRA/RNASE3/HLA-DRB4	11
hsa05140	Leishmaniasis	17/499	77/8645	1.29332e-06	5.72757e-05	5.13439e-05	MAPK14/CR1/JAK1/ITGA4/ITGAM/HLA-DPA1/HLA-DMB/HLA-DPB1/HLA-DQA1/HLA-DRB1/HLA-DMA/FCGR1A/HLA-DRA/FCGR3A/JAK2/STAT1/HLA-DRB4	17
hsa04612	Antigen processing and presentation	17/499	78/8645	1.56701e-06	6.07216e-05	5.44329e-05	CD74/HLA-DPA1/HLA-DMB/HLA-DPB1/HSPA8/HLA-DQA1/HLA-DRB1/HLA-DMA/PSME1/KLRD1/HLA-DRA/CD8A/PSME2/HSP90AB1/CD8B/TAP2/HLA-DRB4	17
hsa05169	Epstein-Barr virus infection	29/499	202/8645	4.44845e-06	0.000153224	0.000137356	MAPK14/GADD45A/CD247/TRAF5/JAK1/CD3E/HLA-DPA1/RUNX3/HLA-DMB/ENTPD1/HLA-DPB1/CD3D/MAP2K6/CD58/CD3G/HLA-DQA1/HLA-DRB1/HLA-DMA/MYC/BLNK/CCND2/HLA-DRA/SAP30/PSMC6/TAP2/STAT1/CCNA1/OAS3/HLA-DRB4	29
hsa05150	Staphylococcus aureus infection	18/499	96/8645	7.58242e-06	0.000235055	0.000210711	FCAR/ITGAM/HLA-DPA1/HLA-DMB/HLA-DPB1/HLA-DQA1/HLA-DRB1/HLA-DMA/FCGR1A/HLA-DRA/FCGR3A/C3AR1/SELP/CAMP/C1QB/DEFA4/CFD/HLA-DRB4	18
hsa05152	Tuberculosis	26/499	180/8645	1.24504e-05	0.000350875	0.000314537	MAPK14/CR1/CD74/HSPA9/IL10RA/JAK1/IL23A/ITGAM/HLA-DPA1/HLA-DMB/HLA-DPB1/PPP3CC/FCER1G/HLA-DQA1/HLA-DRB1/HLA-DMA/CLEC4E/CTSD/FCGR1A/HLA-DRA/FCGR3A/JAK2/CAMP/HSPD1/STAT1/HLA-DRB4	26
hsa05202	Transcriptional misregulation in cancer	27/499	193/8645	1.54329e-05	0.000391834	0.000351253	GADD45A/BCL2A1/IL2RB/BCL11B/IL1R2/MMP9/TAF15/ITGAM/FUS/MYC/FOXO1/MAF/FCGR1A/CCND2/DUSP6/ID2/BIRC3/BCL6/RUNX2/MEF2C/GZMB/CDKN2C/HPGD/ELANE/MPO/DEFA4/CCNA1	27
hsa05145	Toxoplasmosis	19/499	111/8645	1.67992e-05	0.000391834	0.000351253	MAPK14/IL10RA/JAK1/LY96/HLA-DPA1/HLA-DMB/HLA-DPB1/MAP2K6/HSPA8/HLA-DQA1/HLA-DRB1/HLA-DMA/CCR5/HLA-DRA/ALOX5/JAK2/BIRC3/STAT1/HLA-DRB4	19
hsa05332	Graft-versus-host disease	11/499	42/8645	1.76957e-05	0.000391834	0.000351253	HLA-DPA1/HLA-DMB/HLA-DPB1/HLA-DQA1/HLA-DRB1/HLA-DMA/PRF1/KLRD1/HLA-DRA/GZMB/HLA-DRB4	11
hsa04940	Type I diabetes mellitus	11/499	43/8645	2.2559e-05	0.000466219	0.000417935	HLA-DPA1/HLA-DMB/HLA-DPB1/HLA-DQA1/HLA-DRB1/HLA-DMA/PRF1/HLA-DRA/GZMB/HSPD1/HLA-DRB4	11
hsa05330	Allograft rejection	10/499	38/8645	4.08773e-05	0.000760457	0.0006817	HLA-DPA1/HLA-DMB/HLA-DPB1/HLA-DQA1/HLA-DRB1/HLA-DMA/PRF1/HLA-DRA/GZMB/HLA-DRB4	10
hsa05235	PD-L1 expression and PD-1 checkpoint pathway in cancer	16/499	89/8645	4.17025e-05	0.000760457	0.0006817	MAPK14/PRKCQ/RASGRP1/CD247/LCK/NFATC3/NFATC2/JAK1/CD3E/CD3D/MAP2K6/PPP3CC/CD3G/BATF/JAK2/STAT1	16
hsa05171	Coronavirus disease - COVID-19	29/499	232/8645	6.42223e-05	0.00110605	0.000991502	MAPK14/JAK1/RPLP2/RPL23A/RPL22/RPL19/RPL14/RPS4X/RPL18/RPS23/RPL15/RPL10A/RPL5/RPS19/RPL3/RPL13A/RPL13/RPS5/C3AR1/PRKCA/SELP/RSL24D1/RPS27L/STAT1/C1QB/IFIH1/CFD/MX1/OAS3	29
hsa04672	Intestinal immune network for IgA production	11/499	49/8645	8.33525e-05	0.00135996	0.00121912	ITGA4/HLA-DPA1/HLA-DMB/HLA-DPB1/HLA-DQA1/HLA-DRB1/HLA-DMA/HLA-DRA/CXCR4/TNFSF13B/HLA-DRB4	11
hsa04514	Cell adhesion molecules	22/499	158/8645	0.00010116	0.00156798	0.00140559	SPN/TIGIT/CD6/ITGA4/ITGAM/HLA-DPA1/HLA-DMB/HLA-DPB1/CD58/HLA-DQA1/HLA-DRB1/HLA-DMA/CD2/ICAM2/NTNG2/HLA-DRA/CD8A/CD8B/PECAM1/SELP/NEO1/HLA-DRB4	22
hsa05340	Primary immunodeficiency	9/499	38/8645	0.000239316	0.00353276	0.00316689	LCK/CD3E/IL7R/CD3D/ADA/BLNK/CD8A/CD8B/TAP2	9
hsa04061	Viral protein interaction with cytokine and cytokine receptor	15/499	100/8645	0.000570357	0.00803685	0.00720451	CCR6/IL2RB/CCR3/IL10RA/IL18RAP/CCR5/CX3CR1/IL18R1/CXCR5/CCR7/CCL5/CXCR4/TNFRSF10B/PPBP/PF4V1	15
hsa04380	Osteoclast differentiation	18/499	135/8645	0.000721744	0.00972786	0.00872039	MAPK14/SIRPG/LILRA5/LCK/NFATC2/JAK1/OSCAR/LILRA6/IL1R1/MAP2K6/PPP3CC/SOCS3/FYN/BLNK/FCGR1A/FCGR3A/LILRA3/STAT1	18
hsa05320	Autoimmune thyroid disease	10/499	53/8645	0.000772179	0.00997398	0.00894102	HLA-DPA1/HLA-DMB/HLA-DPB1/HLA-DQA1/HLA-DRB1/HLA-DMA/PRF1/HLA-DRA/GZMB/HLA-DRB4	10
hsa04060	Cytokine-cytokine receptor interaction	31/499	297/8645	0.00093946	0.0116493	0.0104428	CCR6/IL2RB/IL1R2/CCR3/IL11RA/TNFRSF25/IL10RA/IL18RAP/IL1R1/IL23A/CD27/IL7R/LTB/ACVR1B/IL32/IL4R/CCR5/CX3CR1/IL18R1/IL27RA/CXCR5/OSM/CCR7/IL1RN/CCL5/CXCR4/TNFRSF10B/PPBP/TNFSF13B/RELL1/PF4V1	31
hsa04145	Phagosome	19/499	152/8645	0.0011522	0.0137377	0.012315	FCAR/M6PR/ITGAM/HLA-DPA1/HLA-DMB/HLA-DPB1/HLA-DQA1/HLA-DRB1/HLA-DMA/ATP6V1C1/FCGR1A/HLA-DRA/FCGR3A/THBS1/TAP2/MARCO/MPO/HLA-DRB4/TUBB2A	19
hsa05416	Viral myocarditis	11/499	67/8645	0.00143395	0.0164639	0.0147588	CD55/HLA-DPA1/HLA-DMB/HLA-DPB1/HLA-DQA1/HLA-DRB1/HLA-DMA/FYN/PRF1/HLA-DRA/HLA-DRB4	11
hsa04660	T cell receptor signaling pathway	16/499	121/8645	0.00153132	0.0169539	0.0151981	MAPK14/PRKCQ/RASGRP1/CD247/LCK/NFATC3/NFATC2/CD3E/ITK/CD3D/PPP3CC/CD3G/FYN/CBLB/CD8A/CD8B	16
hsa04621	NOD-like receptor signaling pathway	21/499	186/8645	0.00237305	0.0253671	0.0227399	TXN/MAPK14/TRAF5/CARD6/JAK1/NLRC4/CARD16/NAIP/BIRC3/HSP90AB1/AIM2/CCL5/TXNIP/NLRP1/CAMP/GBP5/CASP5/STAT1/DEFA4/GBP1/OAS3	21
hsa05323	Rheumatoid arthritis	13/499	93/8645	0.00250761	0.0259119	0.0232284	IL23A/HLA-DPA1/HLA-DMB/HLA-DPB1/HLA-DQA1/HLA-DRB1/LTB/HLA-DMA/ATP6V1C1/HLA-DRA/CCL5/TNFSF13B/HLA-DRB4	13
hsa05134	Legionellosis	9/499	56/8645	0.00441457	0.0433705	0.0388788	CR1/TLR5/ITGAM/HSPA8/NLRC4/NAIP/EEF1G/SAR1B/HSPD1	9
hsa05164	Influenza A	19/499	171/8645	0.00447696	0.0433705	0.0388788	JAK1/HLA-DPA1/HLA-DMB/HLA-DPB1/SOCS3/HLA-DQA1/HLA-DRB1/HLA-DMA/SLC25A6/HLA-DRA/JAK2/CCL5/PRKCA/TNFRSF10B/STAT1/IFIH1/MX1/OAS3/HLA-DRB4	19
