# Supplementary material for: Immunomodulatory Roles and Clinical Significance of GZMM and DDX24 in Sepsis: A Multiomics Integrative Analysis With Experimental Validation
Source: Hum Mutat. 2026 Apr 3;2026:4951633. doi: 10.1155/humu/4951633 (PMC13051877; doi:10.1155/humu/4951633)
Supplement: Supplementary file 6 — Supporting Information 6 Table S2: Candidate hub genes from WGCNA. [file HUMU-2026-4951633-s002.xlsx]

## Sheet: Patient_Information
SampleID	RegistrationNumber	DDX24	GZMM	KCN3	NCL	Age	Gender	Outcome	APACHE	SOFA	Lactate	Procalcitonin	Shock
1	3284212	0.0144112	0.00841201	0.0273939	0.0269544	50	Male	Survival	13	6	2.87	79.996	1
1	3284212	0.0158798	0.00864851	0.0240137	0.0242927	50	Male	Survival	13	6	2.87	79.996	1
1	3284212	0.0171379	0.00870866	0.0259162	0.0277122	50	Male	Survival	13	6	2.87	79.996	1
2	1020909	2.08975	1.14605	2.11404	2.43964	66	Male	Survival	20	7	2.75	31.521	1
2	1020909	1.51922	1.09936	1.69349	2.35653	66	Male	Survival	20	7	2.75	31.521	1
2	1020909	2.41719	1.24545	1.54756	1.70133	66	Male	Survival	20	7	2.75	31.521	1
3	3278907	0.0449147	0.0212951	0.0412346	0.0472568	18	Male	Survival	6	3	2.5	0.99	0
3	3278907	0.0404794	NA	0.0480273	NA	18	Male	Survival	6	3	2.5	0.99	0
3	3278907	0.0436865	0.0164778	0.0448111	0.0506486	18	Male	Survival	6	3	2.5	0.99	0
7	70462	0.451667	0.46544	0.578344	0.509328	45	Female	Death	21	11	3.19	0.946	1
7	70462	0.433268	0.367717	0.441351	0.47522	45	Female	Death	21	11	3.19	0.946	1
7	70462	0.424352	0.360149	0.473029	0.452712	45	Female	Death	21	11	3.19	0.946	1
9	3311951	0.371989	0.565135	0.417544	0.405189	71	Female	Death	27	3	1.1	5.897	0
9	3311951	0.382447	0.527289	0.403321	0.391387	71	Female	Death	27	3	1.1	5.897	0
9	3311951	0.344681	0.720299	0.460094	0.378055	71	Female	Death	27	3	1.1	5.897	0
11	1041862	0.470848	0.322343	0.358489	0.527289	82	Male	Survival	19	9	1.68	32.551	1
11	1041862	0.484085	0.362654	0.456916	0.542114	82	Male	Survival	19	9	1.68	32.551	1
11	1041862	0.515246	0.326842	0.493116	0.53465	82	Male	Survival	19	9	1.68	32.551	1
13	3347241	0.109071	0.057379	0.126745	0.0932125	75	Female	Survival	25	7	7.52	34.966	1
13	3347241	0.102474	0.0307487	0.119908	0.104869	75	Female	Survival	25	7	7.52	34.966	1
13	3347241	0.139017	0.0343551	0.119908	0.104145	75	Female	Survival	25	7	7.52	34.966	1
14	3358649	0.053044	0.027905	0.0438889	0.0757121	53	Female	Survival	10	7	2.96	5.113	1
14	3358649	0.0505317	0.0338821	0.0514744	0.0751891	53	Female	Survival	10	7	2.96	5.113	1
14	3358649	0.0468221	0.0288891	0.047039	0.0711332	53	Female	Survival	10	7	2.96	5.113	1
15	4003673	0.0455417	0.0124016	0.015625	0.0510009	81	Male	Survival	17	11	1.32	0.216	0
15	4003673	0.0427875	0.0116516	0.0143779	0.0499513	81	Male	Survival	17	11	1.32	0.216	0
15	4003673	0.0427875	0.0132917	0.0147822	0.0466062	81	Male	Survival	17	11	1.32	0.216	0
16	3356485	0.200731	0.12385	0.435275	0.113965	54	Male	Death	19	10	8.36	0.302	0
16	3356485	0.185995	0.140308	0.381565	0.11636	54	Male	Death	19	10	8.36	0.302	0
16	3356485	0.191224	0.160058	0.435275	0.114758	54	Male	Death	19	10	8.36	0.302	0
18	4005425	0.121021	0.136471	0.0947323	0.183858	78	Male	Survival	23	11	1.25	14.501	0
18	4005425	0.137103	0.148308	0.108819	0.20829	78	Male	Survival	23	11	1.25	14.501	0
18	4005425	0.139017	0.145256	0.103665	0.189027	78	Male	Survival	23	11	1.25	14.501	0
19	4002909	0.189903	0.170361	0.205898	0.226356	51	Male	Death	25	8	3.87	10.605	0
19	4002909	0.192554	0.154606	0.19751	0.227931	51	Male	Death	25	8	3.87	10.605	0
19	4002909	0.192554	0.153538	0.189465	0.212667	51	Male	Death	25	8	3.87	10.605	0
20	1149315	0.73884	0.141284	1.07923	0.46544	71	Male	Survival	21	10	0.4	0.416	0
20	1149315	0.797377	0.0589922	1.05702	0.485205	71	Male	Survival	21	10	0.4	0.416	0
20	1149315	0.831238	0.0964996	1.07923	0.52003	71	Male	Survival	21	10	0.4	0.416	0
22	22702	0.213652	0.282567	0.351111	0.272942	73	Male	Death	28	8	16.8	0.04	0
22	22702	0.230579	0.229516	0.329877	0.37285	73	Male	Death	28	8	16.8	0.04	0
22	22702	0.233798	0.221698	0.279322	0.313528	73	Male	Death	28	8	16.8	0.04	0
23	4015969	0.215138	0.106333	0.193446	0.147283	91	Male	Survival	19	12	2.36	0.167	0
23	4015969	0.197967	0.119631	0.180491	0.146266	91	Male	Survival	19	12	2.36	0.167	0
23	4015969	0.200731	0.107073	0.176777	0.152477	91	Male	Survival	19	12	2.36	0.167	0
24	4010343	0.954841	0.40239	0.554785	0.149339	71	Male	Death	18	13	12.99	18.867	1
24	4010343	0.770215	0.355191	0.598739	0.150378	71	Male	Death	18	13	12.99	18.867	1
24	4010343	0.647671	0.380684	0.574349	0.147283	71	Male	Death	18	13	12.99	18.867	1
25	991569	0.164178	0.0726279	0.140632	0.185137	49	Male	Death	33	6	3.31	14.074	1
25	991569	0.142925	0.0513557	0.126745	0.171546	49	Male	Death	33	6	3.31	14.074	1
25	991569	0.206374	0.0682355	0.192109	0.206851	49	Male	Death	33	6	3.31	14.074	1
26	4055708	0.0113854	0.00262524	0.0225614	0.0262174	21	Male	Survival	9	5	2.12	14.074	0
26	4055708	0.0134461	0.00281367	0.0224056	0.0294961	21	Male	Survival	9	5	2.12	14.074	0
26	4055708	0.0103325	0.00262524	0.0196408	0.0282945	21	Male	Survival	9	5	2.12	14.074	0
27	4056804	1.34102	26.2941	1.98618	4.33691	57	Female	Survival	11	6	0.77	100	0
27	4056804	NA	22.2644	NA	NA	57	Female	Survival	11	6	0.77	100	0
27	4056804	1.02337	17.5898	3.16017	3.24151	57	Female	Survival	11	6	0.77	100	0
28	946988	0.202127	0.516438	0.185565	0.141284	91	Female	Death	32	19	1.74	59.774	1
28	946988	0.193893	0.553505	0.188156	0.144252	91	Female	Death	32	19	1.74	59.774	1
28	946988	0.187288	0.549681	0.194791	0.141284	91	Female	Death	32	19	1.74	59.774	1
29	598821	0.0719597	0.0141473	0.0293601	0.129109	61	Male	Survival	10	9	0.78	0.155	0
29	598821	0.0704788	0.0170589	0.0260965	0.130912	61	Male	Survival	10	9	0.78	0.155	0
29	598821	0.0750155	0.0104284	0.0291573	0.132739	61	Male	Survival	10	9	0.78	0.155	0
30	2403581	0.0380314	0.0331848	0.0536603	0.073133	72	Male	Death	14	18	5.89	52.741	1
30	2403581	0.0464987	0.0303253	0.0656073	0.0677642	72	Male	Death	14	18	5.89	52.741	1
30	2403581	0.04133	0.0309625	0.0583146	0.0701539	72	Male	Death	14	18	5.89	52.741	1
31	278415	0.0596776	0.0262174	0.0555527	0.0925686	81	Male	Death	18	12	6.31	0.461	1
31	278415	0.0596776	0.034594	0.0571145	0.0881844	81	Male	Death	18	12	6.31	0.461	1
31	278415	0.0568511	0.0336481	0.0532897	0.0912942	81	Male	Death	18	12	6.31	0.461	1
32	3231617	0.0464987	0.00876924	0.0187106	0.078382	60	Male	Death	19	11	3.7	14.483	0
32	3231617	0.0474757	0.0111769	0.0180733	0.0845921	60	Male	Death	19	11	3.7	14.483	0
32	3231617	0.0442964	0.00993453	0.0203335	0.0869703	60	Male	Death	19	11	3.7	14.483	0
33	4070039	0.0099116	0.00211763	0.0108964	0.0118142	62	Male	Survival	10	8	0.52	0.1	0
33	4070039	0.0108462	0.00323205	0.0110485	0.0110997	62	Male	Survival	10	8	0.52	0.1	0
33	4070039	0.0112287	0.00293315	0.00885066	0.0107962	62	Male	Survival	10	8	0.52	0.1	0
34	1088105	0.142925	0.158952	0.0665231	0.128218	77	Male	Death	22	13	6.35	1.291	0
34	1088105	0.14492	0.157854	0.0853775	0.132739	77	Male	Death	22	13	6.35	1.291	0
34	1088105	0.139984	0.170361	0.0883883	0.120463	77	Male	Death	22	13	6.35	1.291	0
35	4068563	0.123564	0.0822789	0.0358968	0.129109	58	Male	Survival	14	11	0.84	0.839	0
35	4068563	0.132433	0.0869703	0.040386	0.12385	58	Male	Survival	14	11	0.84	0.839	0
35	4068563	0.134282	0.0789272	0.0344345	0.12385	58	Male	Survival	14	11	0.84	0.839	0
36	2975503	0.264866	0.304955	0.273573	0.37285	63	Male	Death	8	3	2.69	6.361	1
36	2975503	0.254076	0.296616	0.246558	0.365177	63	Male	Death	8	3	2.69	6.361	1
36	2975503	0.261219	0.294567	0.281265	0.383332	63	Male	Death	8	3	2.69	6.361	1
37	4077059	4.00925	17.9594	2.42839	3.6978	60	Female	Survival	10	1	3.12	0.09	0
37	4077059	3.95406	16.641	2.20381	2.54324	60	Female	Survival	10	1	3.12	0.09	0
37	4077059	5.95183	19.1154	2.73208	2.52567	60	Female	Survival	10	1	3.12	0.09	0
38	4078385	0.147966	0.192999	0.230047	0.294567	43	Female	Survival	20	9	0.81	29.881	0
38	4078385	0.133354	0.201195	0.20166	0.288505	43	Female	Survival	20	9	0.81	29.881	0
38	4078385	0.150031	0.231112	0.194791	0.300756	43	Female	Survival	20	9	0.81	29.881	0
39	4076602	4.60542	4.64818	5.35171	2.37293	79	Male	Survival	20	12	2.84	21.946	0
39	4076602	4.66971	5.52765	4.62675	2.42279	79	Male	Survival	20	12	2.84	21.946	0
39	4076602	4.3873	3.88164	4.75683	2.52567	79	Male	Survival	20	12	2.84	21.946	0
40	4079661	0.0755373	0.107073	0.0314674	0.127332	83	Male	Death	14	7	0.72	0.862	0
40	4079661	0.0744974	0.107073	0.0344345	0.126452	83	Male	Death	14	7	0.72	0.862	0
40	4079661	0.0792928	0.113965	0.0341967	0.131822	83	Male	Death	14	7	0.72	0.862	0
42	3080853	0.041762	0.0306423	0.0581128	0.0703975	70	Male	Death	29	20	3.49	100	0
42	3080853	0.0473114	0.0385177	0.0618535	0.0759749	70	Male	Death	29	20	3.49	100	0
42	3080853	0.0435354	0.03307	0.0597466	0.0775713	70	Male	Death	29	20	3.49	100	0
43	1903901	0.179659	0.136471	0.189465	0.329116	46	Male	Survival	23	19	1.47	8.255	1
43	1903901	0.177186	0.13742	0.168404	0.304955	46	Male	Survival	23	19	1.47	8.255	1
43	1903901	0.173539	0.139339	0.162668	0.329116	46	Male	Survival	23	19	1.47	8.255	1
46	1500199	0.579682	0.585064	0.806642	0.478525	54	Male	Death	22	18	0.59	0.597	0
46	1500199	0.567752	0.593231	0.926588	0.449585	54	Male	Death	22	18	0.59	0.597	0
46	1500199	0.540862	0.720299	0.864537	0.455861	54	Male	Death	22	18	0.59	0.597	0

## Sheet: Primer_Information
DDX24-F	CACCTGCCATCCGTGACAAA
DDX24-F	CACCTGCCATCCGTGACAAA
DDX24-R	TGCAACACCGCATGAATCATT
GZMM-F	ACACCCGCATGTGTAACAACA
GZMM-R	GGAGGCTTGAAGATGTCAGTG
KCNA3-F	AGTTCCGCGACGAGAAGGA
KCNA3-R	CGAAGAAGGGATCGGAGAAGC
NCL-F	GAACCGACTACGGCTTTCAAT
NCL-R	AGCAAAAACATCGCTGATACCA
GAPDH-F	GAAGGTGAAGGTCGGAGTC
GAPDH-R	GAAGATGGTGATGGGATTTC
