# Supplementary material for: Immunomodulatory Roles and Clinical Significance of GZMM and DDX24 in Sepsis: A Multiomics Integrative Analysis With Experimental Validation
Source: Hum Mutat. 2026 Apr 3;2026:4951633. doi: 10.1155/humu/4951633 (PMC13051877; doi:10.1155/humu/4951633)
Supplement: Supplementary file 7 — Supporting Information 7 Table S3: Correlation analysis of hub genes. [file HUMU-2026-4951633-s003.xlsx]

## Sheet: DDX24.gogsea
ONTOLOGY	ID	Description	setSize	enrichmentScore	NES	pvalue	p.adjust	qvalue	rank	leading_edge	core_enrichment
BP	GO:0009593	detection of chemical stimulus	55	-0.566851	-3.171	1e-10	1.48209302325581e-08	1.20979192166463e-08	3289	tags=73%, list=29%, signal=52%	390429/808/343173/10242/401992/30819/125958/26341/347468/127068/346528/132112/54106/7096/390265/390264/120793/219981/119695/83756/26737/283297/26539/80835/143503/390038/7099/401994/441639/254879/343171/7097/442361/284297/138883/1472/138882/51167/135941/23643
BP	GO:0002181	cytoplasmic translation	140	0.632922007741208	2.41188101050353	1e-10	1.48209302325581e-08	1.20979192166463e-08	2515	tags=61%, list=22%, signal=48%	8664/6158/9045/6234/6141/51386/24140/6143/6146/8661/8665/4736/10492/6147/6181/6223/6191/26986/6159/22916/6122/8667/23521/1973/6130/6137/5936/6209/8663/8893/6134/1967/6228/6161/8666/6167/3192/6217/6138/56339/3184/6168/6132/6193/6125/6207/6124/10480/6136/6233/3921/1660/6188/3646/2475/6202/6187/6230/8890/1968/6142/8891/51441/7884/27335/6224/57409/440275/6176/6128/6222/1981/8668/25873/6175/6194/6169/…
BP	GO:0002183	cytoplasmic translational initiation	39	0.715160608077705	2.39127136490382	1e-10	1.48209302325581e-08	1.20979192166463e-08	1809	tags=69%, list=16%, signal=59%	8664/51386/8661/8665/22916/8667/23521/1973/5936/8663/8893/1967/8666/56339/10480/3646/2475/8890/1968/8891/51441/7884/27335/57409/440275/1981/8668
BP	GO:0006364	rRNA processing	174	0.607892676791816	2.34106108352823	1e-10	1.48209302325581e-08	1.20979192166463e-08	2909	tags=64%, list=25%, signal=49%	5394/10528/65095/23076/9221/28987/1736/11137/55661/55272/51202/55226/4839/8886/54433/9045/51729/54680/6234/25926/2091/84881/55646/55035/54606/23560/4736/55720/5822/10199/83732/51602/26156/6223/55651/285855/9790/84549/84128/57050/9277/5393/260294/6130/6209/23016/4931/51367/92856/23212/9775/10813/118460/51575/6217/57602/55299/57418/6125/23029/55813/134430/11340/55006/10556/51504/23404/10885/9188/62…
BP	GO:0042254	ribosome biogenesis	248	0.594853142894444	2.31393089784139	1e-10	1.48209302325581e-08	1.20979192166463e-08	2978	tags=62%, list=26%, signal=47%	9669/5394/10528/55153/65095/23076/9221/28987/1736/55341/11137/55661/55272/51202/55226/4839/8886/54433/9045/51729/54680/6234/25926/2091/23195/84881/22907/55646/55035/54606/54700/23560/4736/55720/5822/10199/6147/4869/83732/51116/51602/26156/6223/55651/6191/285855/9790/84549/84128/57050/9277/5393/260294/6130/6209/23016/4931/51367/6134/22868/6228/92856/23212/9775/26155/10813/118460/51575/6217/57602/5…
CC	GO:0030684	preribosome	89	0.625354063160841	2.30996395063549	1e-10	1.48209302325581e-08	1.20979192166463e-08	1926	tags=58%, list=17%, signal=49%	5394/10528/65095/23076/28987/55272/55226/6234/2091/23195/55720/5822/10199/83732/51602/26156/6223/6191/9790/84549/84128/57050/9277/6228/92856/23212/26155/10813/6217/6193/6207/55813/134430/6233/10885/6202/56342/27341/51388/10969/84946/10412/84294/117246/55127/25983/79954/22984/10607/26574/51154/6194
BP	GO:0022613	ribonucleoprotein complex biogenesis	366	0.585633507462221	2.30416146827109	1e-10	1.48209302325581e-08	1.20979192166463e-08	3056	tags=62%, list=27%, signal=47%	9733/9669/5394/10528/55153/65095/23076/22827/9221/28987/27339/10594/1736/23020/55341/11137/55661/55272/8664/51202/55226/8607/4839/8886/10946/54433/9045/51729/54680/6234/25926/2091/51386/23195/11338/84881/6627/22907/8661/55646/55035/54606/8665/54700/23560/4736/55720/5822/10199/6147/4869/83732/51116/26121/51602/26156/6223/54496/55651/6191/285855/9790/84549/84128/57050/9277/8575/5393/51631/26747/260…
MF	GO:0019843	rRNA binding	58	0.655886844220994	2.30131481103531	1e-10	1.48209302325581e-08	1.20979192166463e-08	3095	tags=72%, list=27%, signal=53%	55037/55272/84678/23107/84881/6147/4869/6191/22868/92856/23212/6167/55299/6132/64968/6193/6125/6207/23029/6136/6188/9188/55794/56342/54948/84294/387338/84154/51119/51373/6222/6175/80135/6205/51081/1153/10436/65003/6135/55052/2971/29074
BP	GO:0016072	rRNA metabolic process	205	0.590931288585156	2.28974394573599	1e-10	1.48209302325581e-08	1.20979192166463e-08	2861	tags=60%, list=25%, signal=46%	4691/5394/10528/65095/23076/9221/28987/1736/11137/55661/55272/51202/55226/4839/8886/6597/54433/9045/84172/51729/2976/54680/6234/25926/2091/115752/84881/64425/55646/55035/54606/23560/4736/55720/5822/10199/83732/51602/26156/6223/55651/285855/9790/84549/84128/6949/57050/9277/5393/260294/6130/6209/23016/4931/51367/92856/23212/9775/10813/118460/51575/6217/57602/55299/57418/6125/23029/55813/134430/1134…
BP	GO:0034470	ncRNA processing	303	0.578780510117121	2.26962240732203	1e-10	1.48209302325581e-08	1.20979192166463e-08	2585	tags=56%, list=22%, signal=44%	5394/10528/65095/4088/23076/9221/28987/1736/11137/55661/55272/51202/55226/51654/4839/8886/55250/54433/9045/60528/51729/64172/54680/6234/25926/2091/84705/24140/55140/84881/55756/55646/55035/54606/23560/4736/55720/5822/10199/80324/83732/54888/51602/26156/6223/55651/283742/114034/285855/9790/84549/84128/57050/7737/22916/9277/8575/5393/283989/260294/54802/6130/55798/6209/23016/4931/51367/63892/79828/…
BP	GO:0042274	ribosomal small subunit biogenesis	81	0.613763356118333	2.2549719261099	1e-10	1.48209302325581e-08	1.20979192166463e-08	2788	tags=63%, list=24%, signal=48%	5394/10528/65095/28987/55272/55226/6234/25926/2091/55720/5822/10199/4869/83732/51602/6223/6191/9790/84128/57050/9277/6209/6228/92856/23212/6217/6193/6207/55813/134430/3921/10885/6202/27341/6230/84946/29777/84294/55127/25983/79954/10607/26574/6194/6838/11103/6205/51081/23160/90121/10436
BP	GO:0008033	tRNA processing	90	0.602244695509453	2.2285919842932	1e-10	1.48209302325581e-08	1.20979192166463e-08	2327	tags=58%, list=20%, signal=46%	55226/51654/55250/60528/64172/84705/24140/55140/84881/80324/54888/283742/283989/54802/55798/51367/63892/79828/55253/10667/9836/25917/55623/6894/112970/55006/10556/51504/11180/221078/55644/25940/80746/26995/79897/116461/339175/11102/2926/1653/207/127253/81605/25821/26610/6741/64118/26024/3028/23536/10557/142940
CC	GO:0022626	cytosolic ribosome	105	0.59482939255338	2.2282600796476	1e-10	1.48209302325581e-08	1.20979192166463e-08	2103	tags=51%, list=18%, signal=42%	6158/9045/6234/6141/6143/6146/4736/6147/6181/26156/6223/55651/6191/285855/6159/6122/23521/6130/6137/6209/6134/6228/6161/6167/6217/6138/6168/6132/6193/6125/6207/6124/6136/6233/3921/6188/6202/6187/6230/1915/6142/6059/10973/6224/440275/6176/6128/6222/25873/6175/6194/90850/83939/6169
MF	GO:0003735	structural constituent of ribosome	151	0.577139589014128	2.21046898648013	1e-10	1.48209302325581e-08	1.20979192166463e-08	3511	tags=65%, list=30%, signal=46%	28973/55272/6158/9045/6234/6141/6143/6146/4736/6147/65005/51116/6181/6223/6191/285855/6159/124995/64965/6122/740/23521/6130/6137/6209/10884/6134/6228/6161/7818/6167/6217/6138/6168/6132/64968/79590/6193/6125/6207/6124/6136/6233/3921/6188/65993/9801/6202/6187/6230/6142/63875/54948/64981/60488/6224/6176/51373/6128/6222/64432/64951/128308/25873/84545/6175/26589/6194/6169/54460/6183/6205/6152/116541/5…
BP	GO:0006399	tRNA metabolic process	126	0.580149677006431	2.19375993092544	1e-10	1.48209302325581e-08	1.20979192166463e-08	2741	tags=59%, list=24%, signal=45%	5394/55226/51654/55250/60528/2976/64172/84705/24140/55140/84881/80324/57470/54888/283742/5393/283989/55278/57505/54802/55798/23016/51367/63892/79828/55253/10667/9836/25917/55623/6894/112970/11340/55006/10556/51504/11180/10056/51067/221078/23404/55644/25940/55718/80746/26995/79897/116461/339175/11102/2926/1653/207/57176/84186/127253/2193/81605/25821/26610/6741/64118/26024/3028/79731/23536/10557/14…
CC	GO:0044391	ribosomal subunit	175	0.568895976040712	2.19203243547894	1e-10	1.48209302325581e-08	1.20979192166463e-08	3511	tags=64%, list=30%, signal=45%	55037/28973/55272/6158/9045/6234/6141/23107/6143/6146/4736/64949/6147/4869/65005/51116/6181/26156/6223/55651/6191/285855/6159/124995/64965/6122/740/23521/6130/6137/6209/10884/6134/6228/6161/7818/6167/6217/6138/6168/6132/64968/79590/6193/6125/6207/6124/84311/6136/6233/3921/6188/65993/9801/6202/6187/6230/6142/63875/54948/64981/60488/387338/54148/6224/64978/6176/51373/6128/6222/64432/64951/128308/25…
BP	GO:0022618	protein-RNA complex assembly	162	0.567921491506859	2.17963156225163	1e-10	1.48209302325581e-08	1.20979192166463e-08	3751	tags=70%, list=33%, signal=48%	9733/22827/27339/10594/23020/8664/8607/4839/10946/54680/6234/51386/23195/11338/6627/22907/8661/8665/5822/6147/26121/6223/54496/8575/51631/26747/8667/23521/79084/6209/8663/6134/22868/11218/23212/8666/6628/96764/55299/10856/25929/55692/27336/472/6193/6125/10992/10291/10480/3326/3921/1660/25804/3646/55794/56342/27341/1968/29777/11168/1207/24148/5433/545/11052/10713/51634/27335/50628/84154/51747/1653…
BP	GO:0071826	protein-RNA complex organization	171	0.561795367096348	2.1640228324752	1e-10	1.48209302325581e-08	1.20979192166463e-08	3751	tags=70%, list=33%, signal=48%	9733/22827/27339/10594/23020/8664/8607/4839/10946/54680/6234/51386/23195/11338/6627/22907/8661/8665/5822/6147/26121/6223/54496/8575/51631/26747/8667/23521/79084/6209/8663/6134/22868/11218/23212/8666/6628/96764/55299/10856/25929/55692/27336/472/6193/6125/10992/10291/10480/3326/3921/1660/25804/3646/55794/56342/27341/1968/29777/11168/1207/24148/5433/545/11052/10713/51634/27335/50628/84154/51747/1653…
BP	GO:0043414	macromolecule methylation	111	0.57347357507941	2.15827807430415	1e-10	1.48209302325581e-08	1.20979192166463e-08	2528	tags=56%, list=22%, signal=44%	142/1786/4839/8731/2091/84705/24140/54888/54496/8320/283742/29890/54737/260294/10664/55798/63892/79828/79813/6628/96764/56950/9836/4255/25917/56339/6894/55006/51504/3276/11180/4204/221078/25940/29063/387338/117246/339175/55729/6636/23463/155400/207/56257/127253/9219/115286/57721/25821/51451/3028/648/64783/10919/64216/53615/54093/79872/1788/29072/51106/51409
BP	GO:0009451	RNA modification	123	0.570104873551244	2.15186369767122	1e-10	1.48209302325581e-08	1.20979192166463e-08	2579	tags=56%, list=22%, signal=44%	79068/1736/55226/51654/4839/55250/54433/8731/64172/2091/84705/24140/55140/84881/80324/54888/55651/29890/260294/54802/3182/55798/200316/63892/79828/55253/6628/96764/9836/25917/56339/5073/55623/6894/112970/104/55006/51504/11180/221078/55644/29063/387338/117246/26995/339175/6636/155400/207/221120/56257/127253/81605/57721/25821/26610/6741/64118/3028/64783/64216/142940/60489/79872/51106/285367/54517/5…
BP	GO:0034660	ncRNA metabolic process	429	0.53942411290158	2.13163316919247	1e-10	1.48209302325581e-08	1.20979192166463e-08	2835	tags=52%, list=25%, signal=41%	4691/5394/10528/65095/4088/23076/9221/28987/1736/4775/11137/55661/55272/51202/4773/2625/55226/51654/4839/8886/55250/6597/2113/54433/9045/84172/60528/51729/2976/64172/54680/6234/25926/2091/84705/8570/80335/24140/115752/55140/84881/64425/55756/55646/55035/54606/23560/4736/6832/55720/5822/10199/80324/83732/57470/54888/51602/26156/6223/55651/283742/114034/285855/9790/84549/4609/84128/6949/57050/7737/…
BP	GO:0000377	RNA splicing, via transesterification reactions with bulged adenosine as nucleophile	237	0.542544025774205	2.10544019363064	1e-10	1.48209302325581e-08	1.20979192166463e-08	3259	tags=60%, list=28%, signal=44%	4691/9733/5394/22827/27339/10250/10594/23020/10236/5725/10921/10946/26528/11338/3178/6627/10450/10432/10492/220988/27316/4869/9128/10465/26121/54496/29890/26986/3187/143884/7737/22916/55094/51631/3550/79084/5936/11218/9775/6628/9904/6625/96764/3192/56339/25929/28960/55692/3312/144983/27336/10992/10291/10657/6626/83759/9343/1660/6638/708/25804/9785/58517/11168/51428/1207/24148/4670/10713/23524/516…
BP	GO:0000398	mRNA splicing, via spliceosome	237	0.542544025774205	2.10544019363064	1e-10	1.48209302325581e-08	1.20979192166463e-08	3259	tags=60%, list=28%, signal=44%	4691/9733/5394/22827/27339/10250/10594/23020/10236/5725/10921/10946/26528/11338/3178/6627/10450/10432/10492/220988/27316/4869/9128/10465/26121/54496/29890/26986/3187/143884/7737/22916/55094/51631/3550/79084/5936/11218/9775/6628/9904/6625/96764/3192/56339/25929/28960/55692/3312/144983/27336/10992/10291/10657/6626/83759/9343/1660/6638/708/25804/9785/58517/11168/51428/1207/24148/4670/10713/23524/516…
BP	GO:0000375	RNA splicing, via transesterification reactions	241	0.540510392617462	2.09878864761268	1e-10	1.48209302325581e-08	1.20979192166463e-08	3259	tags=60%, list=28%, signal=44%	4691/9733/5394/22827/27339/10250/10594/23020/10236/5725/10921/10946/8570/26528/11338/3178/6627/10450/10432/10492/10199/220988/27316/4869/9128/10465/26121/54496/29890/26986/3187/143884/7737/22916/55094/51631/3550/79084/5936/11218/9775/6628/9904/6625/96764/3192/56339/25929/28960/55692/3312/144983/27336/10992/10291/10657/6626/83759/9343/1660/6638/708/25804/9785/58517/11168/51428/1207/24148/4670/1071…
CC	GO:0005840	ribosome	211	0.540815631776953	2.09740466838893	1e-10	1.48209302325581e-08	1.20979192166463e-08	3617	tags=61%, list=31%, signal=42%	55037/28973/55272/6158/9045/6730/6234/6141/23107/6143/6146/4736/64949/328/6147/4869/65005/51116/6181/26156/6223/55651/6191/285855/6159/124995/64965/6122/740/23521/6130/6137/6209/10884/6134/6228/6161/1938/7818/6167/6217/6138/6168/6132/64968/79590/6193/6125/6207/6124/84311/6136/6233/3921/6188/65993/9801/6202/6187/6230/1915/6142/63875/6059/54948/64981/10973/60488/387338/54148/6224/440275/64978/6176/…
BP	GO:0050852	T cell receptor signaling pathway	120	0.550175586425716	2.07868289490534	1e-10	1.48209302325581e-08	1.20979192166463e-08	1505	tags=40%, list=13%, signal=35%	23180/3932/975/79037/2625/8631/919/28639/2534/7294/3115/916/868/3702/53347/917/3123/10384/7535/915/25/84433/1236/100/5335/7430/925/8893/1967/54923/27040/10892/940/3551/8525/4068/926/387357/10657/3125/6188/50852/11126/8890/11118/8891/11119/5970
CC	GO:0005681	spliceosomal complex	171	0.535121130874878	2.06127428807114	1e-10	1.48209302325581e-08	1.20979192166463e-08	3751	tags=65%, list=33%, signal=44%	4691/27339/10250/10594/23020/10236/10946/11338/3178/6627/10450/10492/220988/27316/9128/10465/26121/26986/3187/143884/7737/10081/55094/51631/3550/9775/6628/6625/3192/55692/3312/144983/27336/10992/10291/6626/9343/6638/25804/9785/5511/51428/1207/24148/4670/10713/23524/51634/3183/3185/199746/60625/51747/9879/6636/56259/55596/9716/23759/6434/151903/1665/84991/9410/3189/10286/9129/8233/1655/55131/79706…
BP	GO:0140053	mitochondrial gene expression	136	0.541476029092988	2.06037892485466	1e-10	1.48209302325581e-08	1.20979192166463e-08	4332	tags=75%, list=38%, signal=47%	55037/28973/51654/10128/60528/23107/84881/400916/6832/64949/80324/65005/51116/5442/55149/6472/10102/124995/64965/55278/57505/54802/740/10884/22868/79828/7818/85476/64968/79590/84311/55006/708/51067/65993/9801/7284/63875/54948/64981/4528/7019/60488/54148/26995/64978/51373/64432/64951/128308/84545/26589/25821/9238/26024/55173/54460/3028/64216/6183/51642/51106/116541/51073/285367/51081/79675/219927/…
BP	GO:0006397	mRNA processing	366	0.517933975898423	2.03779922966683	1e-10	1.48209302325581e-08	1.20979192166463e-08	3259	tags=57%, list=28%, signal=42%	4691/9733/5394/23076/22827/27339/10250/10594/23020/10915/10236/5725/10921/51202/4841/10946/51729/8731/8570/26528/79882/9984/10949/11338/84881/3178/6627/10450/10432/81608/10492/220988/27316/80324/4869/9128/10465/26121/54496/29890/55339/26986/3187/55149/143884/7737/22916/55094/51631/283989/22927/3550/79084/5936/9924/11218/23435/9775/6628/9904/6625/57187/96764/3192/1477/56339/25929/28960/55692/3312/…
BP	GO:0050851	antigen receptor-mediated signaling pathway	166	0.52834759182909	2.03202474358692	1e-10	1.48209302325581e-08	1.20979192166463e-08	1570	tags=39%, list=14%, signal=34%	23180/3932/59338/975/4773/79037/2625/8631/919/28639/2534/7294/3115/9404/916/868/3702/53347/917/27086/3123/10384/7535/915/54900/115352/5583/25/84433/596/1236/100/5335/7430/925/8893/1967/54923/27040/10892/29760/940/3551/8525/4068/926/387357/10657/931/3125/4208/6188/50852/11126/8890/11118/8891/640/11119/973/55024/57181/5970/930
BP	GO:0008380	RNA splicing	347	0.515712601215378	2.03023136448958	1e-10	1.48209302325581e-08	1.20979192166463e-08	3259	tags=56%, list=28%, signal=41%	4691/9733/5394/23076/22827/27339/10250/10594/23020/10915/10236/5725/10921/51202/8148/4841/10946/51729/8570/26528/8295/9984/11338/84881/3178/6627/10450/2521/10432/10492/10199/220988/27316/80324/4869/9128/10465/26121/54496/283742/29890/26986/3187/143884/7737/10081/22916/55094/51631/283989/22927/3550/1196/79084/5936/81669/11218/23435/9775/6628/9904/6625/57187/96764/3192/56339/25929/28960/55692/3312/…
MF	GO:0140098	catalytic activity, acting on RNA	241	0.519432649899948	2.01694428765765	1e-10	1.48209302325581e-08	1.20979192166463e-08	2875	tags=51%, list=25%, signal=39%	57062/5394/79068/28987/23020/55661/51202/4839/8886/84172/60528/8731/55308/2091/24140/115752/22907/54606/6832/328/80324/57470/54888/114034/5442/5393/9533/260294/55278/57505/54802/56919/10146/1973/55798/23016/51367/4848/9924/11218/79828/55253/9775/10667/29883/57696/96764/9836/25917/56339/28960/5073/6894/55006/10556/1660/10056/51067/9785/221078/23404/9188/55794/81875/5511/5437/29063/51428/10623/8074…
MF	GO:0140640	catalytic activity, acting on a nucleic acid	390	0.503552787314866	1.98314891547294	1e-10	1.48209302325581e-08	1.20979192166463e-08	3513	tags=55%, list=31%, signal=39%	57062/5394/79068/2547/28987/1786/1736/23020/55661/51202/8607/4839/8886/6597/84172/60528/8731/55308/2091/57634/24140/115752/22907/55775/54606/6832/328/80324/57470/54888/2073/114034/5442/5393/9533/54107/260294/55278/5980/57505/54802/56919/10111/10146/1973/55798/7155/23016/5810/51367/51455/4848/9924/5981/56916/11218/7014/79828/55253/9775/10667/29883/84181/57696/96764/5928/9836/10856/4255/25917/56339…
BP	GO:0006403	RNA localization	154	0.511991906580395	1.96183015659085	1e-10	1.48209302325581e-08	1.20979192166463e-08	3799	tags=62%, list=33%, signal=42%	23180/5394/9688/1736/54847/23165/8607/10128/23636/55308/54680/7203/2091/8570/9883/23225/9984/3178/29107/54888/51602/55651/29890/10575/81929/55795/22916/23279/8888/55746/10574/348995/23511/9775/57187/79902/3192/10856/5073/10694/144983/472/10657/908/1660/9804/57122/24148/545/11052/7884/53371/9793/10576/5901/4927/65110/8106/9631/7528/79228/91746/6741/170506/65109/7175/4686/29072/10482/55011/8658/701…
MF	GO:0003729	mRNA binding	247	0.481449809335033	1.87276835372976	1e-10	1.48209302325581e-08	1.20979192166463e-08	3499	tags=55%, list=30%, signal=39%	4691/10236/5725/3609/8761/10921/8664/8148/10128/55308/8570/26528/1994/10949/3178/10450/2521/8661/10432/10492/220988/27316/26156/29890/26986/22916/5393/51631/56919/23521/3182/10146/1973/5936/678/11218/11273/23435/9775/6625/57187/3192/56339/25929/5073/3184/55692/144983/6193/6125/10657/6207/104/11340/4204/1660/708/6188/9698/9188/6187/58517/5511/51428/11052/4670/51441/84294/7884/23524/23013/26135/407…
BP	GO:0006417	regulation of translation	280	0.462150538348909	1.80816773193408	1e-10	1.48209302325581e-08	1.20979192166463e-08	2586	tags=41%, list=22%, signal=33%	4691/9669/55037/9221/55239/3609/8664/55226/51654/55250/10128/5813/1994/23107/55140/84881/23173/23178/1975/10492/4869/6191/26986/6472/6949/22916/10102/28969/27327/8667/23521/22927/10131/5936/8663/8893/4848/6134/22868/678/79828/1938/9775/29883/29904/3192/25904/940/56339/25929/3184/9451/6125/10657/8994/83759/57690/3276/1660/708/6188/9698/3646/2475/8890/29063/6059/4528/65981/55024/51441/26135/197135/…
CC	GO:0005759	mitochondrial matrix	359	0.441074468798331	1.73542661423291	1e-10	1.48209302325581e-08	1.20979192166463e-08	3617	tags=50%, list=31%, signal=35%	55037/2806/3313/28973/9361/10128/117145/60528/23107/84881/22907/6832/64949/80324/65005/51116/90624/64087/5442/7416/56922/6472/84532/124995/64965/54802/740/2395/10131/5095/3033/10884/22868/4191/1892/3420/3419/10667/9093/7818/1431/85476/11112/53343/5018/594/152926/64968/79590/23203/7417/292/7923/84311/55006/3418/5428/2271/708/587/51067/11019/6188/65993/8801/9801/3329/1743/55794/9054/7284/63875/6059…
BP	GO:0010608	post-transcriptional regulation of gene expression	395	0.43955018558809	1.73227487301099	1e-10	1.48209302325581e-08	1.20979192166463e-08	3696	tags=48%, list=32%, signal=34%	4691/9669/55037/79068/9221/1736/55239/3609/8761/8664/8148/55226/51654/7188/55250/10128/5813/8570/1994/79882/10949/23107/55140/84881/2521/23173/23178/1975/10492/328/4869/54888/6191/26986/55795/6472/6949/22916/10102/28969/5393/27327/8667/23521/22927/10131/5936/23016/8663/8893/4848/9924/6134/22868/678/79828/23435/1938/9775/29883/29904/3192/25904/940/56339/25929/28960/5073/3184/9451/6125/10657/8994/8…
CC	GO:0016607	nuclear speck	310	0.440865990733391	1.73107530699396	1e-10	1.48209302325581e-08	1.20979192166463e-08	3691	tags=50%, list=32%, signal=35%	9733/79068/27339/10250/10594/10915/55893/10921/26051/4841/10946/56252/57634/9404/79882/9984/11338/6627/10450/53347/10432/328/4869/9128/10465/26121/29107/50809/29890/114034/149628/7737/51631/22927/3550/1196/5936/348995/81669/11273/23435/9775/80764/6046/29883/9904/113246/6625/57187/3192/57602/56339/5073/8525/10992/10291/55105/83759/5930/6835/84441/9343/4208/199870/58517/5511/23774/6015/24148/5433/6…
BP	GO:0051276	chromosome organization	409	0.433497190243291	1.71081939099028	1e-10	1.48209302325581e-08	1.20979192166463e-08	3623	tags=45%, list=31%, signal=32%	142/5394/2547/1736/4216/5588/55226/8607/6597/54433/5813/23636/10726/64682/9031/56252/7203/10155/22880/55274/6599/3178/29098/22907/91782/6832/328/9184/8379/55651/25/10575/8697/4609/81929/55795/54737/10111/57492/51535/10664/80063/3550/10146/55746/57820/23353/10574/10734/7155/79913/5981/7014/23212/51433/3192/10270/10856/5073/3704/3184/8881/10694/54921/472/908/86/2071/3326/1660/152485/6601/4436/11331…
BP	GO:0006325	chromatin organization	497	0.423797696947119	1.68606576473519	1e-10	1.48209302325581e-08	1.20979192166463e-08	4187	tags=54%, list=36%, signal=36%	9733/6749/1786/6418/2625/8607/6597/11198/84678/9031/64710/10155/2091/22880/55274/6599/57634/8295/5931/23028/10432/9112/4869/50809/54496/8320/29890/10363/4609/55795/57050/7862/54107/54737/8888/9324/57492/51535/10664/64769/80063/4221/26240/79913/56916/79813/26155/80764/6046/10771/10075/84181/3192/5928/57798/56950/57602/10856/54880/56339/55689/11091/23492/27336/472/86/1107/27000/25942/51504/83746/32…
BP	GO:0006281	DNA repair	409	0.422040269860628	1.66560405397578	1e-10	1.48209302325581e-08	1.20979192166463e-08	4513	tags=58%, list=39%, signal=36%	142/5394/6749/79068/2547/27339/4841/8607/6597/11198/64710/10155/55274/6599/57634/8295/23028/2521/55775/9112/328/4869/5425/79621/2073/25/55339/7737/5980/10111/57492/64769/7155/4221/5810/51455/10519/79913/5981/56916/1643/7014/10075/64210/56893/10856/4255/27336/472/117143/86/133746/5428/57646/2071/2271/1660/2965/6188/7508/6601/4436/1454/6878/6240/2188/4832/9557/6605/22976/6874/2956/54780/5884/545/41…
MF	GO:0003682	chromatin binding	398	0.422446328507462	1.66507541765612	1e-10	1.48209302325581e-08	1.20979192166463e-08	3348	tags=44%, list=29%, signal=32%	142/6749/4088/1786/6418/4773/4841/6597/11198/51176/23636/64710/10155/22880/55274/6599/57634/80335/23028/22907/2521/9112/328/27316/4869/23598/50809/8320/7270/6472/2962/54107/54737/8888/9324/57492/10664/57727/5469/10734/7155/4221/56916/1487/22806/26155/6046/26053/84181/3192/5928/2308/10856/3184/9612/86/1107/27000/25942/5428/2071/83746/4204/1660/3720/2965/6601/4436/3065/4302/9557/6605/6015/2956/5884…
BP	GO:0006338	chromatin remodeling	403	0.418159071422361	1.64950412488215	1.30298532466266e-10	1.88725578956254e-08	1.54051518528299e-08	4361	tags=56%, list=38%, signal=36%	9733/6749/1786/6418/2625/8607/6597/11198/84678/9031/10155/2091/22880/55274/6599/57634/5931/23028/10432/9112/4869/50809/54496/8320/29890/4609/55795/7862/54107/54737/8888/57492/51535/10664/64769/80063/4221/79913/56916/79813/26155/6046/10075/84181/3192/5928/57798/56950/57602/10856/54880/56339/55689/11091/472/86/1107/25942/51504/3276/4204/3720/152485/6601/9188/3662/3065/4524/9252/23774/11168/6304/955…
BP	GO:0006401	RNA catabolic process	228	0.467238121797319	1.81432536237856	1.46119237653193e-10	2.05155931368266e-08	1.67463164967663e-08	2679	tags=43%, list=23%, signal=33%	5394/79068/1736/8761/10921/8148/7188/10128/60528/8570/80335/1994/79882/115752/10949/2521/6832/10492/328/4869/79621/54888/26986/55149/55795/22916/5393/27327/3182/23016/4848/9924/22868/678/23435/9775/29883/118460/23708/3192/25904/56339/28960/5073/3184/472/57690/11340/79899/1660/25804/9698/51594/23404/3646/5511/22882/51441/26135/197135/4076/3183/2926/55596/10758/65110/6050/56478/207/84186/54915/5115…
MF	GO:0016887	ATP hydrolysis activity	267	0.444929493614842	1.73529059593482	1.48080540450969e-10	2.05155931368266e-08	1.67463164967663e-08	3198	tags=45%, list=28%, signal=33%	57062/2547/3313/23/23020/9361/55661/51202/8607/8886/55308/7203/22880/57198/23195/1778/22907/54606/6832/10575/55605/56919/10111/10146/1973/10574/10131/4931/5981/56916/11218/11321/9775/6687/84181/57696/10856/22/55324/10694/3312/908/1107/4682/10939/2071/3326/1660/9785/3329/9188/4436/55794/6059/9557/51428/5705/5189/4176/10973/23137/22861/79009/10576/490/5378/9126/9371/5704/60625/55729/1653/4172/9879/…
BP	GO:1903311	regulation of mRNA metabolic process	225	0.469175858895798	1.82097784389455	1.7964106946837e-10	2.43585645898282e-08	1.98832287863983e-08	3180	tags=48%, list=28%, signal=35%	4691/5394/79068/22827/27339/10250/5725/8761/10921/8148/7188/8570/26528/1994/79882/10949/11338/3178/2521/10492/328/27316/4869/29890/26986/55795/22916/5393/27327/3182/79084/5936/23016/4848/9924/22868/678/23435/9775/29883/6625/3192/25904/56339/28960/5073/3184/10657/57690/11340/79899/1660/708/9698/51594/23404/58517/1207/51441/728642/9667/26135/197135/4076/3183/6651/10758/65110/56478/207/6434/54915/23…
CC	GO:0022625	cytosolic large ribosomal subunit	53	0.650083956148424	2.25860635893892	2.27106020818902e-10	3.01530556391429e-08	2.46131130457678e-08	1872	tags=57%, list=16%, signal=48%	6158/9045/6141/6143/6146/4736/6147/6181/26156/55651/285855/6159/6122/23521/6130/6137/6134/6161/6167/6138/6168/6132/6125/6124/6136/6142/6176/6128/25873/6175
CC	GO:0015934	large ribosomal subunit	106	0.557034430591442	2.08700544333198	2.37882422264406e-10	3.09392791243073e-08	2.52548857321309e-08	3511	tags=63%, list=30%, signal=44%	6158/9045/6141/6143/6146/4736/6147/4869/65005/6181/26156/55651/285855/6159/124995/6122/740/23521/6130/6137/10884/6134/6161/6167/6138/6168/6132/79590/6125/6124/84311/6136/9801/6142/63875/54948/64981/387338/54148/64978/6176/6128/128308/25873/84545/6175/26589/6169/6152/51642/116541/51073/11224/219927/65003/6135/51318/55052/11222/29074/6166/51253/64975/6156/65008/64928/51263
BP	GO:0030490	maturation of SSU-rRNA	39	0.705164571667016	2.35784777394896	3.03396843070202e-10	3.86709616177279e-08	3.15660462832198e-08	1747	tags=67%, list=15%, signal=57%	65095/28987/55272/55226/6234/25926/55720/5822/10199/83732/6223/9790/57050/9277/92856/23212/6217/55813/10885/6202/29777/84294/55127/25983/79954/10607
CC	GO:0032040	small-subunit processome	63	0.615823035448471	2.19762392949715	3.85233947454509e-10	4.81391362181879e-08	3.92946577568665e-08	3689	tags=76%, list=32%, signal=52%	5394/10528/55272/55226/6234/2091/5822/10199/51602/6223/6191/9790/84128/57050/9277/6228/92856/10813/6217/6193/6207/55813/134430/6233/10885/6202/27341/84294/55127/25983/79954/22984/10607/26574/6194/11103/6205/23160/10436/56902/25879/51096/6206/6208/6232/9724/51077/5591
MF	GO:0004386	helicase activity	116	0.530727239295724	2.00096231321199	4.03341878585372e-10	4.94326498504726e-08	4.03505174892492e-08	3324	tags=58%, list=29%, signal=42%	57062/2547/23020/55661/51202/8607/8886/6597/55308/57634/22907/54606/6832/56919/10111/10146/1973/56916/11218/9775/84181/57696/10856/54921/1107/2071/1660/9785/9188/55794/9557/51428/4176/10973/79009/60625/1653/4172/9879/9716/50485/1665/5985/1108/23064/170506/90957/79039/6595/1655/113510/1974/4175/91607/8458/9931/257218/546/8467/64135/8449/6596/5984/55760/1659/11325/5983
BP	GO:0051052	regulation of DNA metabolic process	362	0.422649300929838	1.66275183979401	4.70949689611096e-10	5.66294787149343e-08	4.62250916794049e-08	4010	tags=51%, list=35%, signal=35%	142/5394/23175/1736/4216/5588/2625/55226/8607/6597/4772/64710/56252/7203/10155/3575/55274/6599/57634/1676/8295/23028/3178/2521/23560/253461/4869/25/10575/7270/4609/54107/54737/10111/57492/3182/64769/10574/7155/4221/4931/79913/56916/7014/118460/9466/3399/3192/56893/10856/4255/940/5073/3184/10694/54921/472/30009/117143/908/86/5930/27000/3326/4204/1660/6188/4358/6601/4436/6878/6605/22976/6874/2956/1…
BP	GO:0042273	ribosomal large subunit biogenesis	57	0.637577750231666	2.23096110128526	4.89955382050932e-10	5.67724663601925e-08	4.63418085759943e-08	2978	tags=75%, list=26%, signal=56%	55153/4839/8886/9045/54680/23195/22907/23560/4736/6147/4869/26156/55651/285855/84549/6130/4931/6134/22868/23212/26155/55299/6125/23029/55794/56342/51388/10969/10412/117246/51491/84154/6128/55003/6175/51154/80135/6838/11224/6135/55052/54663/2971
CC	GO:0071013	catalytic step 2 spliceosome	80	0.587039107237129	2.15411592804861	4.8251856632621e-10	5.67724663601925e-08	4.63418085759943e-08	3751	tags=75%, list=33%, signal=51%	27339/10250/10594/23020/10236/10946/3178/6627/10450/10492/220988/27316/26986/3187/55094/9775/6628/3192/144983/10992/10291/9343/6638/9785/51428/24148/4670/23524/3183/3185/60625/6636/55596/9716/23759/9410/10286/1655/55696/5356/53938/22938/23450/10283/3190/51645/6633/23451/55110/51690/23398/1659/22913/24144/9416/988/57819/3181/5411/6632
MF	GO:0140097	catalytic activity, acting on DNA	168	0.491777264237548	1.8916352134613	5.60252902228122e-10	6.37587811767825e-08	5.20445459175071e-08	3911	tags=58%, list=34%, signal=39%	79068/2547/1786/1736/8607/6597/57634/22907/55775/6832/328/2073/54107/5980/10111/10146/7155/5810/51455/5981/56916/7014/84181/5928/10856/4255/54921/1107/5428/2071/1660/6188/4436/9557/51773/2956/54108/5884/4176/10973/5378/2186/1653/4172/50485/221120/5985/1108/4292/23064/2021/170506/6595/2067/113510/5422/27434/11277/1788/5111/5395/55728/4175/2072/8458/6419/7013/1677/257218/3669/546/5889/8467/54617/65…
MF	GO:0140657	ATP-dependent activity	363	0.415145861794896	1.63331303795763	9.30642575602965e-10	1.04052370777503e-07	8.49350989590001e-08	3198	tags=42%, list=28%, signal=31%	57062/2547/3313/23/23020/9361/55661/51202/8607/8886/6597/55308/7203/22880/57198/57634/23195/1778/22907/54606/6832/10575/84532/55605/10055/56919/10111/10146/1973/10574/10131/7155/4931/5981/56916/11218/11321/9775/6687/84181/57696/5928/10856/22/55324/10694/3312/54921/908/1107/4682/10939/2071/3326/1660/8883/9785/10054/3329/9188/4436/55794/4649/6059/9557/9804/51428/8192/3308/51773/2956/5705/5884/5189/…
MF	GO:0005201	extracellular matrix structural constituent	54	-0.539355	-3.00038	1.52945086221683e-09	1.68055005946687e-07	1.37178696208268e-07	3113	tags=74%, list=27%, signal=54%	7450/3339/1292/150356/6678/1291/1294/3911/8425/3490/1293/265/4053/176/64856/2200/4240/7059/127435/84570/1298/11117/84034/5549/4052/3918/90187/1308/1288/7057/7784/2201/2199/22915/1302/633/1289/4237/5118/30008
BP	GO:0032259	methylation	155	0.496552469803429	1.90266307778571	1.91392168294446e-09	2.0673598110856e-07	1.68752916273176e-07	3080	tags=52%, list=27%, signal=39%	142/1786/4548/4839/8731/2091/84705/24140/54888/54496/8320/283742/29890/114826/51603/54737/260294/10664/55798/63892/79828/79813/6628/96764/56950/9836/4255/25917/56339/6894/55006/51504/3276/11180/4204/221078/25940/29063/11108/387338/117246/339175/55729/6636/23378/23463/64754/155400/207/56257/127253/9219/63977/115286/57721/23067/25821/51451/3028/648/7799/64783/10919/64216/53615/54093/79872/1788/2907…
BP	GO:0032543	mitochondrial translation	112	0.534566267487849	2.01251442695337	1.98423631738587e-09	2.1075896751167e-07	1.72036769833702e-07	4091	tags=70%, list=36%, signal=45%	55037/28973/51654/10128/23107/84881/64949/65005/51116/6472/10102/124995/64965/55278/57505/740/10884/22868/79828/7818/85476/64968/79590/84311/708/51067/65993/9801/7284/63875/54948/64981/4528/60488/54148/26995/64978/51373/64432/64951/128308/84545/26589/26024/55173/54460/6183/51642/116541/51073/285367/51081/219927/65003/51318/55052/64969/11222/29074/51650/51253/8846/55699/64975/65008/51204/51649/649…
BP	GO:0006402	mRNA catabolic process	189	0.473845410700634	1.83192564102614	2.29070550543983e-09	2.39322396494558e-07	1.9535231419989e-07	2679	tags=43%, list=23%, signal=34%	5394/79068/8761/10921/8148/7188/8570/1994/79882/10949/2521/6832/10492/328/4869/26986/55149/55795/22916/5393/27327/3182/23016/4848/9924/22868/678/23435/9775/29883/118460/23708/3192/25904/56339/28960/5073/3184/472/57690/11340/79899/1660/25804/9698/51594/23404/3646/22882/51441/26135/197135/4076/3183/10758/65110/6050/56478/207/84186/54915/51154/23019/246175/57721/23112/8241/4292/9238/6741/170506/6510…
BP	GO:0000956	nuclear-transcribed mRNA catabolic process	100	0.544365406896302	2.02967076763979	3.23634622669333e-09	3.32665072624462e-07	2.71545382891655e-07	2630	tags=50%, list=23%, signal=39%	5394/10921/10492/26986/55149/22916/5393/27327/3182/23016/4848/9924/678/9775/29883/118460/23708/3192/25904/28960/5073/3184/472/57690/11340/1660/25804/51594/23404/3646/197135/4076/65110/56478/84186/51154/23019/246175/23112/4292/6741/170506/65109/1655/55802/4686/79048/201626/196513/9967
BP	GO:0034248	regulation of amide metabolic process	327	0.421558220622211	1.65683410577092	4.08073720202503e-09	4.12802193468342e-07	3.36959118670137e-07	3689	tags=46%, list=32%, signal=33%	4691/9669/55037/9221/55239/3609/8664/55226/51654/55250/10128/5813/274/1994/23107/55140/84881/23173/23178/1975/10492/4869/6191/26986/6472/6949/22916/10102/28969/27327/8667/23521/22927/10131/5936/8663/8893/4848/6134/22868/678/79828/1938/9775/29883/29904/3192/25904/940/56339/25929/3184/9451/6125/10657/8994/83759/57690/3276/1660/708/6188/9698/3646/2475/1454/8890/29063/6059/4528/65981/55024/51441/2613…
MF	GO:0004984	olfactory receptor activity	26	-0.71615	-3.07738	5.95888286573119e-09	5.93374382864139e-07	4.84355248724401e-07	3289	tags=100%, list=29%, signal=72%	343173/401992/125958/26341/347468/127068/346528/390265/390264/120793/219981/119695/26737/283297/26539/143503/390038/401994/441639/254879/343171/442361/138883/138882/135941
BP	GO:0050911	detection of chemical stimulus involved in sensory perception of smell	27	-0.704808	-3.0305	6.15073824550418e-09	5.93919012706032e-07	4.84799815140058e-07	3289	tags=96%, list=29%, signal=69%	390429/343173/401992/125958/26341/347468/127068/346528/390265/390264/120793/219981/119695/26737/283297/26539/143503/390038/401994/441639/254879/343171/442361/138883/138882/135941
BP	GO:0050907	detection of chemical stimulus involved in sensory perception	35	-0.636972	-2.98724	6.10538573392584e-09	5.93919012706032e-07	4.84799815140058e-07	2579	tags=83%, list=22%, signal=65%	343173/401992/125958/26341/347468/127068/346528/132112/390265/390264/120793/219981/119695/83756/26737/283297/26539/80835/143503/390038/401994/441639/254879/343171/442361/138883/1472/138882/135941
BP	GO:0006413	translational initiation	105	0.536018867916058	2.00795296982247	6.62194204772396e-09	6.20612303972718e-07	5.06588817335167e-07	3333	tags=56%, list=29%, signal=40%	9669/8664/51386/8661/8665/1975/4869/22916/28969/8667/56919/23521/22927/1973/5936/8663/8893/1967/8666/56339/9451/6193/10657/10480/6188/3646/2475/8890/1968/84285/6059/8891/4528/55024/51441/7884/27335/57409/440275/1653/1981/8668/54915/90850/83939/7175/1965/4686/6352/1974/1964/6198/5499/1979/23367/7458/8846/1978/5436
CC	GO:0098798	mitochondrial protein-containing complex	220	0.455864706052845	1.76858866767517	6.53577062968551e-09	6.20612303972718e-07	5.06588817335167e-07	3617	tags=51%, list=31%, signal=36%	55037/3313/28973/10989/23107/400916/6832/64949/65005/51116/64087/5442/7416/56922/4723/124995/64965/740/2395/10884/26520/6389/3420/3419/6687/7818/345778/594/56993/55750/64968/79590/23203/292/25813/84311/10939/293/5428/65993/8801/9801/11331/9054/63875/9804/54948/5162/64981/60488/387338/55967/1737/54148/64978/57128/51373/134266/64432/64951/128308/84545/26589/55173/54460/1327/9377/3028/92609/55735/13…
MF	GO:0023023	MHC protein complex binding	31	0.720224619581403	2.29884503943986	6.93586630487256e-09	6.40612695086272e-07	5.22914588538218e-07	1868	tags=65%, list=16%, signal=54%	975/972/3115/3117/3123/3113/3108/3111/925/3109/3122/3312/931/3125/3326/11126/3824/920/3112/55080
BP	GO:1903313	positive regulation of mRNA metabolic process	114	0.519816566417748	1.95815156167989	7.10321139075102e-09	6.46696659903661e-07	5.27880762302129e-07	2679	tags=49%, list=23%, signal=38%	4691/5394/79068/27339/8570/26528/1994/10492/27316/26986/22916/5393/27327/79084/23016/4848/9924/678/23435/29883/6625/3192/25904/56339/28960/5073/3184/57690/11340/79899/1660/9698/23404/1207/51441/197135/4076/65110/56478/6434/54915/23019/246175/57721/23112/4292/170506/65109/55802/4686/340152/201626/22938/196513/9967/1153
BP	GO:0006400	tRNA modification	60	0.606586935124212	2.13666957021407	8.47921341691431e-09	7.61098973323872e-07	6.21264235824915e-07	2576	tags=62%, list=22%, signal=48%	55226/51654/55250/64172/84705/24140/55140/84881/80324/54888/54802/55798/63892/79828/55253/9836/25917/55623/6894/112970/55006/51504/11180/221078/55644/339175/207/127253/81605/25821/26610/6741/64118/3028/142940/54517/51091
BP	GO:0001510	RNA methylation	60	0.606332112652497	2.13577197188217	8.75054254801984e-09	7.74544550812923e-07	6.32239492285293e-07	2476	tags=62%, list=21%, signal=49%	4839/8731/2091/84705/24140/54888/29890/260294/55798/63892/79828/6628/96764/9836/25917/56339/6894/55006/51504/11180/221078/29063/387338/117246/339175/6636/155400/207/56257/127253/57721/25821/3028/64783/64216/79872/51106
CC	GO:0098687	chromosomal region	264	0.434072379185446	1.69346206544588	1.00200187125851e-08	8.74761359661711e-07	7.14043727146296e-07	3728	tags=47%, list=32%, signal=33%	142/2547/1786/55226/6597/54433/5813/9031/55920/55274/6599/80335/5931/23028/9984/91782/328/9184/8379/55651/81929/23279/54107/10111/10664/64769/55746/23353/348995/10734/4221/7014/57187/79902/3192/5928/472/86/25942/115426/25777/152485/6601/4436/10320/5905/6605/23310/57122/54780/54108/5884/545/4176/23137/9183/9793/5518/9126/6117/23122/23244/25983/4172/79003/6118/7405/91272/9219/8243/23468/29117/79228…
MF	GO:0043021	ribonucleoprotein complex binding	131	0.501947558982256	1.90810012581963	1.04601860540285e-08	9.00848185436803e-07	7.35337688179355e-07	3950	tags=57%, list=34%, signal=38%	55037/6730/23107/25875/23560/4869/10465/26121/54496/80155/56919/22927/10146/7155/8663/4931/8225/1938/9775/6628/3192/5018/25929/6626/27000/3921/1660/708/6731/2475/6059/24148/10430/4528/3954/11052/26135/27335/9793/50628/60558/6176/51119/79064/54915/90850/23468/83939/51042/1965/1655/92609/79048/4706/79612/10196/23420/5499/10084/10600/64135/91875/23367/51204/29789/283820/92399/3692/55759/79139/3309/9…
BP	GO:0042255	ribosome assembly	49	0.638102729797926	2.20014443742141	1.07051481972063e-08	9.09652126143945e-07	7.4252410372763e-07	2874	tags=69%, list=25%, signal=52%	9669/4839/6234/23195/22907/5822/6147/4869/51116/6223/6209/6134/22868/23212/55299/6193/6125/3921/708/55794/56342/27341/51388/29777/84154/51119/6128/6175/83939/6169/51081/1964/6135/55052
BP	GO:0033044	regulation of chromosome organization	192	0.461977072860476	1.78634756879883	1.10653949412344e-08	9.27891604743244e-07	7.57412490298895e-07	4345	tags=58%, list=38%, signal=37%	142/5394/1736/4216/5588/55226/8607/6597/64682/9031/56252/7203/10155/22880/55274/6599/3178/9184/8379/10575/8697/4609/55795/54737/10111/57492/51535/10664/80063/3550/10574/79913/7014/51433/3192/10856/5073/3184/8881/10694/472/908/86/6601/56984/6605/23310/54780/545/23137/3183/9183/10576/4798/55729/84861/7528/51434/29117/29781/51451/54552/170506/6603/7175/6595/2067/8550/8658/2072/6419/8289/7013/4926/54…
CC	GO:0015935	small ribosomal subunit	73	0.572466072759117	2.07969937923237	1.28359143036981e-08	1.06238028386322e-06	8.67191913723524e-07	4169	tags=73%, list=36%, signal=47%	55037/28973/55272/6234/23107/64949/4869/51116/6223/6191/64965/6209/6228/7818/6217/64968/6193/6207/6233/3921/6188/65993/6202/6187/6230/60488/6224/51373/6222/64432/64951/6194/83939/55173/54460/6183/6205/51081/113251/6235/64969/6231/51650/6206/51649/6208/6232/7311/64963/63931/6204/64960/2197
BP	GO:0006302	double-strand break repair	196	0.462714561241171	1.7901753402175	1.44366528076464e-08	1.17954856850167e-06	9.62833173756931e-07	4628	tags=63%, list=40%, signal=39%	142/2547/27339/8607/6597/64710/55274/6599/57634/8295/23028/2521/55775/9112/2073/25/5980/10111/57492/64769/7155/10519/79913/56916/56893/10856/4255/27336/472/86/6601/4436/6605/54780/545/4176/23137/1459/6117/64110/1653/4172/23613/6118/7405/50485/6421/55929/7528/29117/1108/4292/10039/23064/6603/6595/2067/79840/113510/5422/27434/29072/23126/4175/2072/6419/25939/8289/25900/79728/9025/7415/63979/5885/58…
BP	GO:0043368	positive T cell selection	35	0.686308379619495	2.24994084558237	1.60109803032756e-08	1.29161996800981e-06	1.05431398612642e-06	1220	tags=54%, list=11%, signal=49%	4775/6693/64919/972/51561/916/4063/917/7535/915/596/114836/3707/6046/387357/3716/30009/2475/3662
CC	GO:0000228	nuclear chromosome	147	0.488992070933648	1.87026941843461	1.8449162322583e-08	1.46970639352277e-06	1.19968105523954e-06	2963	tags=45%, list=26%, signal=34%	142/27339/8607/10128/9031/57634/8295/5425/2073/5393/26747/54107/10111/3550/57820/10734/5810/79913/56916/23435/23212/3192/5928/10856/86/25942/1660/25777/7329/3065/6605/23310/54108/11052/4176/7507/79595/9126/4798/6117/4172/6118/50485/55929/5557/7528/8243/29781/4292/10286/23064/5422/8805/5356/11277/22920/5111/4175/83637/10428/63979/546/5885/283899/8467/54617
MF	GO:0016741	transferase activity, transferring one-carbon groups	123	0.508626771368868	1.91981429338545	2.34448125627539e-08	1.84461469706704e-06	1.5057084299562e-06	2834	tags=51%, list=25%, signal=39%	471/1786/4548/4839/8731/2091/24140/54888/54496/283742/6472/114826/51603/260294/55798/79828/79813/96764/56950/9836/4255/25917/56339/11091/6894/55006/51504/3276/3720/221078/2618/25940/29063/11108/387338/117246/339175/23378/23463/64754/155400/56257/127253/790/63977/57721/23067/51451/26040/7799/10919/64216/54093/1788/29072/55870/51106/51409/10196/6419/10436/8726/10400
CC	GO:0005684	U2-type spliceosomal complex	86	0.548171841145932	2.02565551776095	2.42374759320841e-08	1.88372480628259e-06	1.53763294038973e-06	3259	tags=63%, list=28%, signal=45%	27339/10594/23020/10946/11338/6627/10450/9128/26121/7737/51631/3550/9775/6628/6625/55692/27336/10992/10291/9343/6638/25804/24148/23524/51634/51747/9879/6636/9716/151903/1665/9410/10286/9129/55696/5356/22938/4236/55660/6631/23450/10283/79753/51645/55015/6633/84811/23451/8449/55110/51690/1659/55234/11325
BP	GO:0046631	alpha-beta T cell activation	149	0.486834025624536	1.86323413023253	2.8110993041318e-08	2.15845010424481e-06	1.76188367292573e-06	1245	tags=31%, list=11%, signal=28%	864/975/6693/64919/5588/2625/2841/51176/6095/919/51561/28639/916/868/3702/6146/4063/917/27086/3123/7535/915/6775/8320/25/84433/1880/56253/596/114836/100/4221/3707/6046/10892/940/3122/3716/30009/4092/8943/3125/6375/2475/3662/11126
BP	GO:0045058	T cell selection	48	0.63438744211616	2.18236577712793	3.26777398366896e-08	2.47922899975266e-06	2.02372669514938e-06	1220	tags=48%, list=11%, signal=43%	4775/6693/64919/2625/972/51561/916/4063/917/7535/915/84433/596/1236/114836/3707/6046/940/387357/3716/30009/2475/3662
BP	GO:0007606	sensory perception of chemical stimulus	54	-0.501305	-2.78872	3.41602216816826e-08	2.56121285620427e-06	2.09064787059908e-06	3289	tags=72%, list=29%, signal=52%	390429/109/4975/343173/401992/10678/51308/582/125958/26341/347468/127068/8195/346528/132112/6339/390265/390264/120793/219981/5024/119695/83756/26737/283297/89797/26539/80835/143503/390038/401994/441639/254879/343171/442361/138883/1472/138882/135941
MF	GO:0023026	MHC class II protein complex binding	23	0.757282856668531	2.2923542439228	3.74773576149281e-08	2.7772465125574e-06	2.26699022439381e-06	1724	tags=70%, list=15%, signal=59%	975/972/3115/3117/3123/3113/3108/3111/3109/3122/3312/931/3125/3326/920/3112
MF	GO:0008168	methyltransferase activity	114	0.507114736796849	1.91030370704194	4.39622454709309e-08	3.22036080903727e-06	2.62869228212148e-06	2834	tags=52%, list=25%, signal=39%	1786/4548/4839/8731/2091/24140/54888/54496/283742/114826/51603/260294/55798/79828/79813/96764/56950/9836/4255/25917/56339/11091/6894/55006/51504/3276/3720/221078/25940/29063/11108/387338/117246/339175/23378/23463/64754/155400/56257/127253/63977/57721/23067/51451/26040/7799/10919/64216/54093/1788/29072/55870/51106/51409/10196/6419/10436/8726/10400
BP	GO:0007608	sensory perception of smell	37	-0.598784	-2.93577	4.52836060398812e-08	3.24261147519284e-06	2.64685489117792e-06	3289	tags=86%, list=29%, signal=62%	390429/109/4975/343173/401992/10678/582/125958/26341/347468/127068/8195/346528/390265/390264/120793/219981/119695/26737/283297/89797/26539/143503/390038/401994/441639/254879/343171/442361/138883/138882/135941
CC	GO:0001650	fibrillar center	112	0.51418419628831	1.93578079291201	4.50152209487495e-08	3.24261147519284e-06	2.64685489117792e-06	3239	tags=51%, list=28%, signal=37%	10528/9221/1736/4841/283149/6597/54433/84172/8731/2091/51386/64425/51602/84245/54496/55339/7270/6949/9533/26747/7430/92856/84268/2272/10892/9020/9013/4092/11340/7343/1875/339230/55809/80709/55127/9879/4794/11262/8161/9682/79840/10557/123169/5356/6239/63901/23160/3988/7013/9330/31/8467/27244/54623/23411/9618/1936
BP	GO:0045061	thymic T cell selection	21	0.768436545216998	2.27113634004911	4.91164959860686e-08	3.47799365465795e-06	2.8389909141889e-06	930	tags=57%, list=8%, signal=53%	4775/6693/2625/972/916/917/7535/915/84433/1236/3707/940
BP	GO:0000723	telomere maintenance	121	0.502666372944361	1.89950158740972	5.65565161076549e-08	3.96082062806687e-06	3.2331093418627e-06	4513	tags=69%, list=39%, signal=43%	142/5394/2547/1736/4216/5588/55226/8607/54433/56252/7203/3178/328/55651/10575/4609/10111/10574/79913/5981/7014/3192/10856/5073/3184/10694/472/908/86/3326/152485/54780/545/23137/3183/10576/4798/6117/6118/50485/7528/10039/54552/170506/2067/8550/5111/8658/2072/7013/546/283899/5889/54617/26354/55135/79677/6950/65057/26272/22948/64421/55183/197370/24144/5591/2237/3181/10728/7011/93973/51377/79618/1254…
CC	GO:0045211	postsynaptic membrane	105	-0.357107	-2.1323	6.51900592949093e-08	4.51582878137453e-06	3.68614728873503e-06	2678	tags=52%, list=23%, signal=41%	1141/286/1949/8572/57622/1785/2902/6640/79414/6533/78999/9746/57555/200909/9568/1136/59283/85358/3690/2905/26232/1137/3759/27092/6553/54413/59284/6536/27091/6900/1146/5023/2556/23017/22941/94030/23109/375323/2901/57512/3092/146395/10505/775/1135/3778/10160/1144/729956/3749/26052/8828/9921/4985/8825
BP	GO:0045727	positive regulation of translation	102	0.512907414787565	1.91519075189992	7.8250220023236e-08	5.36224357212993e-06	4.37705248845311e-06	2831	tags=49%, list=25%, signal=37%	8664/55226/51654/1994/23107/84881/23178/10492/4869/6191/26986/22927/5936/8663/8893/22868/79828/1938/9775/3192/940/56339/3184/6125/10657/3276/1660/708/3646/2475/29063/51441/26995/57409/440275/60558/1981/65110/54915/57721/6741/170506/65109/6352/285367/23654/113251/1153/6198/8473
MF	GO:0008094	ATP-dependent activity, acting on DNA	88	0.534352817902705	1.97371525725473	1.03470931391401e-07	7.01510899741911e-06	5.72624124228782e-06	3078	tags=53%, list=27%, signal=39%	2547/8607/6597/57634/22907/6832/10111/10146/7155/5981/56916/84181/5928/10856/54921/1107/2071/1660/4436/9557/51773/2956/5884/4176/10973/5378/2186/1653/4172/50485/5985/1108/4292/23064/170506/6595/113510/5395/4175/8458/257218/546/5889/8467/54617/6596/5984
BP	GO:0032200	telomere organization	125	0.491952875729577	1.86093091185265	1.53884962794513e-07	1.03232512409413e-05	8.42658710393884e-06	4513	tags=68%, list=39%, signal=42%	142/5394/2547/1736/4216/5588/55226/8607/54433/56252/7203/3178/328/55651/10575/4609/10111/10574/79913/5981/7014/3192/10856/5073/3184/10694/472/908/86/3326/152485/54780/545/23137/3183/10576/4798/6117/6118/50485/7528/10039/54552/170506/2067/8550/5111/8658/2072/7013/546/283899/5889/54617/26354/55135/79677/6950/65057/26272/22948/64421/55183/197370/24144/5591/2237/3181/10728/7011/93973/51377/79618/1254…
BP	GO:0006260	DNA replication	192	0.445610624577202	1.72306268559094	1.65786141567474e-07	1.10057820855157e-05	8.98371832923746e-06	3328	tags=46%, list=29%, signal=34%	142/6749/23175/6418/8607/11198/5813/64710/5931/23560/253461/5425/5442/7270/54107/5980/10111/64769/51455/79913/5981/7014/9093/3399/5928/10856/57418/54921/86/5930/27000/25942/5428/1660/6240/11124/54108/5884/545/4176/5518/9126/4798/6117/23244/4172/6118/57695/50485/5557/84897/7528/4673/5985/246243/6742/10926/25842/1877/2021/10919/5422/11277/63901/10535/5111/4175/7465/4678/91607/26057/6419/25939/92675…
BP	GO:0051606	detection of stimulus	119	-0.319375	-2.05066	1.99308999550304e-07	1.30948067436504e-05	1.0688931912942e-05	3289	tags=55%, list=29%, signal=39%	390429/161497/5270/808/27185/343173/10242/401992/23746/30819/57010/125958/26341/347468/4804/127068/8195/2978/346528/132112/54106/23621/7096/4923/390265/3000/10893/390264/120793/219981/2235/23705/119695/83756/26737/283297/26539/80835/54437/143503/390038/7099/401994/441639/254879/343171/50801/7097/442361/284297/57115/138883/1472/138882/6094/51167/135941/83862/8993/2776/4671/1602/706/58484/23643
BP	GO:0030098	lymphocyte differentiation	335	0.397679389682603	1.56321265244222	2.13931551262452e-07	1.3912099757098e-05	1.13560658038565e-05	2842	tags=37%, list=25%, signal=28%	3932/2547/864/55619/4775/6693/64919/653519/10125/2625/2841/6597/51176/972/6095/3575/51561/55274/6599/6932/916/3702/6146/4063/917/939/27086/3123/55846/7535/915/115352/914/23598/6775/8320/25/84433/1880/55795/56253/596/3111/1236/57492/114836/100/925/7155/4221/678/22806/3707/6046/1235/9093/1021/10892/29760/940/56339/4242/387357/3122/3716/472/30009/3676/292/86/4092/9452/8943/931/2475/6601/4436/3662/10…
MF	GO:0090079	translation regulator activity, nucleic acid binding	83	0.528416429290233	1.94640963677803	2.35343143994832e-07	1.5149917744233e-05	1.23664627073095e-05	1809	tags=41%, list=16%, signal=35%	9669/23/8664/5813/51386/8661/8665/1975/26986/10102/8667/1973/8663/8893/1967/1938/8666/85476/29904/23708/1937/10480/3646/7284/1915/8890/1968/84285/8891/4528/27335/57409/1981/8668
MF	GO:0008083	growth factor activity	62	-0.443064	-2.52026	2.44728483293195e-07	1.52646943201486e-05	1.24601516810516e-05	2829	tags=66%, list=25%, signal=50%	9518/1890/182/5154/650/3624/146433/1950/656/649/1440/7066/6320/265/2689/7076/3976/5155/3068/8200/4902/2657/29948/2764/9048/268/2147/3714/4192/2248/3589/7039/2258/4838/3082/2256/5008/56034/5473/3586/9535
BP	GO:0050906	detection of stimulus involved in sensory perception	60	-0.438459	-2.45697	2.46706969241379e-07	1.52646943201486e-05	1.24601516810516e-05	3289	tags=68%, list=29%, signal=49%	390429/161497/5270/27185/343173/401992/125958/26341/347468/127068/8195/346528/132112/23621/4923/390265/10893/390264/120793/219981/119695/83756/26737/283297/26539/80835/54437/143503/390038/401994/441639/254879/343171/50801/442361/138883/1472/138882/6094/135941/83862
MF	GO:0042393	histone binding	186	0.445042791652304	1.71957194808727	2.44072176459533e-07	1.52646943201486e-05	1.24601516810516e-05	4187	tags=58%, list=36%, signal=37%	9733/6749/6418/11137/6597/51176/9031/6599/5757/5931/4869/54496/55705/54737/8888/26155/80764/6046/10771/84181/5928/55689/11091/10527/1107/27000/115426/83746/3720/6601/26009/10927/9678/4302/23774/23310/51773/2956/8019/54466/23466/2186/51460/1911/23613/23234/23378/4673/23468/29117/1108/25842/9682/6322/65980/6595/23081/6872/8805/25988/1616/55011/8658/4678/22823/7290/10360/5253/5927/9025/4300/64061/54…
BP	GO:0051054	positive regulation of DNA metabolic process	214	0.43595975566234	1.69029190380525	2.44072176459533e-07	1.52646943201486e-05	1.24601516810516e-05	4010	tags=53%, list=35%, signal=35%	142/23175/1736/4216/5588/8607/6597/4772/7203/10155/55274/6599/57634/8295/3178/2521/10575/4609/10111/57492/3182/64769/10574/7155/4931/79913/7014/118460/10856/4255/940/5073/3184/10694/54921/472/30009/908/86/3326/4204/1660/6188/6601/4436/6605/22976/11124/545/10576/4798/207/55929/7528/5985/6742/10926/29117/4292/10039/2021/54726/170506/6603/6595/2067/113510/25865/8550/5111/5395/8658/7465/9314/6419/828…
CC	GO:0000313	organellar ribosome	83	0.526088006220178	1.93783294451254	3.00114865365893e-07	1.82155432093032e-05	1.48688487683032e-05	3617	tags=63%, list=31%, signal=43%	55037/28973/23107/64949/65005/51116/124995/64965/740/10884/7818/64968/79590/84311/65993/9801/63875/54948/64981/60488/387338/54148/64978/51373/64432/64951/128308/84545/26589/55173/54460/6183/51642/116541/51073/51081/219927/65003/51318/55052/64969/11222/29074/51650/51253/64975/65008/51649/64928/51263/92170/90480
CC	GO:0005761	mitochondrial ribosome	83	0.526088006220178	1.93783294451254	3.00114865365893e-07	1.82155432093032e-05	1.48688487683032e-05	3617	tags=63%, list=31%, signal=43%	55037/28973/23107/64949/65005/51116/124995/64965/740/10884/7818/64968/79590/84311/65993/9801/63875/54948/64981/60488/387338/54148/64978/51373/64432/64951/128308/84545/26589/55173/54460/6183/51642/116541/51073/51081/219927/65003/51318/55052/64969/11222/29074/51650/51253/64975/65008/51649/64928/51263/92170/90480
BP	GO:0061013	regulation of mRNA catabolic process	147	0.465818997819661	1.78163834944101	3.05330913746883e-07	1.83573010689518e-05	1.49845618245988e-05	3180	tags=48%, list=28%, signal=35%	79068/8761/8148/7188/8570/1994/79882/10949/2521/10492/328/4869/26986/55795/5393/27327/3182/23016/4848/9924/22868/678/23435/9775/29883/3192/25904/56339/28960/5073/3184/57690/11340/79899/1660/9698/51594/23404/51441/26135/197135/4076/3183/10758/65110/56478/207/54915/23019/246175/57721/23112/8241/4292/9238/170506/55802/340152/79048/201626/196513/9967/79675/1153/5578/90806/10658/91875/55110/23367/7832
MF	GO:0003724	RNA helicase activity	55	0.584034960147607	2.03403844436707	3.56360286859543e-07	2.1225085122952e-05	1.73254553631074e-05	2430	tags=56%, list=21%, signal=45%	57062/23020/55661/51202/8886/55308/22907/54606/6832/56919/10146/1973/11218/9775/57696/1660/9785/9188/55794/51428/79009/60625/1653/9879/9716/1665/170506/90957/79039/1655/1974
MF	GO:0030594	neurotransmitter receptor activity	23	-0.681945	-2.87649	3.84733877134132e-07	2.2702861101628e-05	1.85317233995797e-05	2751	tags=78%, list=24%, signal=60%	3363/89832/1141/2902/2185/200909/1136/2905/1137/1146/2556/11255/2901/57512/1135/1144/3274/706
BP	GO:0051236	establishment of RNA localization	122	0.480313870322649	1.81329851812112	4.03954645782312e-07	2.36183757575291e-05	1.92790329256995e-05	3799	tags=57%, list=33%, signal=39%	23180/9688/54847/23165/10128/23636/55308/8570/9883/23225/9984/3178/29107/54888/29890/81929/55795/22916/23279/8888/55746/348995/23511/9775/57187/79902/144983/472/10657/1660/9804/57122/545/11052/7884/53371/9793/5901/4927/65110/8106/9631/79228/91746/6741/65109/7175/4686/29072/10482/8658/7013/11260/10073/6396/84248/29074/55110/51808/2733/7514/55677/87178/26993/6311/57097/3181/10762/155435/9908
MF	GO:0005261	monoatomic cation channel activity	115	-0.328058	-1.96188	4.18130057450625e-07	2.4224935055753e-05	1.9774150659531e-05	2807	tags=52%, list=24%, signal=40%	358/30819/89832/1141/80228/57657/84286/6833/2902/527/10008/59285/3767/6339/26251/3757/200909/23415/3768/140738/1136/55362/59283/5024/783/59341/140803/2905/1137/3759/117144/27092/54207/782/56302/59284/27091/1146/5023/3743/50801/2901/57192/3788/6324/775/1135/55129/3778/1144/80036/2281/23413/3749/3785/6327/90134/777/3753/7226
BP	GO:0000462	maturation of SSU-rRNA from tricistronic rRNA transcript (SSU-rRNA, 5.8S rRNA, LSU-rRNA)	24	0.71190367519037	2.17431640750503	4.44719023099152e-07	2.54678938702309e-05	2.07887438794719e-05	1747	tags=71%, list=15%, signal=60%	65095/55720/5822/6223/9790/57050/9277/23212/6217/55813/6202/29777/84294/55127/25983/79954/10607
MF	GO:0008135	translation factor activity, RNA binding	69	0.551888933720648	1.9943133930195	4.51572572938347e-07	2.54678938702309e-05	2.07887438794719e-05	1809	tags=45%, list=16%, signal=38%	9669/23/8664/51386/8661/8665/1975/10102/8667/1973/8663/8893/1967/1938/8666/85476/29904/23708/1937/10480/3646/7284/1915/8890/1968/84285/8891/4528/27335/1981/8668
BP	GO:0043487	regulation of RNA stability	140	0.471716935662369	1.79757553938965	4.50152072416727e-07	2.54678938702309e-05	2.07887438794719e-05	3564	tags=52%, list=31%, signal=36%	79068/1736/8761/8148/7188/8570/1994/79882/10949/2521/10492/328/4869/54888/26986/55795/5393/27327/23016/4848/9924/22868/678/23435/29883/3192/25904/56339/28960/5073/3184/57690/11340/1660/9698/23404/51441/26135/197135/4076/3183/10758/56478/207/54915/124245/23019/246175/57721/23112/8241/4292/9238/170506/55802/340152/201626/196513/9967/79675/1153/5578/90806/10658/23367/7832/51808/54542/5436/7133/26058…
CC	GO:0120114	Sm-like protein family complex	79	0.531925565185238	1.95485568388316	4.56582816308394e-07	2.55245814766087e-05	2.08350164191698e-05	3751	tags=63%, list=33%, signal=43%	9733/10594/23020/10946/6627/9128/10465/26121/51631/11218/6628/6625/96764/25929/55692/27336/10992/10291/6626/9343/6638/25804/1207/24148/10713/51634/50628/51747/9879/6636/6606/56257/9410/6607/9129/55660/6631/23450/79753/55015/6633/84811/23451/51690/79760/79171/9416/57819/54960/6632
BP	GO:0050806	positive regulation of synaptic transmission	86	-0.375185	-2.13045	4.70987140666831e-07	2.58758710988769e-05	2.11217645115742e-05	3333	tags=59%, list=29%, signal=42%	253980/11170/128977/6547/5270/10636/6780/760/23096/177/4763/1949/2902/2185/9746/57555/1956/673/59283/85358/3799/6622/6809/2905/27092/5575/54413/59284/1392/5594/27091/7143/9001/5582/84885/22941/148/57616/6804/57512/7101/729956/4776/65018/51201/409/6507/6543/56729/10211/51304
BP	GO:0051168	nuclear export	134	0.473704698257142	1.7998521319258	4.67300213892709e-07	2.58758710988769e-05	2.11217645115742e-05	2455	tags=41%, list=21%, signal=33%	55153/9688/3313/55341/23636/55308/23195/9883/9984/3178/4869/29107/54888/29890/55795/22916/23279/1434/8888/55746/6209/23511/8498/9775/57187/79902/10892/10657/1660/7329/5905/84946/6059/57122/11052/5901/4927/56478/8106/9631/51496/79228/64328/91746/6741/7175/10768/2010/6815/9531/7248/55696/4686/29072/10482
BP	GO:0034250	positive regulation of amide metabolic process	122	0.478336467126762	1.80583335313969	4.76833715352357e-07	2.59731732302613e-05	2.12011895750909e-05	2833	tags=44%, list=25%, signal=34%	8664/55226/51654/1994/23107/84881/23178/10492/4869/6191/26986/22927/5936/8663/8893/22868/79828/1938/9775/3192/940/56339/3184/6125/10657/3276/1660/708/3646/2475/1454/29063/51441/5970/26995/57409/440275/60558/1981/65110/54915/2043/57721/6741/170506/65109/6352/285367/23654/113251/1153/6198/8473/9619
CC	GO:0030532	small nuclear ribonucleoprotein complex	68	0.549200997931973	1.97960576822401	6.44472207958136e-07	3.48069608586203e-05	2.84119683472712e-05	3163	tags=57%, list=27%, signal=42%	9733/10594/23020/10946/6627/9128/10465/26121/51631/6628/6625/96764/55692/27336/10992/10291/6626/9343/6638/25804/24148/10713/51634/50628/51747/9879/6636/56257/9410/9129/55660/6631/23450/79753/55015/6633/84811/23451/51690
MF	GO:0001653	peptide receptor activity	41	-0.520334	-2.65705	6.58074465427646e-07	3.5242929144289e-05	2.87678373121931e-05	2657	tags=66%, list=23%, signal=51%	2854/6754/7434/9340/84634/4923/187/3000/9002/10268/4881/2357/2642/9283/2847/2837/1910/2692/8484/2492/57085/4158/117/171389/1241/53831/4985
CC	GO:0070821	tertiary granule membrane	64	-0.425077	-2.4445	6.76295245844782e-07	3.5866188703538e-05	2.92765870114685e-05	2613	tags=42%, list=23%, signal=33%	23352/100049587/23250/527/3687/3903/1088/258010/5337/140885/79895/6556/23218/8987/8778/23601/3684/8972/634/53831/2204/7226/57126/2207/2040/966/338339
BP	GO:0043488	regulation of mRNA stability	131	0.472421543645531	1.79586012669863	6.80967963773434e-07	3.5866188703538e-05	2.92765870114685e-05	2679	tags=44%, list=23%, signal=34%	79068/8761/8148/7188/8570/1994/79882/10949/2521/10492/328/4869/26986/55795/5393/27327/23016/4848/9924/22868/678/23435/29883/3192/25904/56339/28960/5073/3184/57690/11340/1660/9698/23404/51441/26135/197135/4076/3183/10758/56478/207/54915/23019/246175/57721/23112/8241/4292/9238/170506/55802/340152/201626/196513/9967/79675/1153
MF	GO:0008186	ATP-dependent activity, acting on RNA	57	0.576735520891276	2.01806683556697	7.16240088746899e-07	3.74147384064261e-05	3.05406256996305e-05	2430	tags=54%, list=21%, signal=43%	57062/23020/55661/51202/8886/55308/22907/54606/6832/56919/10146/1973/11218/9775/57696/1660/9785/9188/55794/51428/79009/60625/1653/9879/9716/1665/170506/90957/79039/1655/1974
CC	GO:0070603	SWI/SNF superfamily-type complex	83	0.518261827980673	1.9090053988494	7.59414173956859e-07	3.93475327693257e-05	3.21183127744527e-05	4172	tags=69%, list=36%, signal=44%	64919/8607/6597/9031/55274/6599/57634/8295/5931/9112/54107/57492/53335/79913/5928/10856/86/1107/6601/9188/3065/6605/51773/54108/2186/4798/55929/7528/9219/29117/1108/6603/65980/6595/10042/53615/10428/8289/26039/283899/57459/8467/54617/5977/23451/55193/11176/6760/10847/93973/51377/10902/125476/124944/9274/605/54891
CC	GO:0042101	T cell receptor complex	18	0.759620105185053	2.1662307541343	7.78966604416068e-07	3.98018028589136e-05	3.24891210003966e-05	1539	tags=72%, list=13%, signal=63%	923/8631/919/28639/916/917/7535/915/925/926/50852/28586/920
BP	GO:0050657	nucleic acid transport	119	0.473518297473771	1.78737303945808	7.86917803267396e-07	3.98018028589136e-05	3.24891210003966e-05	3799	tags=56%, list=33%, signal=38%	23180/9688/54847/23165/10128/23636/55308/8570/9883/23225/9984/3178/29107/54888/29890/81929/55795/22916/23279/8888/55746/348995/23511/9775/57187/79902/144983/10657/1660/9804/57122/11052/7884/53371/9793/5901/4927/65110/8106/9631/79228/91746/6741/65109/7175/4686/29072/10482/8658/11260/10073/6396/84248/29074/55110/51808/2733/7514/55677/87178/26993/6311/57097/3181/10762/155435/9908
BP	GO:0050658	RNA transport	119	0.473518297473771	1.78737303945808	7.86917803267396e-07	3.98018028589136e-05	3.24891210003966e-05	3799	tags=56%, list=33%, signal=38%	23180/9688/54847/23165/10128/23636/55308/8570/9883/23225/9984/3178/29107/54888/29890/81929/55795/22916/23279/8888/55746/348995/23511/9775/57187/79902/144983/10657/1660/9804/57122/11052/7884/53371/9793/5901/4927/65110/8106/9631/79228/91746/6741/65109/7175/4686/29072/10482/8658/11260/10073/6396/84248/29074/55110/51808/2733/7514/55677/87178/26993/6311/57097/3181/10762/155435/9908
BP	GO:0050854	regulation of antigen receptor-mediated signaling pathway	57	0.575268718335127	2.01293431730572	8.24350468327684e-07	4.13095122419196e-05	3.37198228545701e-05	2764	tags=53%, list=24%, signal=40%	3932/975/79037/9404/868/53347/27086/115352/5583/84433/1236/100/7430/10892/8525/4068/6188/50852/11126/57181/5970/930/10385/29085/3783/933/25865/26228/3988/1540
BP	GO:0032204	regulation of telomere maintenance	86	0.516085645316381	1.90708762581995	8.29690501642195e-07	4.13095122419196e-05	3.37198228545701e-05	3401	tags=55%, list=30%, signal=39%	142/5394/1736/4216/5588/55226/8607/56252/7203/3178/10575/4609/10111/10574/79913/7014/3192/10856/5073/3184/10694/472/908/86/54780/545/23137/3183/10576/4798/7528/54552/170506/2067/8550/8658/2072/7013/546/283899/54617/26354/79677/6950/65057/26272/22948
BP	GO:0043484	regulation of RNA splicing	136	0.462397205926599	1.75947485542197	8.52278627389479e-07	4.21052069174663e-05	3.43693266141069e-05	3311	tags=49%, list=29%, signal=36%	4691/5394/23076/22827/27339/10250/5725/10921/26528/8295/11338/3178/2521/27316/4869/29890/3187/22927/1196/79084/5936/81669/6625/3192/117143/10657/6207/708/58517/5295/1207/79026/3185/2926/6651/65110/6434/10137/91746/2648/3189/8241/23064/65109/64783/1655/55696/4686/22938/23326/3191/9967/23450/1153/3190/10084/29896/9913/6733/6231/10658/10284/9130/27097/10150/55234/6314
CC	GO:0030686	90S preribosome	19	0.744211926903007	2.15047457316987	8.63387811544947e-07	4.21975335679575e-05	3.44446903289116e-05	1747	tags=74%, list=15%, signal=63%	65095/55272/5822/10199/26156/9790/92856/26155/55813/134430/10885/27341/55127/10607
CC	GO:0009295	nucleoid	32	0.658186848278201	2.11972013298123	8.74011365286425e-07	4.21975335679575e-05	3.44446903289116e-05	3219	tags=75%, list=28%, signal=54%	3313/9361/10128/60528/22907/6832/5442/7416/6472/22868/7417/292/5428/55794/7284/7019/2926/6742/3028/64216/51106/55379/3030/116447
CC	GO:0042645	mitochondrial nucleoid	32	0.658186848278201	2.11972013298123	8.74011365286425e-07	4.21975335679575e-05	3.44446903289116e-05	3219	tags=75%, list=28%, signal=54%	3313/9361/10128/60528/22907/6832/5442/7416/6472/22868/7417/292/5428/55794/7284/7019/2926/6742/3028/64216/51106/55379/3030/116447
MF	GO:0140101	catalytic activity, acting on a tRNA	69	0.544407198303096	1.96727729166907	9.25227854146156e-07	4.43344143945372e-05	3.61889675915339e-05	2690	tags=54%, list=23%, signal=41%	79068/60528/24140/80324/57470/54888/55278/57505/54802/55798/51367/79828/55253/10667/9836/25917/6894/55006/10556/10056/51067/221078/80746/387338/79897/339175/11102/57176/127253/2193/64118/79731/10557/23438/51091/138428/92675
BP	GO:0031123	RNA 3'-end processing	70	0.542183104174856	1.95901662524649	1.10259118269076e-06	5.2438907517076e-05	4.28044432431871e-05	2524	tags=51%, list=22%, signal=40%	5394/1736/60528/2091/79882/55756/6832/114034/55339/26986/55149/22916/5393/23016/118460/1477/5073/11340/23248/23404/25896/5433/11052/7884/2926/91746/6741/26024/170506/10768/3028/123169/1479/4686/29894/58490
MF	GO:0008528	G protein-coupled peptide receptor activity	38	-0.539389	-2.66156	1.12568929061626e-06	5.31408729562773e-05	4.3377438395521e-05	2657	tags=68%, list=23%, signal=53%	2854/6754/7434/9340/84634/4923/187/9002/10268/4881/2357/2642/9283/2847/2837/1910/2692/8484/2492/57085/4158/117/171389/1241/53831/4985
BP	GO:0002429	immune response-activating cell surface receptor signaling pathway	253	0.412001812923295	1.60555954769751	1.13799605113378e-06	5.33268296608498e-05	4.35292297577642e-05	2803	tags=37%, list=24%, signal=29%	23180/3932/59338/975/4773/79037/2625/8631/919/28639/2534/7294/3115/9404/916/868/3702/53347/917/27086/3123/10384/7535/915/54900/115352/5583/25/84433/596/1236/100/5335/7430/925/8893/22914/1967/54923/27040/10892/29760/22954/940/3551/8525/4068/926/387357/10657/931/3125/4208/6188/50852/11126/8890/3824/11118/5295/7187/8891/640/11119/973/55024/57181/5970/930/7410/4669/10385/29085/25800/961/1493/3783/260…
BP	GO:0034502	protein localization to chromosome	75	0.534835561758582	1.94803984087056	1.25489924818848e-06	5.83757146620817e-05	4.76504962316364e-05	3401	tags=61%, list=30%, signal=44%	142/1736/51176/7203/55920/91782/9184/10575/51535/10664/3550/10574/7014/6046/10856/10694/27336/908/3720/152485/4436/545/8019/23137/9183/10576/6117/23613/6118/91272/10039/54552/29072/8658/25900/7013/7415/546/5885/9656/26354/55135/6950/65057/9735/22948
MF	GO:0031491	nucleosome binding	45	0.608525864149416	2.0709042502791	1.50115825866019e-06	6.88264862046145e-05	5.61811746633751e-05	3124	tags=69%, list=27%, signal=50%	142/6749/6597/11198/6599/50809/9324/57492/26155/5928/86/6601/3065/4302/9557/6605/3183/10473/9219/1108/6603/23523/3150/53615/7290/8289/8726/57459/8467/84656/3151
BP	GO:0051251	positive regulation of lymphocyte activation	251	0.410812295902416	1.60033979733207	1.49735726624215e-06	6.88264862046145e-05	5.61811746633751e-05	3869	tags=47%, list=34%, signal=32%	3932/2547/864/975/921/6693/923/4773/10125/5588/2625/6597/51176/972/3575/51561/55274/2534/6599/3115/916/55423/3117/939/3123/3113/7535/3108/115352/1803/25/84433/1880/55795/596/3111/1236/57492/100/3109/22914/3707/6046/9093/118460/10892/940/3122/30009/86/8943/3125/4208/6188/6375/3329/2475/6601/4436/11126/6504/6605/22976/57181/4282/920/3112/207/10385/942/961/29117/4292/6603/6595/648/30011/10808/6352/5…
CC	GO:0034708	methyltransferase complex	79	0.520797064627213	1.91395783276864	1.54692265841788e-06	6.99988028132602e-05	5.71381045864761e-05	4130	tags=67%, list=36%, signal=43%	23269/8607/80335/5931/54881/83732/26121/29890/79084/4221/6628/5928/10856/56339/11091/55006/3276/3720/51230/6878/1207/22976/6874/11108/6636/91272/23468/57721/23067/3028/64783/6872/79872/3054/22823/9734/27043/8726/6633/63925/5929/23411/26147/121536/30827/23054/64863/6632/5252/125476/6635/124944/26168
BP	GO:0030217	T cell differentiation	247	0.414866223480268	1.61376807987176	1.54869468016157e-06	6.99988028132602e-05	5.71381045864761e-05	2842	tags=38%, list=25%, signal=30%	3932/864/4775/6693/64919/653519/10125/2625/2841/6597/51176/972/6095/3575/51561/55274/6599/6932/916/3702/6146/4063/917/939/27086/3123/7535/915/914/23598/6775/8320/25/84433/1880/56253/596/3111/1236/57492/114836/100/925/4221/678/22806/3707/6046/1235/9093/1021/10892/940/56339/387357/3122/3716/30009/86/4092/8943/2475/6601/3662/5295/6605/3955/84524/920/10758/5734/10385/942/29117/2648/29781/1493/6603/65…
BP	GO:0046632	alpha-beta T cell differentiation	102	0.48861027013871	1.82446547597788	1.67649181332619e-06	7.52414248332946e-05	6.14175132798966e-05	1220	tags=31%, list=11%, signal=28%	864/6693/64919/2625/2841/51176/6095/51561/3702/6146/4063/27086/3123/7535/6775/8320/25/1880/596/114836/100/4221/3707/6046/10892/3122/3716/30009/4092/8943/2475/3662
MF	GO:0043022	ribosome binding	82	0.518521834495915	1.9079	1.80928255813232e-06	8.06332709299109e-05	6.58187294979014e-05	3542	tags=56%, list=31%, signal=39%	55037/6730/23107/25875/4869/80155/56919/22927/10146/8663/8225/1938/5018/25929/27000/3921/1660/708/6731/2475/6059/10430/4528/3954/11052/26135/27335/60558/51119/79064/54915/90850/83939/1965/4706/79612/10196/23420/10600/91875/23367/51204/29789/283820/92399/3692
BP	GO:0071897	DNA biosynthetic process	136	0.456805857891076	1.73819912937881	1.85120896128299e-06	8.19288521545591e-05	6.68762769492731e-05	3468	tags=49%, list=30%, signal=35%	5394/1736/4216/5588/55226/4772/54433/7203/3178/5425/55651/10575/4609/54107/5980/10111/64769/10574/4221/4931/51455/5981/7014/3192/5073/3184/10694/54921/472/908/27000/5428/3326/6240/54108/545/3183/10576/6117/5985/10039/54552/5422/25865/27434/11277/8550/5111/8658/22890/9314/7013/7415/55512/55135/5984/2671/25970/23411/6950/5423/65057/26272/5983/5426/22948/3978
MF	GO:0008173	RNA methyltransferase activity	39	0.616122856664677	2.06012038102202	1.87154890542011e-06	8.22578012016717e-05	6.71447890423681e-05	2476	tags=64%, list=21%, signal=50%	4839/8731/2091/24140/54888/260294/55798/79828/96764/9836/25917/56339/6894/55006/221078/29063/387338/117246/339175/155400/56257/127253/57721/64216/51106
BP	GO:0050870	positive regulation of T cell activation	199	0.427435634162306	1.65396413931225	2.08503452627541e-06	9.10131851777614e-05	7.42915690616659e-05	3420	tags=43%, list=30%, signal=31%	3932/864/975/921/6693/923/10125/5588/2625/6597/51176/972/3575/51561/55274/2534/6599/3115/916/55423/3117/939/3123/3113/7535/3108/1803/25/84433/3111/1236/57492/100/3109/22914/3707/6046/9093/10892/940/3122/86/8943/3125/6188/6375/3329/2475/6601/11126/6504/6605/920/3112/207/10385/942/961/29117/6603/6595/648/10808/6352/9308/399/22890/8289/1540/3594/29851/3119/57178/8767/8764/3105/64926/11151/959/5170/1…
BP	GO:0050779	RNA destabilization	82	0.516729466753852	1.90130902491456	2.16058941996634e-06	9.303673225301e-05	7.59433350887173e-05	2597	tags=49%, list=23%, signal=38%	79068/8570/1994/10492/26986/5393/27327/23016/4848/9924/678/23435/29883/3192/25904/56339/28960/5073/3184/57690/11340/1660/9698/23404/51441/197135/4076/56478/54915/124245/23019/246175/57721/23112/4292/170506/55802/340152/201626/196513
BP	GO:1903131	mononuclear cell differentiation	373	0.376231329350684	1.48208373133764	2.14965612759177e-06	9.303673225301e-05	7.59433350887173e-05	2842	tags=34%, list=25%, signal=27%	3932/2547/864/55619/4775/6693/64919/653519/10125/2625/2841/6597/4772/51176/972/6095/3575/51561/55274/6599/6932/916/3702/6146/4063/917/939/27086/3123/55846/7535/915/115352/914/23598/6775/8320/25/84433/1880/4609/55795/56253/596/3111/1236/57492/114836/5469/100/925/7155/4221/678/22806/3707/6046/1235/9093/1021/10892/29760/940/56339/4242/387357/3122/3716/472/30009/3676/292/86/4092/9452/8943/931/2475/66…
MF	GO:0004518	nuclease activity	130	0.467200415155189	1.77428890788578	2.26642242063789e-06	9.69389938706396e-05	7.91286443150298e-05	3696	tags=53%, list=32%, signal=36%	5394/28987/60528/115752/55775/328/2073/114034/5442/5393/10111/10146/23016/5810/51367/28990/4848/9924/29883/28960/5073/5428/10556/6188/23404/81875/9797/5511/80746/79897/11102/1653/51163/246243/23019/246175/51110/2021/57109/2067/10557/11277/340152/29922/10535/201626/5395/55728/2072/6419/25939/1677/51692/3669/55139/90806/5889/7247/23357/1777/4913/5426/64782/64421/5883/87178/6039/2237/56915
BP	GO:0006913	nucleocytoplasmic transport	256	0.403431722511457	1.57337176550103	2.35601890650416e-06	9.94364800738478e-05	8.11672738650649e-05	2491	tags=34%, list=22%, signal=28%	55153/4088/9688/3313/55341/23165/23636/55308/10155/3843/23195/9883/23225/1994/868/9984/3178/29098/4869/9679/29107/54888/60468/29890/55705/81929/55795/22916/23279/1434/8888/5469/55746/5936/348995/6209/23511/23435/8498/9775/84268/57187/79902/29969/10892/10527/10657/1660/7329/11331/5905/84946/5295/6059/57122/11052/5902/53371/5901/4927/10758/56478/207/8106/55929/9631/51496/84220/79228/64328/91746/550…
BP	GO:0051169	nuclear transport	256	0.403431722511457	1.57337176550103	2.35601890650416e-06	9.94364800738478e-05	8.11672738650649e-05	2491	tags=34%, list=22%, signal=28%	55153/4088/9688/3313/55341/23165/23636/55308/10155/3843/23195/9883/23225/1994/868/9984/3178/29098/4869/9679/29107/54888/60468/29890/55705/81929/55795/22916/23279/1434/8888/5469/55746/5936/348995/6209/23511/23435/8498/9775/84268/57187/79902/29969/10892/10527/10657/1660/7329/11331/5905/84946/5295/6059/57122/11052/5902/53371/5901/4927/10758/56478/207/8106/55929/9631/51496/84220/79228/64328/91746/550…
BP	GO:0006310	DNA recombination	200	0.426642009827915	1.65076037804167	2.56751190276699e-06	0.000107649693133776	8.78714946223992e-05	4488	tags=56%, list=39%, signal=35%	142/2547/64919/4841/8607/51176/64710/3575/57634/8295/23028/2521/6832/328/2073/25/5980/10111/64769/57820/7155/79913/56916/7014/1235/118460/9466/56893/10856/940/27336/472/30009/86/3329/4436/22976/2956/54780/4176/23137/4798/6117/64110/4172/23613/6118/23075/6421/55929/7528/1108/4292/10039/23064/2021/2067/79840/113510/27434/11277/29072/5395/23126/4175/2072/25939/79728/9025/63979/5885/283899/5889/7247/…
BP	GO:0061157	mRNA destabilization	80	0.520275055559985	1.90912797858189	2.76628199697471e-06	0.000115225589324966	9.40554910839284e-05	2597	tags=49%, list=23%, signal=38%	79068/8570/1994/10492/26986/5393/27327/23016/4848/9924/678/23435/29883/3192/25904/56339/28960/5073/3184/57690/11340/1660/9698/23404/51441/197135/4076/56478/54915/23019/246175/57721/23112/4292/170506/55802/340152/201626/196513
BP	GO:0006836	neurotransmitter transport	109	-0.317267	-1.97267	2.83773307548895e-06	0.000117434239546046	9.58583517366124e-05	2583	tags=42%, list=22%, signal=33%	6512/90019/8676/5864/134957/6833/6533/3060/8448/80331/9381/6623/815/673/1136/6622/3690/6809/9379/6540/2914/54407/6536/9152/6535/6855/5582/5023/11255/28964/6804/3177/2901/57512/79772/1861/6582/3382/6813/55784/6854/6507/8291/10211/8825/6583
BP	GO:0000288	nuclear-transcribed mRNA catabolic process, deadenylation-dependent decay	55	0.558717802644729	1.94586551778415	2.92971892990889e-06	0.000120458701550383	9.83271371925959e-05	2597	tags=53%, list=23%, signal=41%	10492/26986/5393/27327/23016/4848/9924/678/29883/3192/25904/28960/5073/3184/57690/11340/1660/23404/197135/4076/56478/23019/246175/23112/4292/170506/55802/201626/196513
BP	GO:0045059	positive thymic T cell selection	12	0.821718160312885	2.15191739897314	3.10458690468579e-06	0.000126077985402367	0.000102914004617919	741	tags=58%, list=6%, signal=55%	4775/972/916/917/7535/915/3707
BP	GO:2001252	positive regulation of chromosome organization	95	0.492830135237081	1.82594827836808	3.10595382208875e-06	0.000126077985402367	0.000102914004617919	4320	tags=62%, list=38%, signal=39%	1736/4216/5588/8607/7203/10155/22880/3178/10575/54737/10111/51535/80063/10574/79913/7014/10856/5073/3184/10694/472/908/86/23310/545/23137/10576/4798/55729/7528/29781/170506/7175/2067/8550/8658/7013/4926/546/5885/283899/54617/26354/83852/6950/65057/26272/22948/10051/2237/3181/93973/51377/79618/125476/9918/54891/80351/9869
BP	GO:0042110	T cell activation	432	0.365925981060357	1.44613707481475	3.25026056170167e-06	0.000131100699745093	0.000107013908700397	3440	tags=39%, list=30%, signal=29%	3932/4088/864/975/921/4775/6693/923/64919/653519/10125/5588/2625/2841/6597/51176/972/6095/3575/919/51561/28639/55274/2534/6599/6932/3115/197358/916/868/3702/55423/6146/4063/917/3117/939/27086/3123/3113/7535/8379/915/3108/54900/914/23598/6775/1803/8320/25/27240/84433/1880/201633/56253/596/3111/1236/57492/114836/100/925/4221/3109/9047/678/22914/22806/3707/23513/6046/1235/9093/1021/1650/27040/10892/…
CC	GO:0101003	ficolin-1-rich granule membrane	52	-0.442687	-2.47632	3.59074548740004e-06	0.00014392340246038	0.000117480729551347	934	tags=31%, list=8%, signal=28%	140885/6556/23218/8987/8778/3958/8972/965/79930/127829/2204/7226/1378/1604/2207/338339
BP	GO:0001732	formation of cytoplasmic translation initiation complex	14	0.780361217376297	2.1084961510989	3.7761875535376e-06	0.000150410270491845	0.000122775782168308	1809	tags=79%, list=16%, signal=66%	8664/51386/8661/8665/8667/8663/8666/10480/3646/27335/8668
BP	GO:0051249	regulation of lymphocyte activation	374	0.379439585490798	1.49499307404594	3.90578006947933e-06	0.000154605816042185	0.000126200491032147	3869	tags=45%, list=34%, signal=31%	3932/2547/864/975/921/6693/923/4773/10125/5588/2625/6597/51176/972/3575/51561/55274/2534/6599/6932/3115/916/868/55423/3117/939/3123/3113/7535/8379/3108/54900/115352/914/1803/25/27240/84433/1880/55795/201633/56253/596/3111/1236/57492/100/3109/678/22914/22806/3707/23513/6046/9093/118460/9466/27040/10892/940/56339/3122/472/30009/86/4092/8943/3125/4208/6188/6375/3329/2475/6601/4436/3662/11126/3824/65…
BP	GO:0061014	positive regulation of mRNA catabolic process	85	0.507341471035115	1.87200698296274	4.48831436192536e-06	0.000176568070546607	0.000144127677560982	2597	tags=47%, list=23%, signal=37%	79068/8570/1994/10492/26986/5393/27327/23016/4848/9924/678/23435/29883/3192/25904/56339/28960/5073/3184/57690/11340/79899/1660/9698/23404/51441/197135/4076/56478/54915/23019/246175/57721/23112/4292/170506/55802/340152/201626/196513
BP	GO:0050857	positive regulation of antigen receptor-mediated signaling pathway	23	0.695127939612967	2.10420646447907	4.64762142152565e-06	0.000181713443677196	0.000148327704650822	2764	tags=70%, list=24%, signal=53%	3932/975/27086/5583/84433/1236/100/6188/50852/57181/5970/3783/25865/26228/3988/1540
CC	GO:0005581	collagen trimer	30	-0.558172	-2.53041	4.82961540154284e-06	0.000186540236085045	0.000152267683026633	3117	tags=77%, list=27%, signal=56%	8685/713/1292/1291/1294/712/1293/10882/8547/129080/84570/51435/1298/11117/84034/390664/1308/4015/1288/2220/1302/1289/114902
BP	GO:0034655	nucleobase-containing compound catabolic process	384	0.369369602667926	1.45529742341747	4.80443386596657e-06	0.000186540236085045	0.000152267683026633	3390	tags=40%, list=29%, signal=29%	5394/79068/1736/8761/10921/8148/7188/10128/60528/8570/1676/80335/1994/79882/115752/10949/2521/6832/10492/328/4869/79621/54888/26986/55149/55795/22916/5393/27327/3182/100/23016/200316/4848/9924/22868/678/23435/9775/29883/118460/23708/2272/3192/25904/53343/56339/28960/5073/3704/3184/472/57690/11340/79899/5214/1660/25804/9698/8801/51594/23404/3646/2475/5511/22882/51441/26135/197135/4076/3183/23098/5…
BP	GO:0002696	positive regulation of leukocyte activation	267	0.390960957254864	1.52480535059636	5.2244174622417e-06	0.00020057356919799	0.000163722708296757	3097	tags=37%, list=27%, signal=28%	3932/2547/864/975/921/6693/923/4773/10125/5588/2625/6597/51176/972/3575/51561/55274/2534/6599/3115/916/55423/3117/939/3123/3113/7535/3108/115352/914/1803/25/84433/1880/55795/596/3111/1236/57492/100/3109/22914/3707/6046/9093/118460/10892/940/3122/30009/86/8943/3125/4208/6188/6375/3329/2475/6601/4436/11126/6504/6605/22976/57181/4282/920/3112/207/10385/942/961/29117/4292/6603/6595/648/30011/10808/26…
MF	GO:0017056	structural constituent of nuclear pore	17	0.740622070958652	2.08926347506086	5.58713561712557e-06	0.000207255692488337	0.000169177142431039	2195	tags=76%, list=19%, signal=62%	9688/23165/23636/9883/23279/55746/23511/79902/57122/53371/4927/9631/7175
MF	GO:0003743	translation initiation factor activity	46	0.580164136844786	1.98659371079952	5.59359471332088e-06	0.000207255692488337	0.000169177142431039	2657	tags=57%, list=23%, signal=44%	9669/8664/51386/8661/8665/1975/8667/1973/8663/8893/1967/8666/10480/3646/8890/1968/84285/8891/4528/27335/1981/8668/83939/1965/1974/1964
BP	GO:0007004	telomere maintenance via telomerase	57	0.555483415411376	1.94370316677702	5.52264002351132e-06	0.000207255692488337	0.000169177142431039	1607	tags=42%, list=14%, signal=36%	5394/1736/4216/5588/55226/54433/7203/3178/55651/10575/10111/10574/5981/7014/3192/5073/10694/472/908/3326/545/3183/10576/6117
CC	GO:0097525	spliceosomal snRNP complex	60	0.546942137113493	1.92657400509121	5.55468419683076e-06	0.000207255692488337	0.000169177142431039	4251	tags=75%, list=37%, signal=48%	9733/10594/23020/10946/6627/9128/10465/26121/51631/6628/6625/55692/27336/10992/10291/6626/9343/6638/25804/24148/10713/51634/51747/9879/6636/9410/9129/55660/6631/23450/79753/55015/6633/84811/23451/51690/79171/9416/57819/6632/6635/8175/23658/6629/83443
CC	GO:0005643	nuclear pore	74	0.520607173539941	1.89298178228083	5.50596573901242e-06	0.000207255692488337	0.000169177142431039	2756	tags=49%, list=24%, signal=37%	9688/23165/23636/3843/9883/23225/91782/8379/29107/81929/55795/23279/8888/55746/348995/23511/8498/79902/10527/7329/5905/57122/5902/53371/5901/4927/9631/84220/64328/7175/3839/10482/8658/29082/11260/10073
BP	GO:0050684	regulation of mRNA processing	96	0.488315435213062	1.81412549713924	5.53157559308007e-06	0.000207255692488337	0.000169177142431039	3241	tags=51%, list=28%, signal=37%	4691/5394/22827/27339/10250/5725/10921/26528/79882/11338/3178/27316/4869/29890/22916/79084/5936/6625/3192/10657/1660/708/58517/1207/728642/9667/6651/65110/6434/91746/6294/8241/170506/65109/10768/64783/1655/4686/22938/3191/9967/1153/3190/29896/6733/10658/10284/55110/55234
MF	GO:0003697	single-stranded DNA binding	90	0.49801097442314	1.84287761098601	5.87791497017623e-06	0.000216531515057417	0.000176748742212418	3728	tags=58%, list=32%, signal=39%	9361/10128/5813/51729/64710/3178/55775/2073/10111/7014/3192/23635/1660/7508/3329/4436/5437/10623/4176/23137/6117/4172/6118/50485/8880/6742/4292/57109/170506/2067/5422/5094/11277/63901/3507/5395/4175/2072/6419/25939/7013/8939/7247/79677/5436/170463/57599/5965/1408/10051/5814/3181
CC	GO:0015030	Cajal body	52	0.562174732932468	1.94443605749192	6.44125228005876e-06	0.000235920119429968	0.000192575128663342	3308	tags=63%, list=29%, signal=45%	9733/9221/1736/55341/4863/54433/2091/9128/26121/51602/55651/114034/22927/96764/2130/9343/10208/84524/23524/50628/9879/6606/8161/6607/9129/25988/6631/3669/90806/55135/51808/11325/7514
BP	GO:0015931	nucleobase-containing compound transport	168	0.430478543517924	1.65584794331747	6.55883073020304e-06	0.000237496751384	0.000193862090123585	4235	tags=57%, list=37%, signal=37%	23180/9688/54847/23165/10128/23636/55308/8570/9883/23225/9984/3178/29107/54888/29890/55186/81929/55795/22916/23279/8888/55746/348995/23511/9775/57187/79902/144983/292/10657/293/1660/81034/9804/57122/11052/7884/53371/23169/9793/5901/4927/65110/8106/4363/9631/961/79228/91746/115286/6741/65109/7175/4686/29072/10482/8658/23443/23507/11260/10073/60386/6396/84248/29074/55110/51808/113829/2733/114789/50…
BP	GO:0002768	immune response-regulating cell surface receptor signaling pathway	274	0.393462003984787	1.53674832305237	6.53915423801243e-06	0.000237496751384	0.000193862090123585	2456	tags=33%, list=21%, signal=27%	23180/3932/59338/975/4773/5588/79037/2625/8631/919/28639/2534/7294/3115/9404/916/868/3702/53347/917/27086/3123/10384/7535/915/54900/115352/5583/25/84433/596/1236/100/5335/7430/925/8893/22914/1967/54923/27040/10892/29760/22954/940/3551/8525/4068/926/387357/10657/931/3125/4208/6188/50852/11126/8890/3824/11118/5295/7187/8891/640/11119/973/55024/57181/2205/5970/930/5601/7410/958/4669/10385/29085/2580…
BP	GO:0000959	mitochondrial RNA metabolic process	37	0.608849054547921	2.01364835163271	6.76281563768139e-06	0.000242866974910562	0.00019824565643017	2652	tags=65%, list=23%, signal=50%	51654/10128/60528/84881/400916/6832/80324/5442/55149/57505/54802/22868/79828/55006/51067/7019/2926/25821/9238/3028/64216/201626/51106/79675
BP	GO:0010833	telomere maintenance via telomere lengthening	65	0.529839371570064	1.89495964846169	6.78335501868509e-06	0.000242866974910562	0.00019824565643017	3401	tags=55%, list=30%, signal=39%	142/5394/1736/4216/5588/55226/54433/7203/3178/55651/10575/10111/10574/5981/7014/3192/5073/10694/472/908/3326/545/3183/10576/6117/54552/170506/8550/8658/2072/7013/55135/6950/65057/26272/22948
CC	GO:0005882	intermediate filament	57	-0.412374	-2.33599	7.00432461381164e-06	0.000249377434434758	0.000203559966136178	2074	tags=54%, list=18%, signal=45%	81851/3887/5317/337978/386682/337882/64780/387264/3851/3872/83900/440051/337963/1674/6253/353332/386681/386677/386685/22941/85302/386684/353333/386680/3882/386683/3883/440021/4001/26502/337966
MF	GO:0005179	hormone activity	31	-0.558198	-2.57007	7.12887970981037e-06	0.000252401946614564	0.000206028792549023	3288	tags=68%, list=29%, signal=49%	57817/3624/122876/94027/7066/79924/3060/3972/2689/4878/2200/1392/3640/170589/268/2201/5617/252995/9365/133/56729
BP	GO:0030488	tRNA methylation	28	0.650641701604395	2.0480959428774	7.38363239669403e-06	0.000259977288752105	0.000212212336751741	2208	tags=64%, list=19%, signal=52%	84705/24140/54888/55798/63892/79828/9836/25917/6894/55006/51504/11180/221078/339175/207/127253/25821/3028
BP	GO:0000470	maturation of LSU-rRNA	21	0.701823751418125	2.07426030955514	7.96254825355683e-06	0.000277296830709933	0.000226349804251239	1631	tags=67%, list=14%, signal=57%	4839/8886/54680/23560/4736/26156/55651/285855/84549/6130/23029/10412/117246/84154
MF	GO:0022836	gated channel activity	110	-0.302357	-1.83499	7.95365111674216e-06	0.000277296830709933	0.000226349804251239	2807	tags=55%, list=24%, signal=42%	358/30819/89832/1141/6512/57657/1188/6833/2902/2185/10008/59285/3767/6339/26251/3757/200909/23415/3768/140738/1136/55362/59283/5024/783/6510/59341/2905/1137/3759/117144/27092/54207/782/59284/27091/1146/5023/2556/79838/3743/50801/2901/57192/3788/775/1135/55129/3778/1144/2281/23413/3749/3785/6327/90134/1187/777/3753/7226
CC	GO:0042613	MHC class II protein complex	14	0.765013511389096	2.06702743343118	8.26806927543731e-06	0.000286371768980228	0.000233757427684274	1724	tags=79%, list=15%, signal=67%	972/3115/3117/3123/3113/3108/3111/3109/3122/3125/3112
MF	GO:0008757	S-adenosylmethionine-dependent methyltransferase activity	89	0.495687722589836	1.83099597077476	8.44409426620075e-06	0.000290887636532418	0.000237443606620564	2834	tags=51%, list=25%, signal=38%	1786/4839/8731/2091/24140/54888/54496/51603/55798/79828/79813/96764/56950/25917/56339/11091/6894/55006/3276/3720/221078/29063/387338/117246/339175/23378/23463/64754/56257/57721/23067/51451/26040/7799/10919/64216/54093/1788/29072/55870/51106/10196/6419/10436/10400
CC	GO:0034703	cation channel complex	64	-0.385879	-2.21908	9.40512048360837e-06	0.000322251789473313	0.000263045305206523	3209	tags=66%, list=28%, signal=48%	389816/9196/808/2017/7881/10242/1804/30819/57657/6833/7341/10008/59285/3767/6339/26251/3757/200909/23415/59283/783/3759/117144/27092/782/59284/3743/6804/50801/2901/5144/3788/6324/775/3778/2281/3749/2280/3785/6327/777/3753
BP	GO:0000387	spliceosomal snRNP assembly	35	0.608970169060031	1.99640117736725	9.63087949637365e-06	0.00032822243331759	0.000267918978165373	3751	tags=74%, list=33%, signal=50%	9733/27339/10594/26121/54496/79084/11218/6628/96764/25929/25804/1207/24148/50628/6636/6606/8161/6607/9129/6631/6633/7375/79760/57819/54960/6632
BP	GO:0033077	T cell differentiation in thymus	69	0.52088596313558	1.88228	9.94441769333732e-06	0.000337105180636376	0.000275169721391226	930	tags=32%, list=8%, signal=29%	4775/6693/64919/10125/2625/972/3575/916/917/7535/915/25/84433/596/1236/100/678/3707/1235/9093/1021/940
BP	GO:0051028	mRNA transport	97	0.475843256730302	1.77098241839087	1.02575821329666e-05	0.000345881327689927	0.000282333449741693	2533	tags=42%, list=22%, signal=33%	9688/23165/10128/23636/55308/8570/9883/23225/9984/3178/29107/54888/29890/81929/55795/22916/23279/8888/55746/348995/23511/9775/57187/79902/144983/1660/57122/7884/53371/4927/65110/8106/9631/79228/91746/65109/7175/4686/29072/10482/8658
CC	GO:0005796	Golgi lumen	40	-0.485653	-2.46744	1.03978072405065e-05	0.000348764344967095	0.000284686777742843	2171	tags=57%, list=19%, signal=47%	3972/176/1673/5155/79651/54361/653808/5046/7473/5549/83452/8858/394263/4043/727897/2147/4325/633/2157/5627/4582/4323/5045
MF	GO:0045182	translation regulator activity	102	0.470101767676831	1.75535492751527	1.12137313789681e-05	0.000374162879990385	0.000305418905896171	1809	tags=35%, list=16%, signal=30%	9669/23/8664/5813/51386/8661/8665/1975/26986/10102/8667/1973/8663/8893/6134/1967/1938/8666/85476/29904/23708/1937/10480/3646/7284/1915/8890/1968/84285/8891/4528/26135/27335/57409/1981/8668
BP	GO:0035710	CD4-positive, alpha-beta T cell activation	97	0.474985264971052	1.76778916452153	1.13894362127449e-05	0.000378046234290746	0.000308588781597507	1245	tags=31%, list=11%, signal=28%	864/975/6693/5588/2625/51176/6095/51561/916/868/4063/27086/3123/6775/84433/1880/114836/4221/6046/10892/940/3122/3716/30009/4092/3125/6375/2475/3662/11126
CC	GO:0031091	platelet alpha granule	64	-0.380989	-2.19096	1.19101644258808e-05	0.000393282268840096	0.000321025539093008	2137	tags=64%, list=19%, signal=52%	2621/928/5345/9749/54676/5154/5270/10184/7450/51097/6678/5005/1950/94121/5004/7076/5155/6622/12/3690/6403/10490/5265/1191/340205/5196/259215/83706/3671/7057/51706/5054/22915/2157/3674/6845/2153/5627/3082/5473/5768
CC	GO:0001772	immunological synapse	42	0.590102353988188	1.99517205879924	1.23243492780923e-05	0.000403509889408354	0.000329374065499366	1668	tags=43%, list=14%, signal=37%	3932/975/923/5588/8631/916/3123/7535/84433/56253/7430/23513/27040/940/3122/5551/490/3002
BP	GO:0006360	transcription by RNA polymerase I	56	0.549397865954043	1.91610792125161	1.24098443941687e-05	0.000403509889408354	0.000329374065499366	1622	tags=39%, list=14%, signal=34%	4691/11137/6597/84172/9031/25926/64425/55646/54700/7270/84128/6949/9533/56919/9013/9451/2965/2475/9188/5437/7343/55127
MF	GO:0004527	exonuclease activity	58	0.536130101427465	1.8811234802587	1.23836908759513e-05	0.000403509889408354	0.000329374065499366	3696	tags=62%, list=32%, signal=42%	5394/115752/55775/328/114034/5442/5393/10111/23016/5810/4848/9924/29883/28960/5073/5428/23404/81875/1653/23019/246175/57109/11277/29922/201626/51692/3669/90806/23357/5426/64782/64421/5883/87178/2237/56915
BP	GO:0006278	RNA-templated DNA biosynthetic process	59	0.543874039819234	1.91639389494062	1.28884081606516e-05	0.000414837501049659	0.000338620484476024	1607	tags=41%, list=14%, signal=35%	5394/1736/4216/5588/55226/54433/7203/3178/55651/10575/10111/10574/5981/7014/3192/5073/10694/472/908/3326/545/3183/10576/6117
BP	GO:0050863	regulation of T cell activation	288	0.385699326192521	1.51131016979415	1.28518853282803e-05	0.000414837501049659	0.000338620484476024	3440	tags=41%, list=30%, signal=29%	3932/864/975/921/6693/923/10125/5588/2625/6597/51176/972/3575/51561/55274/2534/6599/6932/3115/916/868/55423/3117/939/3123/3113/7535/8379/3108/54900/914/1803/25/27240/84433/201633/56253/3111/1236/57492/100/3109/22914/3707/23513/6046/9093/27040/10892/940/56339/3122/30009/86/4092/8943/3125/6188/6375/3329/2475/6601/3662/11126/6504/6605/84524/920/3112/207/10385/11146/942/961/29117/2648/1493/6603/6595/…
BP	GO:1903039	positive regulation of leukocyte cell-cell adhesion	219	0.408478825187793	1.58503192870032	1.34344793478554e-05	0.000430240888863732	0.000351193847855602	3420	tags=42%, list=30%, signal=30%	3932/864/975/921/6693/923/10125/5588/2625/8631/6597/51176/2113/972/3575/51561/55274/2534/6599/3115/916/55423/3117/939/3123/3113/7535/3108/1803/25/84433/3111/1236/57492/100/3109/22914/3707/6046/9093/10892/940/3122/3676/86/8943/3125/6188/6375/3329/2475/6601/11126/6504/6605/5970/920/3112/207/10385/942/961/29117/6603/6595/648/10808/6352/3654/9308/399/22890/8289/1540/3594/29851/3119/57178/8767/8764/31…
BP	GO:0006446	regulation of translational initiation	71	0.511295606679635	1.85271523385735	1.4093825900246e-05	0.000449099762311338	0.000366587829468503	3452	tags=55%, list=30%, signal=39%	9669/1975/4869/22916/28969/8667/23521/22927/5936/8893/56339/9451/10657/3646/2475/4528/55024/51441/27335/57409/440275/1653/1981/54915/90850/7175/1965/4686/6352/1974/6198/5499/1979/23367/7458/8846/1978/5436/26058
BP	GO:0046700	heterocycle catabolic process	408	0.359882316292811	1.42025021223959	1.46608175131601e-05	0.000464842736374973	0.000379438387798049	3333	tags=39%, list=29%, signal=29%	5394/79068/2806/1736/8761/10921/8148/7188/10128/60528/8570/1676/80335/1994/79882/115752/10949/2521/6832/10492/328/4869/79621/54888/26986/55149/55795/22916/5393/27327/3182/100/23016/200316/4848/9924/22868/678/23435/9775/29883/118460/23708/2272/3192/25904/53343/56339/28960/5073/3704/3184/472/57690/11340/79899/5214/1660/3163/25804/9698/8801/51594/23404/3646/2475/5511/22882/51441/57026/26135/197135/4…
BP	GO:0098742	cell-cell adhesion via plasma-membrane adhesion molecules	96	-0.310305	-1.82346	1.47356398894653e-05	0.000464902143641399	0.000379486880321718	2367	tags=48%, list=21%, signal=38%	64403/4359/79414/78999/90952/3557/9746/1002/1364/1088/3897/6402/10893/84628/5097/23705/91179/6403/8641/57863/1824/8763/53834/214/6376/3556/6900/266727/56144/149461/84623/94030/7216/56136/53841/56114/64405/9708/222256/56971/133418/3684/634/3586/57126/1432
CC	GO:0030672	synaptic vesicle membrane	65	-0.3692	-2.12765	1.51392345560494e-05	0.000472952656008348	0.000386058292961797	2577	tags=40%, list=22%, signal=31%	90019/84937/5864/6833/527/8448/80331/9381/6622/7879/6536/598/6855/273/6804/192683/79772/534/7781/3382/51382/55784/6854/4985/528/8291
CC	GO:0099501	exocytic vesicle membrane	65	-0.3692	-2.12765	1.51392345560494e-05	0.000472952656008348	0.000386058292961797	2577	tags=40%, list=22%, signal=31%	90019/84937/5864/6833/527/8448/80331/9381/6622/7879/6536/598/6855/273/6804/192683/79772/534/7781/3382/51382/55784/6854/4985/528/8291
MF	GO:0004540	RNA nuclease activity	79	0.496108550799879	1.82322618770251	1.58306657410291e-05	0.000492140647646723	0.000401720924735125	2875	tags=47%, list=25%, signal=35%	5394/28987/60528/115752/328/114034/5442/5393/23016/51367/4848/9924/29883/28960/5073/10556/23404/81875/5511/80746/79897/11102/51163/246243/23019/246175/51110/2021/10557/340152/10535/201626/25939/51692/3669/55139/90806
BP	GO:2000278	regulation of DNA biosynthetic process	86	0.482690495222903	1.78368276446864	1.66693453122328e-05	0.000513206462197388	0.000418916371894504	3401	tags=52%, list=30%, signal=37%	5394/1736/4216/5588/55226/4772/7203/3178/10575/4609/64769/10574/4221/4931/7014/3192/5073/3184/10694/54921/472/908/27000/3326/545/3183/10576/5985/10039/54552/25865/8550/5111/8658/9314/7013/55135/5984/2671/25970/6950/65057/26272/5983/22948
BP	GO:1903037	regulation of leukocyte cell-cell adhesion	283	0.381564021655173	1.49331073114217	1.66321531007598e-05	0.000513206462197388	0.000418916371894504	3440	tags=40%, list=30%, signal=29%	3932/864/975/921/6693/923/10125/5588/2625/8631/6597/51176/2113/972/3575/51561/55274/2534/6599/3115/916/868/55423/3117/939/3123/3113/7535/8379/3108/54900/1803/25/84433/201633/56253/3111/1236/57492/100/3109/22914/3707/23513/6046/9093/10892/940/3122/30009/3676/86/4092/8943/3125/6188/6375/3329/2475/6601/11126/6504/6605/84524/5970/920/3112/445/207/10385/11146/942/5465/961/29117/1493/6603/6595/648/1080…
MF	GO:0022824	transmitter-gated monoatomic ion channel activity	15	-0.707168	-2.58027	1.73144419976443e-05	0.000527966214598025	0.000430964353323386	2744	tags=87%, list=24%, signal=66%	89832/1141/2902/2185/200909/1136/2905/1137/1146/2556/2901/1135/1144
MF	GO:0022835	transmitter-gated channel activity	15	-0.707168	-2.58027	1.73144419976443e-05	0.000527966214598025	0.000430964353323386	2744	tags=87%, list=24%, signal=66%	89832/1141/2902/2185/200909/1136/2905/1137/1146/2556/2901/1135/1144
BP	GO:0032206	positive regulation of telomere maintenance	63	0.527926286997514	1.88395590053142	1.74888092666039e-05	0.000530743721219364	0.00043323155586745	4010	tags=63%, list=35%, signal=42%	1736/4216/5588/8607/7203/3178/10575/10111/10574/79913/7014/10856/5073/3184/10694/472/908/86/545/10576/4798/7528/170506/2067/8550/8658/7013/546/283899/54617/26354/6950/65057/26272/22948/3181/93973/51377/79618/125476
BP	GO:0042113	B cell activation	204	0.412836890798311	1.5990433224893	1.77680235758042e-05	0.000536661678903318	0.000438062222557367	2804	tags=38%, list=24%, signal=29%	975/55619/4773/10125/51176/972/3575/939/55846/7535/54900/115352/25/84433/1880/55795/596/100/7155/678/22806/643/1235/118460/9466/10892/29760/940/4242/472/30009/3676/292/9452/931/4208/3329/4436/11331/9678/5295/84447/3955/22976/3394/2956/973/4064/55024/57181/4282/7163/930/359948/10758/3398/958/23075/942/7528/200081/4292/10039/1493/5450/2067/648/79840/933/30011/5395/51293/22890/9734/9025/1540/974/374…
MF	GO:0008201	heparin binding	70	-0.34952	-1.90977	1.82828465106021e-05	0.000549606513264469	0.00044862873612411	2259	tags=54%, list=20%, signal=44%	2264/5792/7123/6649/3053/4053/654429/6402/2200/7059/4057/84570/5046/6403/3068/64100/5549/89797/53834/5197/3918/1308/4043/5196/2147/4192/9508/11167/7057/1302/26577/1289/170689/202915/8828/5118/30008/5045
MF	GO:0022843	voltage-gated monoatomic cation channel activity	51	-0.416224	-2.30381	1.89855674530819e-05	0.00056805174356099	0.000463685072167683	2552	tags=71%, list=22%, signal=55%	389816/9196/3772/7881/23416/30819/57657/6833/10008/59285/3767/26251/3757/23415/3768/59283/783/3759/117144/27092/54207/782/59284/27091/3743/50801/3788/775/3778/23413/3749/3785/6327/90134/777/3753
CC	GO:0000781	chromosome, telomeric region	108	0.464620632259435	1.74127000604866	1.91168788903396e-05	0.000569307799851094	0.000464710356498072	3903	tags=56%, list=34%, signal=38%	142/2547/55226/54433/5813/80335/5931/23028/9984/328/55651/10111/23353/4221/7014/57187/5928/472/25777/152485/4436/54780/5884/545/4176/23137/6117/4172/6118/9219/23468/79228/1108/5501/6741/23064/170506/2067/5111/4175/8658/2072/7013/5431/9025/5499/546/57459/55135/79677/65057/55183/197370/24144/56897/5591/2237/3181/10728/7011/10951
BP	GO:1901987	regulation of cell cycle phase transition	283	0.380051116212096	1.4873897380581	1.94274118901103e-05	0.000575864632444991	0.000470062519270136	3717	tags=41%, list=32%, signal=28%	27339/6597/55920/55274/6599/1019/9184/79791/4869/8379/79621/54888/894/8697/55795/51603/596/10111/57492/3550/5810/678/994/51433/1021/8881/472/86/25942/57646/2071/8883/60561/7508/6601/4436/8556/11331/1407/6240/25896/56984/6605/22976/5884/545/57099/9575/9183/440275/1112/8462/80279/1981/6118/3398/84861/207/10385/5721/5720/51434/8720/56257/10926/29117/51451/6603/26060/1028/7325/7175/6595/6872/5356/112…
MF	GO:0015079	potassium ion transmembrane transporter activity	57	-0.39462	-2.23542	2.03416794140163e-05	0.000600173717155212	0.000489905358986689	3417	tags=65%, list=30%, signal=46%	389816/9196/3772/7881/23416/10242/358/30819/57657/84286/6833/10008/3767/26251/9990/3757/23415/3768/3759/23315/54207/6553/57468/478/6560/3743/50801/2901/3788/55002/3778/3749/3785/6327/90134/56996/3753
CC	GO:0043596	nuclear replication fork	29	0.641592827230133	2.03763515891169	2.24181316832912e-05	0.000658390567823109	0.000537426178893161	2534	tags=62%, list=22%, signal=49%	142/27339/9031/5425/2073/56916/7507/6117/4172/6118/50485/5557/10286/5422/5356/11277/5111/83637
MF	GO:0008134	transcription factor binding	452	0.356869019199559	1.41506533757134	2.30382203017518e-05	0.000673498064142497	0.000549758014153827	3143	tags=35%, list=27%, signal=27%	142/8237/4088/864/10915/4775/4773/2625/83860/8607/6597/4772/51176/2113/5813/64710/54680/6095/2091/5757/23082/23028/64425/55787/27086/55646/51523/28951/9112/4869/51602/8320/4609/2962/5393/596/56919/9324/10664/5469/4848/1487/9862/11218/79813/26155/80764/64784/29883/84181/3399/29969/3192/64210/10270/10856/55128/54880/22954/55689/9612/25942/55832/115426/1660/4208/2965/583/708/6188/7329/7508/2475/5732…
MF	GO:0000049	tRNA binding	45	0.57087883035743	1.9427857809036	2.47970521742512e-05	0.000721605541125583	0.000589026829344625	2708	tags=60%, list=24%, signal=46%	9669/55226/23107/55140/84881/80324/54888/57505/10667/25917/11180/51067/221078/1915/1968/440275/2193/83939/6741/26024/3028/9255/51091/91607/1964/92675/11260
BP	GO:0006352	DNA-templated transcription initiation	142	0.431788803587344	1.64693266566619	2.51943085065737e-05	0.000729833309601792	0.000595742931289413	3128	tags=42%, list=27%, signal=31%	83860/6597/1019/64425/10432/54700/5442/4609/55795/2962/57492/5469/4221/9862/26155/2308/9013/11091/55832/2071/51504/80227/6908/6878/51773/22976/6874/5433/7019/7343/10001/55729/29117/9014/23064/10302/170506/6873/6877/2067/84246/219541/64216/6872/5438/9774/51616/55290/51106/2975/9441/9440/8289/5253/8467/9656/5929/84656/114825/3725
CC	GO:0033290	eukaryotic 48S preinitiation complex	16	0.726229956326505	2.03369383244252	2.54876012193444e-05	0.000731677849418388	0.000597248578596492	2657	tags=81%, list=23%, signal=63%	8664/51386/8661/8665/8667/8663/8666/10480/3646/27335/8668/1965/1964
BP	GO:0042100	B cell proliferation	64	0.52052411869185	1.86044396329348	2.53986437498134e-05	0.000731677849418388	0.000597248578596492	2250	tags=41%, list=20%, signal=33%	975/4773/10125/51176/972/3575/115352/25/84433/1880/596/100/22806/472/931/4208/3329/973/4064/57181/4282/930/958/1493/648/933
MF	GO:0005539	glycosaminoglycan binding	100	-0.301506	-1.83287	2.81727565089999e-05	0.000805134427048683	0.000657209170014054	2259	tags=51%, list=20%, signal=41%	2264/5792/3098/7123/8425/6649/3053/4053/960/654429/6402/176/2200/7059/4057/653808/84570/5046/6403/2799/3068/64100/5549/89797/53834/5197/3918/1308/4043/5196/2147/4192/9508/11167/7057/7097/1302/633/3697/26577/1289/170689/57115/202915/8828/5118/7130/8692/8993/30008/5045
CC	GO:0022627	cytosolic small ribosomal subunit	39	0.582140638625941	1.94649456887002	2.84344294270097e-05	0.000808984905081844	0.000660352209719371	3705	tags=67%, list=32%, signal=45%	6234/6223/6191/6209/6228/6217/6193/6207/6233/3921/6188/6202/6187/6230/6224/6222/6194/83939/6205/113251/6235/6231/6206/6208/6232/7311
BP	GO:0045739	positive regulation of DNA repair	91	0.477667281998914	1.77138457191635	2.88336151465045e-05	0.00081669613034966	0.00066664667159778	4373	tags=63%, list=38%, signal=39%	142/8607/6597/10155/55274/6599/57634/8295/2521/57492/64769/7155/79913/10856/4255/86/1660/6188/6601/6605/4798/55929/7528/29117/10039/6603/6595/113510/5111/6419/8289/9025/283899/54617/79184/5977/55135/9643/23411/80314/55193/57599/55183/7334/5591/23201/93973/2140/51377/10902/125476/9274/605/54891/23347/196528/7336
BP	GO:0002396	MHC protein complex assembly	18	0.702618820227702	2.00367853144174	2.98900219199853e-05	0.000839159073550952	0.000684982556589693	1868	tags=67%, list=16%, signal=56%	3115/3117/3123/3113/3108/3111/3109/3122/3125/2923/3112/55080
BP	GO:0002501	peptide antigen assembly with MHC protein complex	18	0.702618820227702	2.00367853144174	2.98900219199853e-05	0.000839159073550952	0.000684982556589693	1868	tags=67%, list=16%, signal=56%	3115/3117/3123/3113/3108/3111/3109/3122/3125/2923/3112/55080
BP	GO:0000027	ribosomal large subunit assembly	20	0.686117584045266	2.00618335740934	3.08572108154107e-05	0.000862513177748301	0.000704045871882548	1872	tags=70%, list=16%, signal=59%	4839/23195/22907/6147/6134/22868/23212/55299/6125/55794/56342/84154/6128/6175
CC	GO:0000775	chromosome, centromeric region	166	0.421268798401894	1.62019972323578	3.18067501549477e-05	0.000881323559728182	0.000719400271239138	3443	tags=42%, list=30%, signal=30%	1786/6597/9031/55920/55274/6599/91782/9184/8379/81929/23279/54107/10664/64769/55746/348995/10734/79902/3192/86/25942/115426/6601/10320/5905/6605/23310/57122/54108/23137/9183/9793/5518/9126/23122/23244/25983/79003/7405/91272/8243/23468/29117/5501/9682/6603/7175/23081/1788/1616/119504/10428/3835/29082/5253/26039/546/5885/54820/8467/6396/79677/9735/7514/134492/9985/5527/55193/79980
BP	GO:0044270	cellular nitrogen compound catabolic process	407	0.357468263498399	1.41040421542071	3.17114252294084e-05	0.000881323559728182	0.000719400271239138	3333	tags=39%, list=29%, signal=29%	5394/79068/1736/8761/10921/8148/7188/10128/60528/8570/1676/80335/1994/79882/115752/10949/2521/6832/10492/328/4869/79621/54888/26986/55149/55795/22916/5393/27327/3182/100/23016/200316/4848/9924/22868/678/23435/9775/29883/118460/23708/2272/3192/25904/53343/56339/28960/5073/3704/3184/472/57690/11340/79899/5214/1660/3163/25804/9698/8801/51594/23404/3646/2475/5511/22882/51441/57026/26135/197135/4076/3…
MF	GO:0031492	nucleosomal DNA binding	22	0.667203262870043	1.99679895702741	3.34498108666268e-05	0.00092283828854118	0.00075328760675721	3124	tags=77%, list=27%, signal=56%	6597/6599/9324/5928/86/6601/3065/6605/3183/10473/9219/1108/6603/3150/53615/57459/3151
BP	GO:0050862	positive regulation of T cell receptor signaling pathway	15	0.746760435487525	2.05692859097107	3.41834666315186e-05	0.000939013934666674	0.000766491343434506	2764	tags=80%, list=24%, signal=61%	3932/975/84433/1236/100/6188/50852/5970/3783/25865/3988/1540
BP	GO:0010564	regulation of cell cycle process	466	0.356447999783557	1.41606324097424	3.45176757726459e-05	0.00094412509742091	0.000770663445531583	3717	tags=39%, list=32%, signal=27%	27339/55226/6597/23636/64682/9031/274/55920/55274/6599/1778/1019/55787/10432/91782/9184/79791/4869/8379/79621/54888/894/8697/4609/55795/51603/596/10111/57492/10664/3550/5469/5810/678/81669/7014/994/643/51433/1021/3192/940/8881/57448/472/86/4682/25942/57646/2071/8883/60561/9698/7508/6601/4436/8556/11331/1407/6240/25896/56984/6605/23310/22976/5884/545/5902/51441/57099/23137/57026/9575/9183/1459/440…
CC	GO:0005852	eukaryotic translation initiation factor 3 complex	15	0.745893058100485	2.05453942670663	3.48603450597978e-05	0.00094942298746193	0.000774987967996045	1809	tags=73%, list=16%, signal=62%	8664/51386/8661/8665/8667/8663/8666/10480/3646/27335/8668
CC	GO:0035580	specific granule lumen	54	-0.400522	-2.22807	3.74084051715088e-05	0.00100592306395791	0.000821107432190079	2893	tags=50%, list=25%, signal=38%	1509/5005/10855/124583/1118/10321/5004/8836/4057/6590/671/1774/2352/30/10562/6947/5873/54472/3934/126014/4317/8993/5768/56729/116844/3240/383
BP	GO:0000466	maturation of 5.8S rRNA from tricistronic rRNA transcript (SSU-rRNA, 5.8S rRNA, LSU-rRNA)	16	0.719453558359905	2.01471758582697	3.71648701120314e-05	0.00100592306395791	0.000821107432190079	1532	tags=56%, list=13%, signal=49%	5394/65095/5393/23016/23212/11340/23404/29777/117246
BP	GO:1904872	regulation of telomerase RNA localization to Cajal body	17	0.710543611791181	2.00441341645625	3.72982368708066e-05	0.00100592306395791	0.000821107432190079	1538	tags=71%, list=13%, signal=61%	5394/1736/8607/7203/55651/10575/10574/10856/5073/10694/908/10576
BP	GO:0048024	regulation of mRNA splicing, via spliceosome	78	0.493005360249744	1.80465	3.76657549490797e-05	0.00100858763147263	0.000823282445636232	3241	tags=51%, list=28%, signal=37%	4691/5394/22827/27339/10250/5725/10921/26528/11338/3178/27316/4869/29890/79084/5936/6625/3192/10657/708/58517/1207/6651/65110/6434/91746/8241/65109/64783/1655/4686/22938/3191/9967/1153/3190/29896/6733/10658/10284/55234
BP	GO:0046112	nucleobase biosynthetic process	14	0.739091446622274	1.99698733844396	4.02778905408943e-05	0.00107402090551096	0.000876693834191146	1971	tags=71%, list=17%, signal=59%	5631/100/7372/353/5471/8833/10606/2475/2618/790
BP	GO:0034504	protein localization to nucleus	234	0.39765832375959	1.54423938670027	4.1293948447503e-05	0.00109652638939974	0.000895064443980526	2491	tags=33%, list=22%, signal=27%	142/9500/4088/9688/1736/83860/23636/7203/10155/3843/2534/9883/1994/868/29098/400916/55035/4771/4869/9679/10575/55705/149628/1434/5469/55746/23353/10574/4931/23511/23435/23212/1855/84268/79902/29969/3192/10527/3716/10694/9451/908/25942/25777/2475/11331/27341/5905/5295/57122/10430/23568/7507/53371/10576/5901/84154/4927/80279/10758/54971/56478/207/55929/9631/84897/56257/84220/10628/26060/7175/3839/5…
BP	GO:0034728	nucleosome organization	53	0.52816842141236	1.8350315277129	4.24633416131261e-05	0.00112289990083175	0.000916592418659398	2947	tags=60%, list=26%, signal=45%	9733/6749/6418/6597/11198/6599/4869/50809/54107/8888/6046/5928/6601/6605/51773/54108/23234/64754/4673/25842/6603/23523/29072/1616/4678/7290/8289/64061/257218/546/8467/3159
MF	GO:0044183	protein folding chaperone	46	0.553387523051686	1.89490542953626	4.36104226395404e-05	0.00114846786562724	0.000937462847692947	3723	tags=59%, list=32%, signal=40%	3313/972/7203/8570/1676/90624/79031/10575/10574/10131/10694/3312/908/3326/3329/3308/10576/5202/10808/7184/3336/5201/6950/22948/7456/3309/51182
BP	GO:0000725	recombinational repair	113	0.455365364443468	1.71413132032895	4.3936634096544e-05	0.00115229699216986	0.000940588458761622	4628	tags=61%, list=40%, signal=37%	142/2547/8607/64710/57634/8295/23028/2521/2073/25/5980/64769/56893/10856/27336/472/86/54780/4176/23137/6117/64110/4172/23613/6118/6421/55929/7528/1108/113510/29072/23126/4175/2072/25939/79728/63979/5885/5889/54617/55135/79677/9643/55159/80314/9985/57599/5965/55183/197370/7334/2237/8317/10902/26168/3364/6119/23347/196528/254394/125150/84515/7520/11073/25836/8089/254225/10213/10524
MF	GO:0003713	transcription coactivator activity	210	0.402554189550189	1.56148690549707	4.52719193375342e-05	0.00118245058171355	0.000965202007619041	4113	tags=51%, list=36%, signal=33%	9500/23076/23175/10915/8607/4863/283149/6597/2113/64710/10155/6599/23082/23028/2521/10432/9112/328/4869/25/57492/5469/79084/1487/9862/64210/22954/117143/86/133746/84441/1660/7508/6601/3662/57326/6878/7337/29777/6605/23568/55749/9049/55809/10001/6867/9219/29117/2648/6603/5450/6595/23081/51741/54093/408/8805/3054/1616/22938/9441/83637/23326/9967/9830/9440/8289/5253/5927/10084/57178/26039/9913/3159/…
CC	GO:0005743	mitochondrial inner membrane	327	0.372267083460547	1.46310703993139	4.68652260294322e-05	0.0012190697366758	0.00099509322035426	3970	tags=46%, list=34%, signal=31%	55037/3313/28973/3945/10989/117145/84277/23107/5832/25875/400916/54902/64949/65005/51116/55186/6472/4723/57048/124995/64965/740/10131/10884/26520/6389/6687/7818/345778/93058/5018/22/55750/64968/79590/23203/5250/292/25813/84311/10939/293/112724/6188/65993/4358/9801/3329/81034/11331/63875/54948/192286/64981/3954/60488/55967/54148/64978/60558/51373/1353/9131/134266/64432/79064/64951/128308/84545/283…
BP	GO:0000245	spliceosomal complex assembly	59	0.530190136766721	1.86817731104647	4.73577459876404e-05	0.00122687363893997	0.0010014633319252	3053	tags=59%, list=27%, signal=44%	22827/27339/23020/10946/11338/6627/51631/6628/55692/27336/10992/10291/11168/24148/10713/51634/51747/1653/9879/6636/6606/91746/6607/23064/8233/4686/6631/23450/79753/55015/6633/84811/6733/10658/23451
BP	GO:0065004	protein-DNA complex assembly	125	0.442649107876865	1.67442746773343	4.7760468845792e-05	0.00123229744111025	0.00100589063301046	2958	tags=42%, list=26%, signal=31%	9733/6749/6418/83860/6597/11198/64425/54700/4869/50809/54107/5469/9862/6046/5928/9013/55832/152485/6908/6878/51773/6874/54108/7343/10001/55729/79003/23234/64754/4673/25842/9014/23523/6873/6877/84246/219541/6872/55290/23126/1616/9441/4678/7290/9440/7013/64061/257218/546/5889/8467/6925
BP	GO:0002399	MHC class II protein complex assembly	13	0.755944803838742	2.00631142669131	4.84450302694511e-05	0.00123571028508539	0.00100867644402653	1724	tags=77%, list=15%, signal=65%	3115/3117/3123/3113/3108/3111/3109/3122/3125/3112
BP	GO:0002503	peptide antigen assembly with MHC class II protein complex	13	0.755944803838742	2.00631142669131	4.84450302694511e-05	0.00123571028508539	0.00100867644402653	1724	tags=77%, list=15%, signal=65%	3115/3117/3123/3113/3108/3111/3109/3122/3125/3112
MF	GO:0008408	3'-5' exonuclease activity	43	0.563608396552057	1.91309365296963	4.84744345318292e-05	0.00123571028508539	0.00100867644402653	3696	tags=67%, list=32%, signal=46%	5394/115752/328/114034/5442/5393/10111/23016/5810/4848/9924/29883/5073/5428/23404/81875/23019/246175/57109/11277/29922/201626/3669/90806/23357/5426/5883/87178/56915
BP	GO:0050856	regulation of T cell receptor signaling pathway	41	0.575237215830323	1.93854886544003	5.06063551838853e-05	0.00128491753620279	0.00104884297470648	2764	tags=54%, list=24%, signal=41%	3932/975/79037/868/53347/84433/1236/100/7430/10892/8525/4068/6188/50852/11126/5970/10385/29085/3783/25865/3988/1540
BP	GO:0140694	non-membrane-bounded organelle assembly	272	0.38021554306632	1.48411847440616	5.08447962357799e-05	0.00128584875559772	0.00104960310358072	3322	tags=37%, list=29%, signal=27%	9669/55239/4839/23636/6234/10982/23195/1778/29098/22907/10432/91782/5822/6147/4869/51116/6223/10146/7430/6209/4848/9924/6134/22868/11273/6228/23212/29883/3192/55299/85378/6193/6125/8994/23354/203068/3921/708/25804/6188/55794/56342/27341/51388/29777/25914/51441/197135/4076/56647/5601/9126/9371/23122/84154/7840/93323/51119/79003/6128/56478/6175/54915/27229/23019/8243/256364/246175/2648/83939/4292/6…
CC	GO:0000792	heterochromatin	55	0.522909284879143	1.8211539735427	5.43410269595979e-05	0.00136344631816345	0.00111294386752728	3186	tags=56%, list=28%, signal=41%	23076/1786/9031/10155/22880/54107/54737/7155/56916/115426/4204/10320/3065/23310/6015/54108/23466/1911/23378/51434/23468/9682/23081/648/53615/1788/546/8467/3159/23411/6950
MF	GO:0003712	transcription coregulator activity	387	0.356072166464499	1.40244168385557	5.41615271953258e-05	0.00136344631816345	0.00111294386752728	4150	tags=45%, list=36%, signal=30%	9500/23076/23175/10915/8148/8607/4863/283149/6597/84678/2113/64710/10155/55274/6599/8295/9404/23082/23028/2521/10432/9112/328/4869/25/57492/57727/80063/5469/79084/4848/1487/9862/26155/10771/29883/3192/64210/2130/10856/54880/22954/55689/9612/117143/694/86/133746/8994/4092/25942/84441/4204/1660/708/7508/6601/3662/57326/9139/3065/6878/7337/29777/6605/22980/23568/23013/55749/9049/55809/51460/359948/1…
CC	GO:0101031	protein folding chaperone complex	32	0.600801263486494	1.93490729488807	5.57460987039298e-05	0.00139321524329468	0.00113724342536562	3831	tags=78%, list=33%, signal=52%	8607/7203/10575/10574/10856/10694/3312/908/3326/56984/10576/23234/81572/10963/5202/9531/7248/8409/8624/6950/79657/22948/10273/23753/10728
BP	GO:0007059	chromosome segregation	274	0.379830089628086	1.48350602439203	5.7024767247123e-05	0.00141960485025748	0.00115878453838521	3100	tags=35%, list=27%, signal=26%	6597/23636/10726/64682/9031/10982/55920/55274/6599/1778/29098/91782/9184/8379/8697/81929/55795/57492/10664/3550/57820/23353/348995/10734/7155/56916/23212/9391/51433/3192/64210/10270/85378/8881/472/292/86/23354/203068/6188/9698/7329/6601/56984/6605/23310/23137/9183/1459/56647/5518/5901/9126/9371/23122/93323/56271/79003/7405/84861/91272/27229/51434/8243/29117/256364/29781/4292/51451/6603/7175/6595/…
MF	GO:0030515	snoRNA binding	26	0.632415698993633	1.96333100114637	5.94906480420907e-05	0.00147522918277138	0.00120418915676434	1747	tags=58%, list=15%, signal=49%	10528/1736/55272/54433/55720/51602/55651/9790/26747/92856/55813/10885/9188/55127/10607
MF	GO:0005267	potassium channel activity	40	-0.449289	-2.28269	6.04327003606802e-05	0.00149278139301789	0.00121851654501216	3417	tags=72%, list=30%, signal=51%	389816/9196/3772/7881/23416/10242/358/30819/57657/84286/6833/10008/3767/26251/3757/23415/3768/3759/54207/3743/50801/2901/3788/3778/3749/3785/6327/90134/3753
BP	GO:0043383	negative T cell selection	12	0.768726069042906	2.0131415890672	6.2541021182767e-05	0.00153889547489488	0.00125615820640209	976	tags=58%, list=8%, signal=53%	6693/972/916/7535/1236/940/387357
BP	GO:1904356	regulation of telomere maintenance via telomere lengthening	50	0.544332678921571	1.88485968800406	6.30001078524218e-05	0.00154422956670571	0.00126051227937922	3401	tags=58%, list=30%, signal=41%	142/5394/1736/4216/5588/55226/7203/3178/10575/10574/7014/3192/5073/10694/472/908/545/3183/10576/54552/170506/8550/8658/2072/7013/6950/65057/26272/22948
MF	GO:0003730	mRNA 3'-UTR binding	83	0.475009428693239	1.74968619126929	6.38193560557935e-05	0.00155831707334702	0.00127201152501606	1518	tags=35%, list=13%, signal=31%	3609/8761/10921/8148/10128/8570/26528/1994/10949/3178/2521/220988/26156/26986/5393/5936/678/23435/3192/25929/5073/3184/144983/6125/11340/9698/84294/26135/3183
BP	GO:0051968	positive regulation of synaptic transmission, glutamatergic	22	-0.575852	-2.38787	6.54787784406307e-05	0.00158667777567353	0.00129516158916789	2415	tags=64%, list=21%, signal=50%	23096/2902/2185/57555/1956/59283/85358/2905/27092/54413/59284/27091/7143/57616
CC	GO:0005732	sno(s)RNA-containing ribonucleoprotein complex	16	0.708010842389756	1.98267404274236	6.52890397251503e-05	0.00158667777567353	0.00129516158916789	2293	tags=69%, list=20%, signal=55%	10528/1736/54433/2091/10199/51602/55651/51367/10556/9410/10557
CC	GO:0016282	eukaryotic 43S preinitiation complex	17	0.69701722203205	1.96625604418593	6.61953588358784e-05	0.00159796599189793	0.00130437585074526	1809	tags=65%, list=16%, signal=55%	8664/51386/8661/8665/8667/8663/8666/10480/3646/27335/8668
CC	GO:0071005	U2-type precatalytic spliceosome	48	0.537519632460253	1.84912936880116	7.06503944078823e-05	0.00169907533419409	0.00138690863620161	4251	tags=75%, list=37%, signal=48%	10594/23020/10946/6627/9128/26121/7737/3550/6628/10992/10291/9343/25804/24148/23524/51634/6636/9129/4236/23450/10283/79753/6633/84811/23451/8449/55110/51690/55234/57819/6632/6635/8175/23658/6629/83443
BP	GO:0006405	RNA export from nucleus	70	0.497472600220914	1.79746858014054	7.15197055984891e-05	0.00171351535255327	0.001398695627494	3411	tags=57%, list=30%, signal=40%	9688/23636/55308/9883/9984/3178/29107/54888/29890/55795/22916/23279/8888/55746/23511/9775/57187/79902/10657/1660/57122/11052/5901/4927/8106/9631/79228/91746/6741/7175/4686/29072/10482/11260/84248/55110/51808/2733/7514/55677
BP	GO:0000963	mitochondrial RNA processing	19	0.676069882964186	1.95357134230649	7.42542744630204e-05	0.00177236888072221	0.00144673614979794	2652	tags=74%, list=23%, signal=57%	51654/60528/84881/6832/80324/55149/54802/22868/79828/55006/25821/9238/3028/79675
BP	GO:0016556	mRNA modification	23	0.642599965125743	1.94520019069363	7.5841697785729e-05	0.00180350425368825	0.0014721511015596	2579	tags=61%, list=22%, signal=47%	1736/84881/80324/54888/3182/79828/56339/55006/26995/57721/142940/79872/54517/27079
BP	GO:1900151	regulation of nuclear-transcribed mRNA catabolic process, deadenylation-dependent decay	21	0.663242627645055	1.96023268712315	7.7170699499264e-05	0.00182828575430784	0.00149237956143754	2141	tags=52%, list=19%, signal=43%	10492/26986/678/29883/3192/3184/57690/1660/23019/23112/170506
BP	GO:0000724	double-strand break repair via homologous recombination	111	0.450913336845491	1.6970204218916	7.8052320902687e-05	0.00184232385597342	0.00150383847914651	4628	tags=60%, list=40%, signal=36%	142/8607/64710/57634/8295/23028/2521/2073/25/5980/64769/56893/10856/27336/472/86/54780/4176/23137/6117/64110/4172/23613/6118/6421/55929/7528/1108/113510/29072/23126/4175/2072/25939/79728/63979/5885/5889/54617/55135/79677/9643/55159/80314/9985/57599/5965/55183/197370/7334/2237/8317/10902/26168/3364/6119/23347/196528/254394/125150/84515/11073/25836/8089/254225/10213/10524
CC	GO:0035579	specific granule membrane	81	-0.316044	-1.80373	8.0563730065859e-05	0.00189458543066317	0.00154649817046213	1355	tags=25%, list=12%, signal=22%	5337/5023/79895/353189/64386/54918/23601/51382/683/3684/634/53831/2204/10970/7226/10555/57126/2040/966/338339
CC	GO:0071011	precatalytic spliceosome	49	0.535572534083317	1.84662574954389	8.26387286480372e-05	0.00193623756497772	0.00158049766632585	4251	tags=73%, list=37%, signal=47%	10594/23020/10946/6627/9128/26121/7737/3550/6628/10992/10291/9343/25804/24148/23524/51634/6636/9129/4236/23450/10283/79753/6633/84811/23451/8449/55110/51690/55234/57819/6632/6635/8175/23658/6629/83443
BP	GO:0045943	positive regulation of transcription by RNA polymerase I	29	0.61847076077217	1.9642017700678	8.43149063330939e-05	0.00196827435187109	0.00160664841757529	3053	tags=59%, list=27%, signal=43%	4691/11137/6597/9031/25926/55646/84128/56919/9451/2475/9188/7343/55127/55011/23160/8467/23451
CC	GO:0030894	replisome	21	0.661519229454598	1.95513913413808	8.50854592868218e-05	0.00197901325560188	0.00161541429041672	2478	tags=62%, list=22%, signal=49%	27339/5425/2073/7507/6117/4172/6118/50485/5557/10286/5422/5356/5111
BP	GO:0032210	regulation of telomere maintenance via telomerase	45	0.551695988903239	1.87750371116702	9.28852226939512e-05	0.00214864133284613	0.00175387704161893	3401	tags=58%, list=30%, signal=41%	5394/1736/4216/5588/55226/7203/3178/10575/10574/7014/3192/5073/10694/472/908/545/3183/10576/54552/8550/8658/7013/6950/65057/26272/22948
CC	GO:1904949	ATPase complex	110	0.450290192506185	1.6934804104659	9.30527236569172e-05	0.00214864133284613	0.00175387704161893	3053	tags=44%, list=27%, signal=32%	64919/8607/6597/9031/55274/6599/57634/8295/5931/9112/84317/54107/57492/53335/79913/5928/10856/86/1107/6601/9188/3065/6605/51773/54108/2186/4798/55929/7528/9219/29117/1108/23545/6603/65980/6595/10042/53615/10428/8289/7415/26039/283899/57459/8467/54617/5977/23451
BP	GO:0090670	RNA localization to Cajal body	18	0.681224632621757	1.94266810420927	0.000100507650999675	0.00228272012167199	0.00186332188282854	1538	tags=67%, list=13%, signal=58%	5394/1736/8607/7203/55651/10575/10574/10856/5073/10694/908/10576
BP	GO:0090671	telomerase RNA localization to Cajal body	18	0.681224632621757	1.94266810420927	0.000100507650999675	0.00228272012167199	0.00186332188282854	1538	tags=67%, list=13%, signal=58%	5394/1736/8607/7203/55651/10575/10574/10856/5073/10694/908/10576
BP	GO:0090672	telomerase RNA localization	18	0.681224632621757	1.94266810420927	0.000100507650999675	0.00228272012167199	0.00186332188282854	1538	tags=67%, list=13%, signal=58%	5394/1736/8607/7203/55651/10575/10574/10856/5073/10694/908/10576
BP	GO:0090685	RNA localization to nucleus	18	0.681224632621757	1.94266810420927	0.000100507650999675	0.00228272012167199	0.00186332188282854	1538	tags=67%, list=13%, signal=58%	5394/1736/8607/7203/55651/10575/10574/10856/5073/10694/908/10576
BP	GO:0140718	facultative heterochromatin formation	32	0.591694516756308	1.90557861042646	0.000100776015524957	0.00228272012167199	0.00186332188282854	3131	tags=62%, list=27%, signal=46%	1786/10155/22880/23028/4609/54737/51535/80063/79813/3720/3065/55729/23378/53615/1788/5253/5927/8467/83852/23411
BP	GO:0000819	sister chromatid segregation	163	0.413089176777626	1.58568424046501	0.000101366671023564	0.00228272012167199	0.00186332188282854	3046	tags=35%, list=26%, signal=26%	6597/23636/10726/64682/9031/55274/6599/29098/91782/9184/8379/8697/81929/55795/57492/3550/7155/23212/51433/3192/10270/8881/472/86/6601/56984/6605/23310/9183/56647/5518/5901/9126/9371/23122/79003/84861/91272/51434/8243/29117/256364/29781/51451/6603/7175/6595/4733/3835/8289/29082/26065/4926/5885/8467/54617/5977
CC	GO:0035770	ribonucleoprotein granule	198	0.396634314919892	1.53476747859019	0.000101163734745239	0.00228272012167199	0.00186332188282854	3197	tags=40%, list=28%, signal=29%	4691/55833/55239/8761/6158/55308/1994/84881/22907/54888/6191/26986/27327/22927/10146/5936/200316/4848/9924/22868/11273/23435/29883/3192/28960/8994/57690/203068/1660/25804/9698/55794/51441/9575/197135/4076/26995/2926/1653/6128/1981/56478/6175/6606/54915/6194/23019/23112/6607/9238/6741/170506/1965/55802/60489/340152/10482/285367/113251/196513/3191/79675/1153/8878/3190/10084/9931/26065/5702/7415/366…
CC	GO:0035097	histone methyltransferase complex	54	0.519779127507947	1.81234213159712	0.000102815825946765	0.00230602135714241	0.00188234204282834	4130	tags=67%, list=36%, signal=43%	23269/8607/80335/5931/54881/26121/4221/5928/10856/11091/3720/51230/6878/22976/6874/11108/91272/23468/23067/6872/3054/22823/9734/27043/8726/63925/5929/23411/26147/121536/30827/23054/5252/125476/124944/26168
BP	GO:0006275	regulation of DNA replication	94	0.457294960874614	1.69416984412157	0.000103125072459687	0.00230602135714241	0.00188234204282834	3078	tags=47%, list=27%, signal=35%	23175/8607/64710/23560/253461/7270/54107/64769/79913/3399/10856/54921/86/5930/1660/11124/54108/5884/545/4176/5518/9126/4798/23244/4172/57695/7528/5985/6742/10926/2021/10919/5111/4175/7465/91607/26057/7013/64061/546/283899/8467/54617/5984
CC	GO:0043601	nuclear replisome	19	0.669252765143068	1.93387260058164	0.000103687718050011	0.00231049589906546	0.001885994488786	2390	tags=63%, list=21%, signal=50%	27339/5425/2073/7507/6117/4172/6118/50485/5557/10286/5422/5356
BP	GO:0033120	positive regulation of RNA splicing	38	0.568814798923164	1.88704297533871	0.000104261183743726	0.00231517952612811	0.00188981760521362	2824	tags=55%, list=25%, signal=42%	4691/5394/27339/26528/11338/27316/22927/79084/6625/5295/1207/65110/6434/23064/65109/55696/4686/22938/9967/1153/29896
BP	GO:0002694	regulation of leukocyte activation	411	0.3505045518566	1.3837803760878	0.00010998602077049	0.00243382260545255	0.00198666269973598	3869	tags=42%, list=34%, signal=29%	3932/2547/864/975/921/6693/923/4773/10125/5588/2625/6597/51176/972/6095/3575/51561/55274/2534/6599/6932/3115/916/868/55423/3117/939/3123/3113/7535/8379/3108/54900/115352/914/1803/25/27240/84433/1880/55795/201633/56253/596/3111/1236/57492/100/3109/678/22914/22806/3707/23513/6046/9093/118460/9466/27040/10892/940/56339/3122/472/30009/86/4092/8943/3125/4208/6188/6375/3329/2475/6601/4436/3662/11126/38…
MF	GO:0140296	general transcription initiation factor binding	46	0.538963269659892	1.84551400864121	0.000110621979923611	0.00243942518357499	0.00199123593073205	3128	tags=54%, list=27%, signal=40%	8607/54680/2091/64425/51602/2962/5469/80764/3192/10856/55689/55832/2475/6908/5705/5970/9014/2067/6872/55290/2072/6925/23099/8721/3725
BP	GO:0051053	negative regulation of DNA metabolic process	85	0.468574133810351	1.72896185430893	0.000111304215452091	0.00244600608646958	0.00199660774143098	2781	tags=42%, list=24%, signal=32%	142/5394/2625/55226/10155/1676/3178/23560/25/7270/10111/4221/7014/3192/56893/472/27000/6188/4436/2956/5884/545/3183/23244/64110/4292/10039/54552/2067/3001/8658/2072/91607/7013/1677/64061
BP	GO:0006354	DNA-templated transcription elongation	111	0.448238195421597	1.68695247921429	0.000112235304496921	0.00245799173731574	0.00200639129977857	4416	tags=60%, list=38%, signal=38%	142/9733/10915/55250/11198/80335/9984/64425/55756/55795/22916/2962/10102/5469/9862/92105/10771/3192/2071/6920/25896/8621/10001/23613/8812/26610/7428/11047/6919/84246/219541/3150/123169/5438/4686/29072/9441/55174/23160/23211/9440/9025/170394/84656/54623/114825/5434/55677/55193/8861/284695/9646/904/55588/1025/9442/57508/51755/6830/9282/6917/51586/55090/2146/23168/85403/2068
CC	GO:0098878	neurotransmitter receptor complex	13	-0.69995	-2.37423	0.000113381008998239	0.00247457935049923	0.00201993131387633	2415	tags=77%, list=21%, signal=61%	2902/2185/200909/59283/2905/27092/59284/27091/2901/729956
BP	GO:0070198	protein localization to chromosome, telomeric region	25	0.628782944091051	1.92886325376072	0.000114079214710212	0.00248132025716103	0.00202543373126592	3401	tags=76%, list=30%, signal=54%	1736/7203/10575/10574/7014/10694/908/152485/545/10576/54552/8658/7013/546/26354/55135/6950/65057/22948
BP	GO:2000036	regulation of stem cell population maintenance	48	0.530229264914469	1.82404966580211	0.000116542060885131	0.00252626719054741	0.00206212268132587	3155	tags=54%, list=27%, signal=39%	6597/84678/55274/6599/1994/5931/4609/4848/5928/86/81606/25942/3065/6605/79595/51123/23019/2648/65980/6595/23160/8289/8473/5977/55818/27097
BP	GO:0031124	mRNA 3'-end processing	39	0.557547386171381	1.86426249442382	0.000123372149872077	0.0026652566479144	0.00217557596670047	3427	tags=62%, list=30%, signal=43%	79882/55339/26986/55149/22916/1477/23248/5433/11052/7884/2926/91746/170506/10768/123169/1479/4686/29894/58490/51692/23283/54623/79869/11051
BP	GO:0006282	regulation of DNA repair	153	0.416553560839702	1.59601904889732	0.000124312238521598	0.00267649289222346	0.00218474780502752	4373	tags=55%, list=38%, signal=35%	142/8607/6597/10155/55274/6599/57634/8295/23028/2521/25/57492/64769/7155/79913/7014/56893/10856/4255/117143/86/1660/6188/6601/6878/6605/6874/545/4798/64110/6118/55929/7528/29117/2648/10039/6603/6873/6877/6595/113510/29072/5111/23326/23450/6419/8289/9025/63979/283899/9913/54617/84309/79184/5977/55135/9643/23411/27097/6314/80314/55193/57599/55183/7334/24144/5591/23201/148479/1025/93973/2140/51377/1…
BP	GO:0019935	cyclic-nucleotide-mediated signaling	45	-0.400535	-2.13595	0.000132318022946402	0.00281515624295736	0.00229793489849369	2807	tags=60%, list=24%, signal=46%	358/10411/5138/10487/2978/4878/187/3000/10268/4881/108/1392/1910/2692/3640/8654/5153/10900/83873/7057/5144/7320/117/5137/997/11163/133
BP	GO:0016078	tRNA catabolic process	14	0.71572924650365	1.93386386698681	0.000132153979373343	0.00281515624295736	0.00229793489849369	1890	tags=57%, list=16%, signal=48%	5394/60528/54888/5393/23016/11340/23404/84186
BP	GO:0000289	nuclear-transcribed mRNA poly(A) tail shortening	24	0.621985594452071	1.89968605357637	0.000132519515595043	0.00281515624295736	0.00229793489849369	2062	tags=54%, list=18%, signal=45%	26986/27327/4848/9924/29883/25904/5073/57690/56478/23019/246175/23112/4292
BP	GO:0022616	DNA strand elongation	34	0.568835216225178	1.84965552742165	0.000131514017288254	0.00281515624295736	0.00229793489849369	4172	tags=71%, list=36%, signal=45%	8607/64710/5425/54107/10111/79913/10856/86/4176/4798/4172/7528/5422/5111/283899/54617/5984/5983/5426/3978/93973/51377/125476/54891
BP	GO:0000380	alternative mRNA splicing, via spliceosome	50	0.532044499766567	1.84230943440892	0.000133857776777696	0.00283413824386796	0.00231342938568062	3241	tags=58%, list=28%, signal=42%	22827/5725/10921/3178/27316/29890/22916/5936/3192/10657/1660/58517/4670/8621/11100/6421/6434/84991/91746/64783/1655/4686/221092/3191/9967/10084/10658/10284/55234
CC	GO:0005657	replication fork	47	0.536538232463176	1.84602692485559	0.000134572829004072	0.00283984317630117	0.0023180861656958	3078	tags=55%, list=27%, signal=41%	142/27339/1786/9031/5425/2073/5981/56916/7507/6117/4172/6118/50485/51368/55929/5557/5985/10286/5422/5356/11277/5111/83637/5889/8467/5984
BP	GO:0050867	positive regulation of cell activation	279	0.373157550041479	1.45979989128307	0.000135038140928689	0.00284025766382355	0.00231842450050228	3097	tags=35%, list=27%, signal=27%	3932/2547/864/975/921/6693/923/4773/10125/5588/2625/6597/51176/972/3575/51561/55274/2534/6599/3115/916/55423/3117/939/3123/3113/7535/3108/115352/914/1803/25/84433/1880/55795/596/3111/1236/57492/100/3109/22914/3707/6046/9093/118460/10892/940/3122/30009/86/8943/3125/4208/6188/6375/3329/2475/6601/4436/11126/6504/6605/22976/57181/4282/920/3112/207/10385/942/961/29117/4292/6603/6595/648/30011/10808/26…
MF	GO:0140566	histone reader activity	13	0.735288144435118	1.9514877258228	0.000136595541924641	0.00285417504487127	0.00232978487727895	2968	tags=85%, list=26%, signal=63%	54737/80764/55689/4204/26009/9678/23774/9557/55011/23140/9656
BP	GO:0006144	purine nucleobase metabolic process	14	0.714661100099311	1.93097778995965	0.000136305375927021	0.00285417504487127	0.00232978487727895	1225	tags=57%, list=11%, signal=51%	5631/23028/100/353/5471/8833/10606/2618
BP	GO:0097479	synaptic vesicle localization	38	-0.448521	-2.21317	0.000138163588810897	0.0028775050702348	0.00234882853767958	2719	tags=58%, list=24%, signal=44%	3800/1176/1785/5864/1759/57555/10239/3799/6622/282991/9024/8120/6517/80128/1861/5873/26052/5728/65018/6854/2647/8825
BP	GO:0000154	rRNA modification	23	0.63226981252162	1.91393001343568	0.000139404348884641	0.00289388897538051	0.00236220227048824	2788	tags=74%, list=24%, signal=56%	1736/55226/4839/54433/2091/55651/260294/55006/51504/29063/387338/117246/155400/64216/51106/27079/10436
CC	GO:0034399	nuclear periphery	127	0.428114309399253	1.62163101570411	0.000140419650910615	0.00290550141316023	0.00237168118523671	3606	tags=49%, list=31%, signal=34%	9688/10250/23165/4841/8607/6597/22880/55274/6599/9984/26747/55182/53335/4221/10238/3192/10270/10856/9612/86/6601/11331/10969/6304/6605/57122/22976/4670/9126/6421/7528/790/8243/29117/8573/6603/7175/5422/1788/1609/9782/5111/22938/55660/6281/25900/11260/3141/4926/5885/6596/80139/6314/302/55193/284695/29945/3692/30827/4152/84823/26993
BP	GO:0007187	G protein-coupled receptor signaling pathway, coupled to cyclic nucleotide second messenger	13	-0.694708	-2.35645	0.00014333035587117	0.00295613060830733	0.00241300840986312	3004	tags=77%, list=26%, signal=57%	1230/3363/6754/8484/155/11255/4158/3274/4985/301
CC	GO:0070993	translation preinitiation complex	18	0.675490130084855	1.92631485648675	0.000145067130081867	0.0029822994193927	0.00243436929325835	2657	tags=72%, list=23%, signal=56%	8664/51386/8661/8665/8667/8663/8666/10480/3646/27335/8668/1965/1964
MF	GO:0003727	single-stranded RNA binding	62	0.505484610816479	1.79611536143791	0.000150120967017229	0.00307627306366816	0.00251107740395716	3513	tags=58%, list=31%, signal=41%	5394/9361/5725/3609/8761/26528/79882/11338/3178/10450/80324/26986/3187/55342/9775/3192/10657/1660/3183/3185/23466/1653/9716/8106/51284/51110/6741/113251/6631/26065/64135/80336/8535/5436/7555/87178
MF	GO:0005249	voltage-gated potassium channel activity	32	-0.479662	-2.23727	0.000152345275810545	0.00311184757288654	0.00254011590099768	3417	tags=78%, list=30%, signal=55%	389816/9196/3772/7881/23416/30819/57657/6833/10008/3767/26251/3757/23415/3768/3759/54207/3743/50801/3788/3778/3749/3785/6327/90134/3753
BP	GO:0009112	nucleobase metabolic process	25	0.622674022784764	1.91012344229072	0.000154153128914029	0.00311878695418764	0.00254578032779659	2290	tags=56%, list=20%, signal=45%	5631/23028/100/7372/353/5471/8833/10606/2475/2618/6240/790/132/4329
BP	GO:2000781	positive regulation of double-strand break repair	60	0.505727350745121	1.78139715610724	0.000153605065192261	0.00311878695418764	0.00254578032779659	4373	tags=67%, list=38%, signal=42%	142/8607/6597/55274/6599/57634/8295/2521/57492/64769/7155/10856/4255/86/6601/6605/55929/29117/10039/6603/6595/113510/6419/8289/5977/55135/9643/23411/80314/55193/57599/55183/7334/5591/10902/9274/605/23347/196528/7336
BP	GO:0019080	viral gene expression	89	0.465827511233729	1.72069683648542	0.000154004721218653	0.00311878695418764	0.00254578032779659	3211	tags=44%, list=28%, signal=32%	23076/5725/8664/6597/51176/6480/64710/51386/8661/8665/23435/8666/29969/22954/3276/1660/3065/51773/4124/440275/6351/7342/28972/6741/11253/7841/5094/6352/22938/54956/9830/4247/821/5702/2530/10206/51193/3725/6482
CC	GO:0019866	organelle inner membrane	368	0.353704881708619	1.39244887310716	0.00015530832071387	0.0031322149617389	0.00255674124239821	3617	tags=40%, list=31%, signal=29%	55037/4088/3313/28973/3945/10989/10128/117145/84277/23107/5832/25875/400916/54902/64949/65005/51116/55186/6472/4723/57048/124995/64965/740/23353/10131/10884/26520/6389/6687/7818/345778/93058/5018/22/55750/64968/79590/23203/5250/292/25813/84311/10939/293/112724/25777/6188/65993/4358/9801/3329/81034/11331/63875/54948/192286/64981/3954/26049/60488/55967/54148/64978/60558/10280/51373/1353/9131/134266…
BP	GO:0006813	potassium ion transport	96	-0.284637	-1.67262	0.000162675541113168	0.00327044550004487	0.00266957504293966	2552	tags=44%, list=22%, signal=34%	57657/84286/482/6833/2185/7341/3060/10008/5348/3767/26251/9990/4878/3757/23415/3768/3799/3792/3759/23315/54207/6553/486/57468/478/51719/6560/3743/50801/23327/2783/3788/55002/3778/3749/3785/90134/56996/4734/967/3753/6507
BP	GO:0002446	neutrophil mediated immunity	29	-0.497318	-2.16904	0.000164011250185678	0.00328692986614254	0.00268303077927051	1648	tags=38%, list=14%, signal=33%	1773/51135/2147/6688/6845/171389/3684/6813/57126/383/306
BP	GO:1904874	positive regulation of telomerase RNA localization to Cajal body	14	0.711035064481046	1.92118042692492	0.000168269162426327	0.00336169082176484	0.00274405609869958	1538	tags=71%, list=13%, signal=62%	1736/8607/7203/55651/10575/10574/10856/10694/908/10576
BP	GO:0006368	transcription elongation by RNA polymerase II	97	0.445221053966002	1.65701341296539	0.000169695976112697	0.00337960142426943	0.0027586760327268	4384	tags=60%, list=38%, signal=37%	142/9733/10915/55250/11198/55756/55795/22916/2962/5469/9862/92105/10771/3192/2071/6920/25896/8621/10001/23613/8812/26610/7428/11047/6919/84246/219541/123169/5438/4686/29072/9441/55174/23160/9440/9025/170394/84656/54623/114825/55677/55193/8861/9646/904/55588/1025/9442/57508/51755/6830/9282/6917/51586/55090/2146/23168/85403
MF	GO:0016796	exonuclease activity, active with either ribo- or deoxyribonucleic acids and producing 5'-phosphomonoesters	47	0.532832824265152	1.83327800429921	0.000175792350839608	0.0034901079498468	0.00284887948138824	3696	tags=62%, list=32%, signal=42%	5394/115752/328/114034/5442/5393/23016/5810/4848/9924/29883/5073/5428/23404/81875/23019/246175/11277/201626/51692/3669/90806/23357/5426/64421/5883/87178/2237/56915
BP	GO:0000479	endonucleolytic cleavage of tricistronic rRNA transcript (SSU-rRNA, 5.8S rRNA, LSU-rRNA)	10	0.771279664724193	1.89881817746925	0.000185178368516327	0.00366503646756072	0.00299166883689993	1747	tags=70%, list=15%, signal=59%	65095/55720/9790/23212/29777/84294/10607
CC	GO:0045111	intermediate filament cytoskeleton	82	-0.302657	-1.78931	0.000187148841200863	0.00369256831261021	0.00301414232756938	2074	tags=41%, list=18%, signal=34%	81851/3887/5317/337978/386682/337882/64780/387264/3851/3872/83900/440051/337963/1674/6253/353332/386681/386677/386685/22941/85302/5204/386684/353333/386680/3882/386683/4323/3883/440021/4001/26502/337966/6279
CC	GO:0000793	condensed chromosome	179	0.395862064307782	1.52719018296584	0.000189885981184321	0.00373501036446815	0.00304878661147796	3615	tags=40%, list=31%, signal=28%	6597/10128/9031/55274/6599/91782/9184/8379/81929/23279/10111/10664/64769/55746/57820/348995/10734/5810/23212/79902/3192/10270/86/25942/25777/7329/6601/5905/6605/23310/57122/54780/23137/9183/9793/9126/23122/79003/91272/8243/23468/29117/29781/4292/5501/6603/7175/22920/119504/6419/10428/3835/29082/5253/26039/546/5885/54820/8467/2177/6396/79677/9735/7514/134492/9985/55193/79980/5883/55183/197370/10051
MF	GO:0098960	postsynaptic neurotransmitter receptor activity	15	-0.652438	-2.38058	0.00020088484563034	0.00391610656676808	0.00319661047890655	4014	tags=100%, list=35%, signal=65%	1140/57053/2550/89832/1141/200909/1136/2905/1137/1146/11255/2901/1135/1144
MF	GO:0031490	chromatin DNA binding	78	0.471748304232674	1.72683683435035	0.000200936269783958	0.00391610656676808	0.00319661047890655	3124	tags=47%, list=27%, signal=35%	4088/6597/6599/328/8320/54107/9324/10664/5469/3192/5928/2308/10856/86/4204/1660/6601/3065/6605/9575/5970/3183/10473/9219/1108/6603/3150/53615/860/8841/9314/5927/8473/546/57459/55818/3151
BP	GO:2000779	regulation of double-strand break repair	88	0.4637927325702	1.71309060569854	0.000200525776893694	0.00391610656676808	0.00319661047890655	4373	tags=59%, list=38%, signal=37%	142/8607/6597/55274/6599/57634/8295/23028/2521/25/57492/64769/7155/56893/10856/4255/86/6601/6605/545/64110/6118/55929/29117/10039/6603/6595/113510/29072/6419/8289/63979/84309/5977/55135/9643/23411/80314/55193/57599/55183/7334/24144/5591/10902/9274/26168/605/4968/23347/196528/7336
BP	GO:1901796	regulation of signal transduction by p53 class mediator	79	0.46319356005473	1.70226178787956	0.000202636984656144	0.00393721190004147	0.00321383818411637	3609	tags=48%, list=31%, signal=33%	4839/8445/972/23028/54700/4869/149628/4609/596/6209/23212/6167/56950/472/6125/2475/545/6446/4282/6224/84154/80279/55003/207/1655/6872/8805/8550/51616/3190/6135/112858/5366/23411/83787/51499/80196/6659
MF	GO:0042562	hormone binding	43	-0.38699	-1.99044	0.000204585938042381	0.00395063593089818	0.0032247958526512	2319	tags=47%, list=20%, signal=37%	7434/9340/1956/269/4881/2642/152/2847/1910/2692/1889/478/8484/155/51094/6462/117/151/30061/706
MF	GO:0051539	4 iron, 4 sulfur cluster binding	35	0.565101433770712	1.85258527433805	0.000204183970633584	0.00395063593089818	0.0032247958526512	3421	tags=60%, list=30%, signal=42%	51654/55140/55316/4723/5980/55253/57019/5471/4682/11019/6059/48/1802/4728/374291/4720/1801/10101/4913/5426/4719
BP	GO:0019439	aromatic compound catabolic process	420	0.347038952532384	1.3717023046668	0.000205187587184575	0.00395063593089818	0.0032247958526512	3591	tags=40%, list=31%, signal=29%	5394/79068/1736/8761/10921/8148/7188/10128/60528/8570/1676/80335/1994/79882/115752/10949/2521/6832/10492/328/2053/4869/79621/54888/26986/55149/55795/22916/5393/27327/5860/3182/100/23016/200316/4848/9924/22868/678/23435/9775/29883/118460/23708/2272/3192/25904/53343/56339/28960/5073/3704/3184/472/57690/11340/79899/5214/1660/3163/25804/9698/8801/51594/23404/3646/2475/5511/22882/51441/57026/26135/197…
BP	GO:0007188	adenylate cyclase-modulating G protein-coupled receptor signaling pathway	96	-0.281511	-1.65426	0.000205863725320949	0.00395171542611569	0.00322567701501627	3513	tags=54%, list=31%, signal=38%	2931/10672/4987/2550/2358/2775/196883/109/2769/8685/5737/122876/165140/6915/5138/6754/79924/7434/9340/10163/9568/11245/10268/2357/2642/3690/2773/108/9283/2835/8698/2914/152/2847/2692/3640/2865/8484/170589/2492/5196/155/11255/148/83873/4158/2830/117/151/133/2776/4985
BP	GO:0017148	negative regulation of translation	93	0.454524336384928	1.68398282099492	0.000216531945795079	0.00414401828994606	0.00338264857316036	3285	tags=45%, list=29%, signal=33%	4691/3609/5813/10492/6472/27327/23521/22927/5936/9775/25904/9451/8994/57690/6188/3646/65981/55024/26135/197135/4076/440275/3002/1981/56478/90850/23019/2043/23112/170506/7175/1965/7248/54956/54517/1153/26065/1979/10658/23367/7832/1978
MF	GO:0008175	tRNA methyltransferase activity	20	0.64835365594419	1.89576297782936	0.000218379212818016	0.00416685845296173	0.00340129237234994	1956	tags=60%, list=17%, signal=50%	24140/54888/55798/79828/9836/25917/6894/55006/221078/387338/339175/127253
CC	GO:0045095	keratin filament	20	-0.586237	-2.30536	0.0002301665654894	0.00437866125929537	0.0035741811992101	2074	tags=70%, list=18%, signal=57%	81851/3887/386682/3851/3872/83900/353332/386681/386677/386685/85302/353333/386680/386683
BP	GO:0006346	DNA methylation-dependent heterochromatin formation	19	0.651984599496678	1.88397451402129	0.000232600397605363	0.00441179266053268	0.00360122545415321	3131	tags=74%, list=27%, signal=54%	1786/10155/22880/23028/4609/54737/51535/80063/3065/55729/53615/1788/83852/23411
MF	GO:0030020	extracellular matrix structural constituent conferring tensile strength	13	-0.680865	-2.30949	0.00023361460176106	0.00441788088137459	0.00360619510199331	3032	tags=77%, list=26%, signal=57%	1292/1291/1294/1293/84570/1298/1308/1288/1302/1289
MF	GO:0019957	C-C chemokine binding	17	0.668516046943328	1.88585543712313	0.000234826238730773	0.00442765567879059	0.00361417400126902	2552	tags=59%, list=22%, signal=46%	1236/643/1235/1234/1524/7852/2833/1232/10663/1233
BP	GO:2000573	positive regulation of DNA biosynthetic process	58	0.500095030528636	1.75468697203039	0.000235562555246888	0.00442843706368265	0.00361481182434442	3401	tags=55%, list=30%, signal=39%	1736/4216/5588/4772/7203/3178/10575/4609/10574/4931/5073/10694/54921/472/908/3326/545/10576/5985/25865/8550/5111/8658/9314/55135/5984/2671/6950/65057/26272/5983/22948
MF	GO:0015276	ligand-gated monoatomic ion channel activity	53	-0.354785	-1.9611	0.000237177998828416	0.00443265509247359	0.00361825488566146	2807	tags=58%, list=24%, signal=44%	358/89832/1141/6512/6833/2902/2185/3767/6339/3757/200909/3768/1136/55362/5024/2905/1137/3759/117144/1146/5023/2556/2901/57192/1135/55129/3778/1144/2281/90134/7226
BP	GO:0050685	positive regulation of mRNA processing	31	0.578706824299494	1.84714223335505	0.000237096432267237	0.00443265509247359	0.00361825488566146	2824	tags=58%, list=25%, signal=44%	4691/5394/27339/26528/27316/22916/79084/6625/1207/65110/6434/170506/65109/4686/22938/9967/1153/29896
BP	GO:0002283	neutrophil activation involved in immune response	17	-0.629578	-2.3773	0.000238605468161386	0.00444629429413016	0.00362938819222398	780	tags=41%, list=7%, signal=38%	6688/6845/3684/6813/57126/2207/306
BP	GO:0050853	B cell receptor signaling pathway	61	0.495800718369853	1.75192951031794	0.000241211939462802	0.00448176002972722	0.00365833790033809	2803	tags=44%, list=24%, signal=34%	23180/3932/59338/975/4773/9404/3702/27086/115352/5583/25/596/54923/29760/931/4208/640/973/55024/57181/930/1493/933/26228/3507/6654/974
BP	GO:0006261	DNA-templated DNA replication	103	0.442121230241983	1.65295917788959	0.000242634422722439	0.00449508481398285	0.00366921455659208	3905	tags=50%, list=34%, signal=33%	142/5813/64710/5425/5442/54107/5980/10111/5981/7014/9093/57418/54921/5428/6240/54108/545/4176/6117/4172/50485/5557/5985/6742/10926/25842/2021/5422/63901/5111/4175/91607/6419/25939/7013/546/91603/3159/54617/5984/5423/55159/5983/5426/5965/3978/56897/2237/64863/1025/8317
BP	GO:0044770	cell cycle phase transition	360	0.352347599647216	1.38632251042073	0.000248354604182293	0.00458772142740219	0.00374483128564117	3717	tags=38%, list=32%, signal=27%	27339/4863/6597/64682/55920/55274/6599/1019/8454/91782/9184/79791/4869/8379/79621/54888/894/8697/4609/55795/51603/596/10111/57492/3550/5810/678/994/51433/1021/10270/8881/472/10657/86/25942/57646/2071/8883/60561/7508/6601/4436/8556/11331/1407/6240/25896/56984/6605/22976/5884/545/57099/23137/9575/9183/440275/1112/8462/23122/80279/1981/6118/3398/57695/84861/207/10385/5721/5720/51434/8720/56257/10926…
MF	GO:1904315	transmitter-gated monoatomic ion channel activity involved in regulation of postsynaptic membrane potential	12	-0.693076	-2.25894	0.000253954449651236	0.00467760609140845	0.00381820167379497	2744	tags=100%, list=24%, signal=76%	57053/89832/1141/200909/1136/2905/1137/1146/2901/1135/1144
BP	GO:1901361	organic cyclic compound catabolic process	433	0.342040223527096	1.35211749329363	0.000262025126322415	0.0048123519598062	0.00392819103377938	3333	tags=37%, list=29%, signal=27%	5394/79068/2806/1736/8761/10921/8148/7188/10128/60528/8570/1676/80335/1994/79882/115752/10949/2521/6832/10492/328/2053/4869/79621/54888/26986/55149/55795/22916/5393/27327/5860/3182/100/23016/200316/4848/9924/22868/678/23435/9775/29883/118460/23708/2272/3192/25904/53343/56339/28960/5073/3704/3184/472/57690/11340/79899/5214/1660/3163/25804/9698/8801/51594/23404/3646/2475/5511/22882/51441/57026/2613…
BP	GO:0030574	collagen catabolic process	22	-0.536437	-2.22443	0.000264508248400106	0.00481631733443964	0.00393142786043104	2373	tags=64%, list=21%, signal=51%	164656/10893/8751/4325/9508/64386/5653/4327/79148/9509/4323/4317/4318/5045
MF	GO:0022834	ligand-gated channel activity	54	-0.361977	-2.01364	0.000263446130289213	0.00481631733443964	0.00393142786043104	2807	tags=59%, list=24%, signal=45%	358/89832/1141/6512/6833/2902/2185/3767/6339/3757/200909/3768/1136/55362/5024/6510/2905/1137/3759/117144/1146/5023/2556/2901/57192/1135/55129/3778/1144/2281/90134/7226
MF	GO:0140463	chromatin-protein adaptor activity	20	0.644164398948075	1.88351373970903	0.000263930182915344	0.00481631733443964	0.00393142786043104	3342	tags=75%, list=29%, signal=53%	54737/80764/55689/27336/4204/26009/9678/23774/9557/6117/55011/23140/9656/84656/80314
CC	GO:0008328	ionotropic glutamate receptor complex	12	-0.691863	-2.25499	0.000268141705387447	0.00486856720351623	0.00397407799677541	2415	tags=75%, list=21%, signal=59%	2902/2185/59283/2905/27092/59284/27091/2901/729956
BP	GO:0030199	collagen fibril organization	29	-0.479656	-2.09201	0.00026954678507849	0.00488017517416255	0.0039835532651253	3002	tags=62%, list=26%, signal=46%	150356/6423/1291/4763/649/11117/7046/84695/4015/2296/9508/1302/1289/2131/4016/1545/9509/30008
MF	GO:0001098	basal transcription machinery binding	45	0.536534991052292	1.82590857489145	0.000272219735651226	0.00488691936705708	0.0039890583649766	3093	tags=53%, list=27%, signal=39%	8607/55250/54680/2091/2073/51602/2962/3192/56950/10856/23248/1660/6908/64754/26610/2067/123169/6872/58490/23160/2072/6925/8721/54623
MF	GO:0001099	basal RNA polymerase II transcription machinery binding	45	0.536534991052292	1.82590857489145	0.000272219735651226	0.00488691936705708	0.0039890583649766	3093	tags=53%, list=27%, signal=39%	8607/55250/54680/2091/2073/51602/2962/3192/56950/10856/23248/1660/6908/64754/26610/2067/123169/6872/58490/23160/2072/6925/8721/54623
BP	GO:0022409	positive regulation of cell-cell adhesion	243	0.381008340790185	1.48003737689893	0.000271138817929304	0.00488691936705708	0.0039890583649766	3097	tags=37%, list=27%, signal=27%	3932/864/975/921/6693/923/10125/5588/2625/8631/6597/51176/2113/972/3575/51561/55274/2534/6599/3115/916/55423/3117/939/3123/3113/7535/3108/1803/25/84433/3111/1236/57492/100/3109/22914/3707/6046/9093/10892/940/288/3122/3716/3676/86/4092/8943/3125/6188/6375/3329/2475/6601/11126/6504/6605/5970/920/3112/25930/207/10385/942/961/29117/6603/6595/648/10808/6352/22920/3654/9308/399/22890/8289/1540/3594/298…
BP	GO:0034471	ncRNA 5'-end processing	11	0.757149021795058	1.94001739207439	0.000278689361332587	0.00496113770886195	0.00404964076361554	2293	tags=82%, list=20%, signal=66%	51367/10556/29777/79897/11102/10607/6741/3028/10557
CC	GO:0000315	organellar large ribosomal subunit	51	0.51712676427874	1.78877775963756	0.000278436466506091	0.00496113770886195	0.00404964076361554	4832	tags=82%, list=42%, signal=48%	65005/124995/740/10884/79590/84311/9801/63875/54948/64981/387338/54148/64978/128308/84545/26589/51642/116541/51073/219927/65003/51318/55052/11222/29074/51253/64975/65008/64928/51263/90480/122704/54534/6182/29088/64976/6150/64983/64979/65080/51264/84769
CC	GO:0005762	mitochondrial large ribosomal subunit	51	0.51712676427874	1.78877775963756	0.000278436466506091	0.00496113770886195	0.00404964076361554	4832	tags=82%, list=42%, signal=48%	65005/124995/740/10884/79590/84311/9801/63875/54948/64981/387338/54148/64978/128308/84545/26589/51642/116541/51073/219927/65003/51318/55052/11222/29074/51253/64975/65008/64928/51263/90480/122704/54534/6182/29088/64976/6150/64983/64979/65080/51264/84769
MF	GO:0005244	voltage-gated monoatomic ion channel activity	67	-0.325419	-1.8349	0.0002893739563344	0.00513699226662711	0.00419318602024514	2552	tags=54%, list=22%, signal=42%	57657/1188/6833/2902/2185/10008/59285/3767/26251/3757/23415/3768/140738/59283/783/2905/3759/117144/27092/54207/782/59284/27091/3743/50801/3788/775/3778/23413/3749/3785/6327/90134/1187/777/3753
BP	GO:0042119	neutrophil activation	33	-0.460581	-2.16396	0.000295544555251672	0.00521650562807015	0.00425809059831735	780	tags=27%, list=7%, signal=25%	6688/6845/3684/6813/301/8807/57126/2207/306
BP	GO:0046033	AMP metabolic process	16	0.678904373233501	1.90116591120414	0.000296308651712128	0.00521650562807015	0.00425809059831735	3210	tags=81%, list=28%, signal=59%	471/100/353/5471/10606/2618/4907/158/204/50808/132/271/5198
BP	GO:0032412	regulation of monoatomic ion transmembrane transporter activity	102	-0.263866	-1.58157	0.000296252614306522	0.00521650562807015	0.00425809059831735	2355	tags=42%, list=20%, signal=34%	2185/56848/7341/10008/57158/54106/5348/4878/1193/57555/57338/59283/85358/783/27092/486/54413/782/59284/6536/1392/27091/9001/10063/51719/54997/23327/3788/2258/6324/823/729956/2281/2280/84502/2256/6327/9446/4734/4318/3753/4697/255738
BP	GO:0035249	synaptic transmission, glutamatergic	52	-0.36085	-2.01854	0.000299819892968906	0.00526378010438247	0.004296679457887	3689	tags=62%, list=32%, signal=42%	8775/135/1020/51542/2908/5270/27185/1182/23096/4763/6833/2902/2185/9746/57555/1956/59283/85358/2905/27092/54413/2914/59284/54407/27091/7143/5023/4983/57616/2901/222256/2131
BP	GO:0045060	negative thymic T cell selection	11	0.755154790581377	1.93490764072163	0.000301612311369077	0.00528070126471188	0.00431049173737992	930	tags=55%, list=8%, signal=50%	6693/972/916/7535/1236/940
BP	GO:0006177	GMP biosynthetic process	13	0.719897318592303	1.91063978348911	0.000302781098964713	0.00528664094164964	0.00431534013290155	2092	tags=77%, list=18%, signal=63%	471/3615/100/353/5471/8833/10606/2618/158/132
MF	GO:0035325	Toll-like receptor binding	12	-0.686676	-2.23808	0.000310815345127235	0.00541209342758434	0.00441774355944433	805	tags=42%, list=7%, signal=39%	7096/7097/54472/23643/6279
BP	GO:1903312	negative regulation of mRNA metabolic process	64	0.489244344393785	1.74864459574013	0.00032446797596999	0.00563442618762056	0.00459922769896368	3154	tags=50%, list=27%, signal=37%	5725/10921/8148/7188/1994/79882/10949/11338/2521/10492/27316/4869/26986/3182/23435/3192/3184/1660/708/51594/3183/10758/65110/56478/8241/79048/9967/1153/3190/90806/10284/23367
CC	GO:1904724	tertiary granule lumen	49	-0.358077	-1.95911	0.000328236729603401	0.00568438227652846	0.00464000548541192	3779	tags=59%, list=33%, signal=40%	3417/427/1265/51125/820/7077/25797/1509/124583/1118/10321/28988/51646/5004/8836/978/4057/2352/10562/6947/7130/126014/4317/5473/8993/4318/5768/116844/3240
BP	GO:0006457	protein folding	165	0.398042675827721	1.53213204012933	0.000331371082735947	0.00572311086795716	0.00467161857333062	3831	tags=47%, list=33%, signal=32%	3313/972/10726/7203/8570/1676/10450/23386/90624/10465/79031/10575/9529/10961/10574/10131/4820/5478/9093/6625/10856/10694/3312/908/27000/3326/3329/2923/3308/6904/169714/9049/10491/54431/10576/9601/134266/23759/10598/51303/81572/134218/5202/7841/5479/26278/9531/7266/728489/10808/7184/53938/2580/3336/10130/10283/131474/821/644591/51645/5201/402/2286/3998/6950/55664/10105/134492/22948/7456/5824/23753…
MF	GO:0099529	neurotransmitter receptor activity involved in regulation of postsynaptic membrane potential	13	-0.662147	-2.246	0.000337031218221275	0.00580513501006538	0.00473857263285788	3901	tags=100%, list=34%, signal=66%	57053/2550/89832/1141/200909/1136/2905/1137/1146/2901/1135/1144
BP	GO:0050433	regulation of catecholamine secretion	22	-0.527524	-2.18747	0.000342424023762494	0.00585058526390985	0.00477567242961548	3649	tags=73%, list=32%, signal=50%	135/2550/6861/1141/90019/6623/6622/1137/152/1392/2865/11255/140/6804/151/65018
BP	GO:1902570	protein localization to nucleolus	10	0.760183763674471	1.87150111003931	0.000342411424867803	0.00585058526390985	0.00477567242961548	1631	tags=70%, list=14%, signal=60%	55035/4869/4931/23212/27341/5901/84154
BP	GO:0002526	acute inflammatory response	66	-0.319912	-1.78808	0.000341176953289476	0.00585058526390985	0.00477567242961548	1648	tags=36%, list=14%, signal=31%	1773/5265/1910/27102/53833/2865/9332/2147/3700/7784/1051/2157/2161/171389/2131/2212/2209/5359/5008/9536/2529/241/8876/3240
BP	GO:0043312	neutrophil degranulation	12	-0.684468	-2.23089	0.000345032635937762	0.00587939301826567	0.00479918741008844	780	tags=50%, list=7%, signal=47%	6688/6845/3684/6813/57126/306
BP	GO:0099560	synaptic membrane adhesion	10	-0.723205	-2.26833	0.000351676811925011	0.00597663019306159	0.00487855945132184	2905	tags=90%, list=25%, signal=67%	5802/5792/79414/78999/84628/3556/266727/94030/1432
CC	GO:0016363	nuclear matrix	107	0.431318929169229	1.61636706159362	0.000353908758912359	0.00599856521422464	0.00489646440802038	3606	tags=49%, list=31%, signal=34%	10250/4841/8607/6597/22880/55274/6599/9984/26747/53335/4221/10238/3192/10270/10856/9612/86/6601/11331/6304/6605/22976/4670/9126/6421/7528/790/8243/29117/8573/6603/5422/1788/1609/9782/22938/55660/6281/25900/11260/3141/4926/5885/6596/80139/6314/302/55193/284695/30827/4152/26993
BP	GO:0000018	regulation of DNA recombination	83	0.452945931442633	1.66841581190715	0.000355350342451717	0.00600702316298354	0.00490336839982238	2484	tags=36%, list=22%, signal=29%	142/8607/3575/57634/8295/23028/2521/25/10111/64769/56916/7014/118460/9466/56893/10856/940/30009/86/4436/22976/2956/64110/6118/55929/4292/10039/113510/29072/5395
BP	GO:0006099	tricarboxylic acid cycle	29	0.589217433018351	1.87129610370665	0.000360781990085369	0.00608270799686258	0.00496514785575576	2328	tags=52%, list=20%, signal=41%	4191/6389/3420/3419/1431/3418/2271/8801/1743/5162/1737/4190/48/47/23530
MF	GO:0030414	peptidase inhibitor activity	76	-0.301458	-1.69041	0.000362185016468662	0.00609025094974878	0.00497130496150015	2324	tags=41%, list=20%, signal=33%	1293/332/3053/6093/7076/4057/12/646424/80760/6590/5265/26998/27290/10406/2597/3700/7057/114769/5054/3697/58189/7035/221476/1472/5627/79444/1475/8530/4671/5045/1992
MF	GO:0016493	C-C chemokine receptor activity	16	0.674271764672282	1.88819301277576	0.000366985987801624	0.00612251753994698	0.00499764329489012	2552	tags=62%, list=22%, signal=49%	1236/643/1235/1234/1524/7852/2833/1232/10663/1233
BP	GO:0046629	gamma-delta T cell activation	22	0.625214152494565	1.87113438601857	0.000366501825589932	0.00612251753994698	0.00499764329489012	317	tags=32%, list=3%, signal=31%	2841/51176/919/6932/916/3702/917
BP	GO:1905063	regulation of vascular associated smooth muscle cell differentiation	10	0.758916727716275	1.86838178637636	0.000366230769282308	0.00612251753994698	0.00499764329489012	305	tags=50%, list=3%, signal=49%	1786/4775/4773/4772/27250
BP	GO:0002363	alpha-beta T cell lineage commitment	20	0.638537076791126	1.86705965032177	0.000368905148593979	0.00613846608874524	0.00501066165824225	1220	tags=50%, list=11%, signal=45%	6693/51561/4063/596/114836/6046/3716/30009/2475/3662
BP	GO:0007159	leukocyte cell-cell adhesion	312	0.35437649993553	1.39172024840869	0.000371389785067097	0.00616371640685575	0.0050312728009912	3440	tags=38%, list=30%, signal=28%	3932/864/975/921/6693/923/10125/5588/2625/8631/6597/51176/2113/3695/972/3575/51561/55274/2534/6599/3115/916/868/55423/3117/939/3123/3113/7535/8379/3108/54900/1803/25/84433/201633/56253/3111/1236/57492/100/7430/3109/22914/3707/23513/6046/9093/10892/940/3122/30009/3676/86/4092/8943/3125/6188/6375/3329/2475/6601/11126/6504/6605/1524/84524/5970/920/4907/3112/445/207/10385/11146/942/5465/961/29117/149…
MF	GO:0099094	ligand-gated monoatomic cation channel activity	49	-0.355687	-1.94603	0.000374824562458271	0.00620070547087852	0.00506146596035605	2807	tags=57%, list=24%, signal=43%	358/89832/1141/6833/2902/3767/6339/3757/200909/3768/1136/55362/5024/2905/1137/3759/117144/1146/5023/2901/57192/1135/55129/3778/1144/2281/90134/7226
MF	GO:0004532	RNA exonuclease activity	35	0.554408202254365	1.81752940284595	0.0003755644612834	0.00620070547087852	0.00506146596035605	3038	tags=57%, list=26%, signal=42%	5394/115752/114034/5442/5393/23016/4848/9924/29883/28960/5073/23404/81875/23019/246175/201626/51692/3669/90806/23357
BP	GO:0048333	mesodermal cell differentiation	19	-0.56364	-2.18185	0.000382356136739887	0.00629652625179147	0.00513968183807567	3061	tags=79%, list=27%, signal=58%	4086/3624/2263/6886/6423/6881/55897/10736/89870/3690/8091/6911/2139/3691/4838
CC	GO:0000428	DNA-directed RNA polymerase complex	79	0.45648860845111	1.67762072226743	0.000384002657940597	0.0063073426264315	0.00514851094829742	3333	tags=48%, list=29%, signal=34%	83860/84172/8295/64425/5442/2962/9533/64210/2071/2965/80227/6908/6878/5437/26015/6874/5433/10623/55718/55703/4172/5557/2648/6873/6877/123169/51728/6872/5422/5438/51616/23326/5431/54623/27097/5434/6314/5436
BP	GO:0015844	monoamine transport	39	-0.418458	-2.07772	0.000388661332933705	0.00636745160613497	0.00519757626128635	2076	tags=62%, list=18%, signal=51%	2550/6532/6861/4129/1141/90019/6623/9463/6622/3690/1137/7052/152/1392/2865/5023/11255/140/6804/1861/6582/151/65018/3840
CC	GO:0098686	hippocampal mossy fiber to CA3 synapse	19	-0.563105	-2.17978	0.000396649415486008	0.006448588583909	0.00526380615287823	2934	tags=63%, list=25%, signal=47%	29985/1949/134957/23621/5024/5575/6536/22941/5534/2901/7781/79641
BP	GO:0031424	keratinization	19	-0.562352	-2.17686	0.000396649415486008	0.006448588583909	0.00526380615287823	2862	tags=79%, list=25%, signal=59%	353137/3848/25818/353134/3887/84518/353131/3851/353135/3872/353143/81858/84648/643418/337966
BP	GO:0035195	miRNA-mediated post-transcriptional gene silencing	40	0.535736742498458	1.79777123270871	0.000396116230447392	0.006448588583909	0.00526380615287823	2377	tags=42%, list=21%, signal=34%	1994/22916/27327/5936/29883/8994/57690/4204/1660/9698/5901/1981/56478/23019/23112/142940/4686
CC	GO:0000314	organellar small ribosomal subunit	32	0.566711958986445	1.82512116765519	0.000407095061668218	0.00658481428429327	0.00537500345916199	3135	tags=59%, list=27%, signal=43%	55037/28973/23107/64949/51116/64965/7818/64968/65993/60488/51373/64432/64951/55173/54460/6183/51081/64969/51650
CC	GO:0005763	mitochondrial small ribosomal subunit	32	0.566711958986445	1.82512116765519	0.000407095061668218	0.00658481428429327	0.00537500345916199	3135	tags=59%, list=27%, signal=43%	55037/28973/23107/64949/51116/64965/7818/64968/65993/60488/51373/64432/64951/55173/54460/6183/51081/64969/51650
BP	GO:0048645	animal organ formation	27	-0.491885	-2.11498	0.000416437772216818	0.00671888081604502	0.00548443829525787	3182	tags=67%, list=28%, signal=48%	650/2263/54903/6604/55897/7482/2737/8313/7481/10252/5605/5594/2348/5292/3280/3516/2131/2787
BP	GO:0030193	regulation of blood coagulation	40	-0.409923	-2.08268	0.000430732633931549	0.00691450648878025	0.00564412217125736	3781	tags=62%, list=33%, signal=42%	22875/7001/928/5345/5580/5154/5270/2811/5327/5055/239/3848/6915/10855/5155/11117/84034/2147/7057/5054/7035/2161/5627/634/6484
BP	GO:1900046	regulation of hemostasis	40	-0.409923	-2.08268	0.000430732633931549	0.00691450648878025	0.00564412217125736	3781	tags=62%, list=33%, signal=42%	22875/7001/928/5345/5580/5154/5270/2811/5327/5055/239/3848/6915/10855/5155/11117/84034/2147/7057/5054/7035/2161/5627/634/6484
BP	GO:0070525	tRNA threonylcarbamoyladenosine metabolic process	13	0.710120314438764	1.88469117579653	0.000438604792093505	0.00701142971946685	0.00572323794851721	2208	tags=77%, list=19%, signal=62%	51654/64172/84881/80324/54802/79828/55006/55644/25821/3028
BP	GO:0022898	regulation of transmembrane transporter activity	107	-0.259164	-1.56268	0.000438970729337403	0.00701142971946685	0.00572323794851721	2355	tags=42%, list=20%, signal=34%	2185/56848/7341/10008/57158/54106/5348/4878/1193/57555/57338/59283/85358/6622/783/27092/486/54413/782/59284/6536/1392/27091/9001/5292/10063/51719/54997/23327/3788/2258/6324/823/729956/2281/2280/84502/2256/6327/9446/4734/4318/3753/4697/255738
MF	GO:0005230	extracellular ligand-gated monoatomic ion channel activity	21	-0.534761	-2.15877	0.000444718821182261	0.00706781308577194	0.00576926214538058	2744	tags=76%, list=24%, signal=58%	89832/1141/6512/2902/2185/200909/1136/5024/2905/1137/1146/5023/2556/2901/1135/1144
BP	GO:0070200	establishment of protein localization to telomere	14	0.69116470438647	1.86749172886118	0.000444409702360277	0.00706781308577194	0.00576926214538058	3401	tags=93%, list=30%, signal=66%	1736/7203/10575/10574/10694/908/152485/10576/7013/55135/6950/65057/22948
CC	GO:0005903	brush border	58	-0.333193	-1.9004	0.000456214467446537	0.00723247462944472	0.00590367085132439	2875	tags=48%, list=25%, signal=36%	10999/10096/358/23657/10287/83715/1636/55600/4648/79901/64078/140803/9429/54407/6569/65010/2348/22941/340024/53841/81693/830/142680/1192/151056/103910/762/4637
BP	GO:0016073	snRNA metabolic process	42	0.527979939260048	1.78513238474431	0.000458107813006474	0.00724446921163836	0.00591346170008618	2119	tags=45%, list=18%, signal=37%	5394/1736/55756/55651/114034/5393/23016/92105/118460/11340/10208/23404/25896/84524/55703/55596/84186/56257/10302
BP	GO:0048489	synaptic vesicle transport	32	-0.452676	-2.11141	0.000469120912554616	0.00740026627651131	0.00604063457489556	2719	tags=56%, list=24%, signal=43%	3800/1176/1785/5864/1759/10239/3799/6622/282991/8120/6517/80128/1861/5873/26052/65018/2647/8825
BP	GO:0045580	regulation of T cell differentiation	141	0.404974952697178	1.54462918493573	0.000484230909886648	0.00761976194742619	0.00621980287630881	3416	tags=43%, list=30%, signal=31%	864/10125/2625/6597/51176/972/3575/51561/55274/6599/6932/939/3123/7535/914/25/84433/56253/3111/57492/100/3707/6046/10892/940/56339/3122/30009/86/4092/8943/6601/3662/6605/84524/10385/942/29117/2648/1493/6603/6595/9308/399/3902/6654/22890/8289/1540/3594/57178/8767/2177/6935/10875/3659/11221/54542/430/55193/7494
MF	GO:0017069	snRNA binding	37	0.535471324777784	1.77096596016887	0.000490137149575209	0.00769370456710051	0.00628016021052809	2861	tags=51%, list=25%, signal=39%	9733/10594/6627/9128/26121/114034/22916/6625/3192/25929/6626/9343/25804/9188/56257/8161/55696/23450/3669
BP	GO:0031295	T cell costimulation	40	0.530989207753596	1.78183993527558	0.000494529061160438	0.00774357176111909	0.00632086543451411	1923	tags=38%, list=17%, signal=31%	3932/975/921/6693/2534/916/1803/84433/1236/22914/940/2475/11126/207/942
BP	GO:0043144	sno(s)RNA processing	11	0.743212790651076	1.90430905722745	0.000502682322569499	0.0078406990205589	0.00640014775485429	1189	tags=64%, list=10%, signal=57%	5394/1736/2091/7737/118460/5073/23404
BP	GO:0006167	AMP biosynthetic process	10	0.751778555352649	1.85080827567994	0.000503192515206118	0.0078406990205589	0.00640014775485429	2092	tags=80%, list=18%, signal=66%	471/100/353/5471/10606/2618/158/132
BP	GO:0098781	ncRNA transcription	105	0.436170225739128	1.63391505885978	0.000506755771539531	0.007876962273223	0.00642974845429618	3398	tags=44%, list=30%, signal=31%	4691/4088/4775/11137/4773/2625/6597/2113/84172/2976/25926/80335/64425/4609/6949/9612/10208/2475/10927/4603/55718/84524/5970/55703/2624/7528/5465/56257/9014/10302/1655/2975/55011/10360/23211/9314/9330/9611/6621/2971/26354/3725/5434/79871/4089/6619
BP	GO:0043949	regulation of cAMP-mediated signaling	16	-0.598138	-2.17139	0.000509176243032531	0.00789532894609811	0.00644474066606933	2649	tags=62%, list=23%, signal=48%	5138/187/10268/1392/3640/83873/5144/7320/117/997
BP	GO:1904814	regulation of protein localization to chromosome, telomeric region	13	0.705519339417644	1.87247998165654	0.000512176261420068	0.00792257115055848	0.00646697773106279	3401	tags=100%, list=30%, signal=71%	1736/7203/10575/10574/10694/908/10576/54552/7013/26354/55135/6950/22948
BP	GO:0050818	regulation of coagulation	42	-0.39108	-1.99504	0.00051830200824297	0.00799791452429165	0.00652847846243599	3781	tags=60%, list=33%, signal=40%	22875/7001/928/5345/5580/5154/5270/2811/5327/5055/239/3848/6915/10855/5155/11117/84034/2147/7057/5054/7035/2161/5627/634/6484
BP	GO:0006334	nucleosome assembly	37	0.534448135421944	1.76758196286378	0.000529690448259168	0.00811470487200884	0.00662381122291703	2937	tags=62%, list=25%, signal=46%	9733/6749/6418/11198/4869/50809/54107/6046/5928/51773/54108/23234/64754/4673/25842/23523/1616/4678/7290/64061/257218/546/8467
MF	GO:0005342	organic acid transmembrane transporter activity	85	-0.278368	-1.61146	0.000529102303427017	0.00811470487200884	0.00662381122291703	2979	tags=48%, list=26%, signal=36%	8140/120103/6539/10999/9673/23657/92745/10257/6512/2902/2185/6533/10991/153201/6510/2905/9123/9429/6540/162515/85320/54407/6536/9058/11309/9152/6535/65010/6545/340024/222642/2901/6582/94081/634/375611/116369/206358/6507/94097/6583
MF	GO:0046943	carboxylic acid transmembrane transporter activity	85	-0.278368	-1.61146	0.000529102303427017	0.00811470487200884	0.00662381122291703	2979	tags=48%, list=26%, signal=36%	8140/120103/6539/10999/9673/23657/92745/10257/6512/2902/2185/6533/10991/153201/6510/2905/9123/9429/6540/162515/85320/54407/6536/9058/11309/9152/6535/65010/6545/340024/222642/2901/6582/94081/634/375611/116369/206358/6507/94097/6583
BP	GO:0032212	positive regulation of telomere maintenance via telomerase	32	0.562123811526541	1.81034483389938	0.000533620315329632	0.00815530520286749	0.00665695216044185	3401	tags=59%, list=30%, signal=42%	1736/4216/5588/7203/3178/10575/10574/5073/10694/472/908/545/10576/8550/8658/6950/65057/26272/22948
BP	GO:2001251	negative regulation of chromosome organization	65	0.472177118340156	1.68873178210615	0.000537341157620811	0.00819252439597471	0.0066873331678722	2937	tags=43%, list=25%, signal=32%	142/5394/55226/9031/3178/9184/8379/55795/10111/3550/7014/3192/472/56984/3183/9183/84861/51451/54552/7175/2067/8658/2072/6419/7013/546/5885/8467
BP	GO:0019827	stem cell population maintenance	122	0.40704094001986	1.53667586750479	0.000549899632081415	0.00836398652805455	0.0068272930077788	3618	tags=47%, list=31%, signal=32%	283149/6597/84678/55274/6599/1994/5931/8320/4609/4848/678/5928/2308/56339/86/81606/25942/3065/6605/51593/22882/23137/79595/9126/51123/10001/2624/56478/23019/8243/2648/57721/6497/65980/6595/23081/123169/22823/23160/7071/9314/9440/8289/8473/2177/26354/5977/54623/55818/27097/26147/430/8861/55183/9646/6659/5108
CC	GO:0042611	MHC protein complex	21	0.620788165775816	1.83475730239736	0.000551586097017015	0.00836966237211771	0.00683192604375461	3574	tags=76%, list=31%, signal=53%	972/3115/3117/3123/3113/3108/3111/3109/3122/3125/3112/3134/3119/3105/3133/3106
MF	GO:0000175	3'-5'-RNA exonuclease activity	30	0.572333583416873	1.81816833411033	0.000557035887110343	0.00842340561648402	0.00687579518142559	3038	tags=60%, list=26%, signal=44%	5394/115752/114034/5442/5393/23016/4848/9924/29883/5073/23404/81875/23019/246175/201626/3669/90806/23357
CC	GO:0031248	protein acetyltransferase complex	76	0.455739524471846	1.66529274935582	0.000557771405955791	0.00842340561648402	0.00687579518142559	4116	tags=58%, list=36%, signal=37%	8607/57634/80018/8295/7862/80155/54107/64769/10856/55689/11091/117143/86/51230/26009/6878/23774/6874/55929/2648/6873/6877/3054/51616/79612/23326/23450/55167/122830/8473/9913/51126/51562/9643/27097/6314/80314/60560/1387/10902/2033/71/8260/6885
MF	GO:0017111	ribonucleoside triphosphate phosphatase activity	470	0.333730970283325	1.32605834937371	0.000563272886661975	0.00848637850282923	0.00692719822292766	3198	tags=34%, list=28%, signal=26%	57062/9669/2547/3313/23/23020/55341/9361/55661/51202/8607/10123/11158/8886/55308/7203/22880/84705/57198/11159/23195/1778/22907/54606/23560/6832/55720/10575/9790/55605/56919/10111/10146/1973/10574/10131/4931/5981/56916/11218/11321/1938/9775/6687/84181/85476/57696/23708/382/10856/22/55324/54509/10694/3312/168537/908/1107/4682/203068/10939/2071/3326/9343/1660/9785/3329/9188/4436/55794/7284/1915/1968…
BP	GO:0007051	spindle organization	136	0.405169388712354	1.54171639120856	0.000566669507084057	0.0085174169071856	0.00695253402187043	3262	tags=38%, list=28%, signal=27%	23636/10726/10982/1778/29098/91782/7430/3192/85378/1107/23354/203068/25777/6188/9793/56647/5518/5901/9126/9371/23122/93323/51119/7405/6867/5116/27229/8243/256364/4292/10039/7175/83541/4733/8841/8658/79441/29082/153241/9611/26065/4926/7415/55142/546/54617/29901/25879/55125/80254/1739
CC	GO:0005686	U2 snRNP	24	0.593735987007022	1.81340530083701	0.000587298045290773	0.00880670692385435	0.00718867353517524	4251	tags=83%, list=37%, signal=53%	10946/6627/6628/27336/10992/10291/6638/51634/9879/6636/23450/79753/6633/84811/23451/6632/6635/8175/6629/83443
MF	GO:0022832	voltage-gated channel activity	68	-0.314547	-1.76524	0.000591675185074279	0.00885151632506662	0.00722525022149021	2552	tags=53%, list=22%, signal=41%	57657/1188/6833/2902/2185/10008/59285/3767/26251/3757/23415/3768/140738/59283/783/2905/3759/117144/27092/54207/782/59284/27091/3743/50801/3788/775/3778/23413/3749/3785/6327/90134/1187/777/3753
BP	GO:0001755	neural crest cell migration	24	-0.486166	-2.04391	0.000606942942912662	0.00901642744797761	0.00735986265212704	2622	tags=62%, list=23%, signal=48%	7869/3911/10500/6405/55698/4902/1910/10501/2348/54437/6899/64218/10505/8828/998
BP	GO:0090497	mesenchymal cell migration	24	-0.486166	-2.04391	0.000606942942912662	0.00901642744797761	0.00735986265212704	2622	tags=62%, list=23%, signal=48%	7869/3911/10500/6405/55698/4902/1910/10501/2348/54437/6899/64218/10505/8828/998
BP	GO:0018198	peptidyl-cysteine modification	29	-0.457252	-1.9943	0.000604929607031928	0.00901642744797761	0.00735986265212704	2482	tags=48%, list=22%, signal=38%	57465/1636/6640/5870/84885/55733/2597/253832/283576/51201/131540/7295/51304/6279
BP	GO:0048026	positive regulation of mRNA splicing, via spliceosome	28	0.575693588155255	1.8121735808416	0.000609497692765099	0.00903332278137669	0.00737365384980445	2824	tags=57%, list=25%, signal=43%	4691/5394/27339/26528/27316/79084/6625/1207/65110/6434/65109/4686/22938/9967/1153/29896
CC	GO:0098862	cluster of actin-based cell projections	84	-0.283074	-1.64983	0.000613757814127143	0.00907535626318395	0.00740796462917656	2875	tags=45%, list=25%, signal=34%	10999/10096/358/23657/10287/83715/64787/1636/8195/55600/4648/79901/64078/53904/140803/9429/118812/54407/6569/339768/65010/2348/22941/221421/340024/4647/53841/81693/830/4354/142680/645104/1192/151056/103910/90410/762/4637
BP	GO:1903241	U2-type prespliceosome assembly	24	0.59269137647621	1.81021482170935	0.000618481218848938	0.00912402964750992	0.00744769537902401	4251	tags=83%, list=37%, signal=53%	10946/6627/6628/27336/10992/10291/51634/9879/6636/23450/79753/6633/84811/23451/11325/6632/6635/8175/6629/83443
CC	GO:0071004	U2-type prespliceosome	17	0.647146999215109	1.82557425908909	0.000630579814618753	0.00925964322250072	0.00755839302412292	3259	tags=82%, list=28%, signal=59%	11338/51631/6628/6625/55692/10291/6638/51747/55660/6631/55015/23451/51690/11325
CC	GO:0071010	prespliceosome	17	0.647146999215109	1.82557425908909	0.000630579814618753	0.00925964322250072	0.00755839302412292	3259	tags=82%, list=28%, signal=59%	11338/51631/6628/6625/55692/10291/6638/51747/55660/6631/55015/23451/51690/11325
BP	GO:1902459	positive regulation of stem cell population maintenance	34	0.545514935726793	1.77382603498779	0.000632454775739712	0.00926582594434295	0.00756343981054	3046	tags=50%, list=26%, signal=37%	6597/84678/55274/6599/5931/5928/86/81606/25942/3065/6605/79595/65980/6595/8289/8473/5977
BP	GO:0046470	phosphatidylcholine metabolic process	42	-0.384776	-1.96288	0.000644907914720673	0.00942660123971295	0.0076946762784876	3426	tags=60%, list=30%, signal=42%	5321/154141/23446/1622/9468/1119/50640/80736/335/10162/1071/9926/3949/2181/25979/255043/8398/10908/341/5444/5130/54947/151056/56994/129642
BP	GO:0030194	positive regulation of blood coagulation	19	-0.548009	-2.12134	0.000682516754231949	0.00991868376280285	0.00809634975773976	3781	tags=68%, list=33%, signal=46%	22875/7001/5345/5327/6915/10855/11117/84034/2147/7057/5054/2161/6484
BP	GO:1900048	positive regulation of hemostasis	19	-0.548009	-2.12134	0.000682516754231949	0.00991868376280285	0.00809634975773976	3781	tags=68%, list=33%, signal=46%	22875/7001/5345/5327/6915/10855/11117/84034/2147/7057/5054/2161/6484
BP	GO:1902369	negative regulation of RNA catabolic process	57	0.494560957129447	1.7305281703593	0.000683242142141919	0.00991868376280285	0.00809634975773976	3196	tags=51%, list=28%, signal=37%	1736/8148/7188/10128/1994/10949/2521/10492/54888/26986/3182/23435/3192/5073/3184/1660/51594/3183/10758/65110/56478/8241/170506/79048/9967/1153/90806/23367/51808
MF	GO:0005198	structural molecule activity	385	0.343799616882711	1.35415314975701	0.000691495045822583	0.0100156771068803	0.00817552276663925	3511	tags=39%, list=30%, signal=28%	9688/28973/55272/23165/6158/9045/23636/6234/6141/9883/22872/6143/6146/8661/3123/4736/6147/65005/51116/6181/6223/6191/285855/81929/6159/23279/124995/64965/6122/740/23521/55746/6130/6137/6209/10884/23511/3996/6134/6228/6161/7818/6167/79902/6217/6138/6168/288/6132/64968/79590/6193/6125/2037/6207/6124/6136/203068/6233/3921/6188/65993/9801/6202/6187/6230/6709/6142/63875/4957/54948/57122/64981/79026/12…
BP	GO:0006304	DNA modification	73	0.459039932570643	1.66763605432342	0.000693262083590551	0.0100185017204594	0.00817782842130208	3719	tags=52%, list=32%, signal=35%	142/79068/1786/2625/10155/328/8320/54737/10664/3182/200316/79813/118460/4255/4204/10973/55729/221120/9219/10039/54726/648/10919/53615/60489/11277/1788/51409/27350/546/8467/140564/8846/4913/4152/11176/56915/64863
BP	GO:0071805	potassium ion transmembrane transport	86	-0.282321	-1.60313	0.000698832301460634	0.0100761499031869	0.00822488505315182	2552	tags=50%, list=22%, signal=39%	23416/10242/1804/358/30819/57657/84286/482/6833/7341/10008/3767/26251/9990/4878/3757/23415/3768/3792/3759/23315/54207/6553/486/57468/478/51719/6560/3743/50801/23327/2783/3788/55002/3778/3749/3785/90134/56996/4734/967/3753/6507
MF	GO:0140662	ATP-dependent protein folding chaperone	28	0.569727711360528	1.79339413890166	0.000711932042212779	0.0102418575734132	0.00836014768353465	1538	tags=43%, list=13%, signal=37%	3313/7203/10575/10574/10131/10694/3312/908/3326/3329/3308/10576
CC	GO:0030687	preribosome, large subunit precursor	16	0.658296082213934	1.84345560336216	0.000726669279843531	0.0104303227937901	0.00851398667848917	3846	tags=94%, list=33%, signal=63%	23195/84549/23212/26155/56342/51388/10969/10412/117246/51154/80135/54663/3692/55759/90441
BP	GO:0033143	regulation of intracellular steroid hormone receptor signaling pathway	48	0.503906938816729	1.73349783605831	0.000740306460821824	0.0106021866849831	0.00865427446335057	2260	tags=42%, list=20%, signal=34%	142/6597/23028/27086/5469/4848/55325/55823/55128/9612/81606/11331/3065/1407/9575/9667/79876/23019/23081/1655
BP	GO:0032922	circadian regulation of gene expression	48	0.503514628052553	1.73214824190039	0.000759916945017632	0.0108586338354201	0.0088636052449307	2831	tags=46%, list=25%, signal=35%	9500/6095/23077/9112/5936/10075/3399/3192/83759/3065/1454/1407/9575/3398/2673/5465/5501/8841/5927/5499/8553/8473
BP	GO:0031294	lymphocyte costimulation	41	0.525424859376551	1.77068127198301	0.000766475020055541	0.0109034493366383	0.00890018691051335	3420	tags=51%, list=30%, signal=36%	3932/975/921/6693/2534/916/1803/84433/1236/22914/940/2475/11126/207/942/51293/29851/8764/959/5170/126259
CC	GO:0030880	RNA polymerase complex	80	0.451802574318816	1.65787	0.000764784000265865	0.0109034493366383	0.00890018691051335	3333	tags=48%, list=29%, signal=34%	83860/84172/8295/64425/5442/2962/9533/64210/2071/2965/80227/6908/6878/5437/26015/6874/5433/10623/55718/55703/4172/5557/2648/6873/6877/123169/51728/6872/5422/5438/51616/23326/5431/54623/27097/5434/6314/5436
MF	GO:0004222	metalloendopeptidase activity	45	-0.359104	-1.91501	0.000768601666483254	0.0109093506024449	0.00890500395208121	2663	tags=58%, list=23%, signal=45%	10269/649/1636/164656/10893/56999/60676/3792/8751/1889/431705/4185/11093/4325/9508/64386/4327/170689/79148/9509/4323/9718/80332/4317/8754/4318
CC	GO:0036464	cytoplasmic ribonucleoprotein granule	181	0.378229559523471	1.46014430834228	0.000803004451178722	0.0113723274830266	0.00928291929292454	3197	tags=38%, list=28%, signal=28%	4691/55833/55239/8761/6158/55308/1994/54888/6191/26986/27327/22927/10146/5936/200316/4848/9924/11273/23435/29883/3192/28960/8994/57690/203068/1660/25804/9698/51441/9575/197135/4076/1653/6128/1981/56478/6175/6606/54915/6194/23019/23112/6607/6741/170506/1965/55802/60489/340152/10482/113251/196513/1153/8878/3190/10084/9931/26065/5702/7415/3669/27350/1979/10658/10456/23367/27097/140564/80336
BP	GO:0002287	alpha-beta T cell activation involved in immune response	63	0.476592706213677	1.70076706376571	0.000810615941634079	0.0114293260974203	0.00932944569994321	1220	tags=33%, list=11%, signal=30%	6693/2625/51176/6095/51561/4063/27086/3123/6775/8320/1880/114836/4221/6046/10892/3122/3716/30009/4092/2475/3662
BP	GO:0002293	alpha-beta T cell differentiation involved in immune response	63	0.476592706213677	1.70076706376571	0.000810615941634079	0.0114293260974203	0.00932944569994321	1220	tags=33%, list=11%, signal=30%	6693/2625/51176/6095/51561/4063/27086/3123/6775/8320/1880/114836/4221/6046/10892/3122/3716/30009/4092/2475/3662
BP	GO:0000070	mitotic sister chromatid segregation	132	0.403839686898736	1.53477394026818	0.00082632153319081	0.0116250488543599	0.00948920882311835	2963	tags=33%, list=26%, signal=24%	23636/10726/9031/29098/91782/9184/8379/8697/81929/55795/3550/23212/51433/3192/10270/8881/472/56984/23310/9183/56647/5518/5901/9126/9371/23122/79003/84861/91272/51434/8243/256364/29781/51451/7175/4733/3835/29082/26065/4926/5885/8467/54617
BP	GO:0002253	activation of immune response	415	0.335571445269697	1.32543069182545	0.000838035087366355	0.0117638713915986	0.00960252585616631	2807	tags=31%, list=24%, signal=24%	142/23180/3932/2547/59338/975/4773/79037/4841/2625/8631/54941/919/28639/3843/2534/7294/3115/197358/9404/916/868/3702/53347/917/27086/10432/3123/10384/7535/915/54900/115352/5583/25/84433/149628/596/56919/1236/100/5335/7430/925/8893/22914/1967/54923/330/27040/10892/29760/22954/940/3551/8525/4068/926/387357/3312/10657/931/25942/3125/4208/708/839/6188/9698/50852/3329/3662/11331/11126/8890/3824/11118/…
MF	GO:0001046	core promoter sequence-specific DNA binding	30	0.561271333381683	1.78302618397139	0.000843212796088815	0.0118105387900528	0.00964061917471585	2616	tags=53%, list=23%, signal=41%	6597/27086/54700/4869/4609/10856/9013/6908/3065/6874/7343/5970/64864/9014/6872/7071
BP	GO:0034661	ncRNA catabolic process	37	0.526594513602797	1.74160765525446	0.000846507144233428	0.0118306798907887	0.00965705980332779	1890	tags=38%, list=16%, signal=32%	5394/60528/80335/115752/6832/54888/5393/23016/118460/5073/11340/23404/55596/84186
MF	GO:0008276	protein methyltransferase activity	53	0.487507939716668	1.69376358586195	0.000857684317169029	0.0119345461862843	0.00974184301413317	2801	tags=51%, list=24%, signal=39%	2091/54496/283742/51603/79813/56950/4255/11091/51504/3276/3720/25940/23463/64754/23067/51451/26040/7799/10919/54093/1788/29072/55870/51409/10196/6419/8726
BP	GO:0002757	immune response-activating signaling pathway	377	0.341117634067033	1.34414072758983	0.000856352613825833	0.0119345461862843	0.00974184301413317	2807	tags=31%, list=24%, signal=24%	142/23180/3932/59338/975/4773/79037/2625/8631/54941/919/28639/3843/2534/7294/3115/197358/9404/916/868/3702/53347/917/27086/3123/10384/7535/915/54900/115352/5583/25/84433/596/56919/1236/100/5335/7430/925/8893/22914/1967/54923/330/27040/10892/29760/22954/940/3551/8525/4068/926/387357/3312/10657/931/3125/4208/708/6188/9698/50852/3329/3662/11331/11126/8890/3824/11118/5295/7187/8891/640/11119/973/5502…
BP	GO:0007007	inner mitochondrial membrane organization	29	0.571388822141015	1.81467420455755	0.00086710798181433	0.0119871565468606	0.00978478740981029	2795	tags=52%, list=24%, signal=39%	3313/10989/400916/26520/345778/5018/55750/25813/10939/3954/55735/139322/617/285521/54927
MF	GO:0016896	RNA exonuclease activity, producing 5'-phosphomonoesters	33	0.554217935921821	1.79852899613014	0.000865193836159111	0.0119871565468606	0.00978478740981029	3038	tags=58%, list=26%, signal=43%	5394/115752/114034/5442/5393/23016/4848/9924/29883/5073/23404/81875/23019/246175/201626/51692/3669/90806/23357
BP	GO:0032784	regulation of DNA-templated transcription elongation	85	0.440854748597489	1.62668186017394	0.000866231914161421	0.0119871565468606	0.00978478740981029	4746	tags=62%, list=41%, signal=37%	142/10915/11198/80335/9984/55756/22916/2962/10102/5469/9862/92105/10771/3192/25896/8621/10001/23613/8812/7428/6919/84246/219541/3150/123169/4686/9441/55174/23160/23211/9440/9025/170394/114825/8861/284695/904/55588/1025/9442/57508/51755/6830/9282/51586/55090/2146/85403/55656/26173/29079/6837/6829
MF	GO:0140030	modification-dependent protein binding	137	0.396679877791081	1.51010305234001	0.000870730542562776	0.0120111812721917	0.00980439813475789	4796	tags=56%, list=42%, signal=33%	10594/11137/6597/54737/80764/6046/10771/56893/55689/11091/27336/27000/83746/3720/26009/10927/9557/23310/2956/5189/8019/54466/23466/2186/23613/23378/23468/29117/9682/65980/23081/6872/8805/1616/22823/22890/9666/51035/5253/5927/8878/4300/7415/546/9425/23140/79184/5977/84656/114825/23411/8535/124997/26147/55072/30827/11176/148479/5252/10951/2033/3416/139886/29057/23170/84954/11073/5336/8089/23512/254…
MF	GO:0016209	antioxidant activity	52	-0.340436	-1.90434	0.000874446592298728	0.0120363890555503	0.00982497455755442	3977	tags=60%, list=35%, signal=39%	3050/6648/4353/55937/7001/3047/10587/4257/2876/3042/9588/2954/4504/140809/6649/5742/83667/1193/4151/2936/3046/114757/3049/257202/25824/9446/9536/241/84817/3240/7295
BP	GO:0007269	neurotransmitter secretion	84	-0.278881	-1.6254	0.000881130045291097	0.012076218878796	0.00985748655082875	2790	tags=40%, list=24%, signal=31%	9501/4763/90019/8676/5864/134957/6833/3060/8448/80331/9381/6623/815/673/1136/6622/6809/9379/2914/54407/6855/5582/5023/11255/28964/6804/2901/57512/79772/6813/55784/6854/8291/8825
BP	GO:0099643	signal release from synapse	84	-0.278881	-1.6254	0.000881130045291097	0.012076218878796	0.00985748655082875	2790	tags=40%, list=24%, signal=31%	9501/4763/90019/8676/5864/134957/6833/3060/8448/80331/9381/6623/815/673/1136/6622/6809/9379/2914/54407/6855/5582/5023/11255/28964/6804/2901/57512/79772/6813/55784/6854/8291/8825
BP	GO:0099068	postsynapse assembly	22	-0.495267	-2.05371	0.000886286042908922	0.0121208174924003	0.00989389117699547	2905	tags=77%, list=25%, signal=58%	5802/6712/57622/2185/78999/2596/57555/84628/85358/9379/54413/11178/3556/84885/94030/9419/5728
BP	GO:0030168	platelet activation	96	-0.25877	-1.52062	0.000915465367129527	0.0124930637788361	0.0101977456200927	1936	tags=34%, list=17%, signal=29%	5155/9002/10461/3690/11117/6403/84034/2812/152/340205/7099/5023/2815/65991/2623/5196/11093/2147/83706/388931/22915/10398/151/29071/3717/5359/953/10627/634/2776/1192/1432/2207
BP	GO:0002250	adaptive immune response	358	0.347255991686946	1.36633196771946	0.000920463984393221	0.0125344379755085	0.0102315182430753	3426	tags=39%, list=30%, signal=28%	23180/975/6693/923/5588/2625/8631/51176/54941/972/3560/6095/3575/919/51561/28639/2534/7294/3115/916/3702/4063/917/3117/939/3123/3113/10384/7535/915/3108/54900/6775/8320/60468/27240/1880/3004/3111/114836/100/925/3109/22914/54923/6046/1235/118460/9466/27040/10892/940/4068/926/387357/3122/51744/3716/30009/5551/4092/3125/9166/4208/708/50852/6375/3329/2475/2923/4436/3662/51752/11126/255231/3824/6504/1…
BP	GO:1904358	positive regulation of telomere maintenance via telomere lengthening	35	0.535683602010448	1.75614410702696	0.000934797128069421	0.0127024778191608	0.0103686845627182	3401	tags=57%, list=30%, signal=40%	1736/4216/5588/7203/3178/10575/10574/5073/10694/472/908/545/10576/170506/8550/8658/6950/65057/26272/22948
MF	GO:0001091	RNA polymerase II general transcription initiation factor binding	21	0.606998967180685	1.79400292882613	0.000947861406591006	0.0128525973280946	0.0104912230041943	3005	tags=62%, list=26%, signal=46%	8607/54680/2091/51602/2962/3192/10856/6908/2067/6872/2072/6925/8721
CC	GO:0042383	sarcolemma	80	-0.286669	-1.60949	0.000955993586170167	0.0129353442137207	0.0105587670194501	3037	tags=48%, list=26%, signal=35%	5532/1292/825/239/358/1291/6546/286/6833/6640/1293/59285/5348/3767/28954/6513/59283/783/3759/27092/782/1674/59284/54407/6253/5534/682/6517/633/8987/2258/6324/775/6327/6543/8291/301/10211
BP	GO:0048291	isotype switching to IgG isotypes	11	0.728374100381511	1.86628838181231	0.000964143311441056	0.0129630492063583	0.0105813818457511	2484	tags=73%, list=22%, signal=57%	9466/940/30009/3329/4436/22976/4292/5395
MF	GO:0004535	poly(A)-specific ribonuclease activity	11	0.728025078990046	1.86539409607706	0.000964143311441056	0.0129630492063583	0.0105813818457511	2469	tags=73%, list=21%, signal=57%	114034/4848/9924/29883/5073/23019/246175/201626
BP	GO:0019886	antigen processing and presentation of exogenous peptide antigen via MHC class II	24	0.585931490344154	1.78956858564958	0.000961497782272145	0.0129630492063583	0.0105813818457511	1100	tags=42%, list=10%, signal=38%	972/3115/3117/3123/3113/3108/3111/3109/3122/3125
CC	GO:1902493	acetyltransferase complex	77	0.452155119710951	1.65523599126331	0.000969334587466229	0.0130054091072048	0.0106159590720401	4116	tags=57%, list=36%, signal=37%	8607/57634/80018/8295/7862/80155/54107/64769/10856/55689/11091/117143/86/51230/26009/6878/23774/6874/55929/2648/6873/6877/3054/51616/79612/23326/23450/55167/122830/8473/9913/51126/51562/9643/27097/6314/80314/60560/1387/10902/2033/71/8260/6885
BP	GO:1990173	protein localization to nucleoplasm	13	0.689119236154199	1.82895337176481	0.000983912568925091	0.0130758839423431	0.010673485748769	3401	tags=92%, list=30%, signal=65%	1736/7203/10575/10574/10694/908/10576/84897/56257/55135/6950/22948
CC	GO:0000178	exosome (RNase complex)	22	0.60071700160659	1.79781956868265	0.000980394270478649	0.0130758839423431	0.010673485748769	1189	tags=45%, list=10%, signal=41%	5394/8570/115752/6832/5393/23016/4931/118460/11340/23404
CC	GO:1905354	exoribonuclease complex	22	0.60071700160659	1.79781956868265	0.000980394270478649	0.0130758839423431	0.010673485748769	1189	tags=45%, list=10%, signal=41%	5394/8570/115752/6832/5393/23016/4931/118460/11340/23404
BP	GO:2000736	regulation of stem cell differentiation	57	0.486966265132543	1.70395343117623	0.000983670589400168	0.0130758839423431	0.010673485748769	2563	tags=42%, list=22%, signal=33%	3313/11137/5931/9112/54888/25/4054/678/1021/3192/5928/56339/1107/81606/3065/51441/8621/9219/1108/170506/23081/53615/23788/54517
BP	GO:0007346	regulation of mitotic cell cycle	345	0.344992161941277	1.35840988469539	0.000984846115224339	0.0130758839423431	0.010673485748769	3527	tags=36%, list=31%, signal=26%	6597/23636/64682/55920/55274/6599/1019/9184/79791/8379/79621/894/25/8697/55795/596/10111/57492/3550/5727/678/23513/994/51433/1021/3192/940/8881/472/694/86/25942/2071/8883/60561/7508/6601/4436/8556/11331/6240/56984/6605/5884/57099/728642/57026/9183/1112/8462/80279/1981/6118/3398/84861/207/10385/5721/26574/5720/51434/8720/56257/29117/51451/1877/11040/6603/26060/1028/150094/7325/7175/6595/25847/5356…
MF	GO:0051082	unfolded protein binding	89	0.439225357868572	1.62243247889543	0.000987147710131152	0.0130791940887023	0.0106761877305354	3401	tags=46%, list=30%, signal=33%	3313/10726/7203/4869/23386/10575/84317/10574/10131/5478/6687/9093/10856/4666/10694/3312/908/10939/3326/342538/3329/9804/84447/9049/10576/134266/81572/5202/5479/22937/7184/3336/821/5201/3998/6950/55664/134492/55027/55164/22948
BP	GO:0002285	lymphocyte activation involved in immune response	154	0.390444089589582	1.49608808181273	0.000990784885768405	0.0131001495373486	0.0106932930890314	2484	tags=36%, list=22%, signal=29%	975/55619/6693/2625/51176/972/6095/51561/4063/27086/3123/55846/6775/8320/25/1880/114836/100/4221/3109/6046/1235/118460/9466/10892/940/4242/3122/51744/3716/30009/4092/9452/3329/2475/4436/3662/9678/3955/22976/3394/2956/4064/440275/930/5734/23075/942/4292/10039/5450/2067/7248/3134/3683/5395
MF	GO:0030332	cyclin binding	27	0.573110869167564	1.78476863289088	0.00100662237094746	0.0132819966253586	0.0108417298838888	2613	tags=44%, list=23%, signal=34%	2547/1019/79791/5936/5727/1021/29969/8621/80279/55294/8841/2580
BP	GO:0051873	killing by host of symbiont cells	16	-0.573888	-2.08335	0.00102338125471645	0.0134537921745982	0.0109819618830865	1595	tags=62%, list=14%, signal=54%	4615/1991/1667/820/140823/2597/5196/2147/171389/383
BP	GO:0000460	maturation of 5.8S rRNA	24	0.584340715485119	1.78470999593136	0.0010238646170846	0.0134537921745982	0.0109819618830865	1532	tags=46%, list=13%, signal=40%	5394/65095/84549/5393/23016/23212/11340/23404/10412/29777/117246
BP	GO:0033962	P-body assembly	19	0.620473736826289	1.79292073417486	0.00102651290266583	0.0134608368903073	0.0109877122914762	2031	tags=53%, list=18%, signal=43%	1778/4848/9924/29883/8994/25804/197135/56478/23019/246175
MF	GO:0019825	oxygen binding	12	-0.639962	-2.08583	0.00103733724632202	0.0135748465519717	0.0110807752541304	3977	tags=92%, list=35%, signal=60%	3050/6648/3047/3042/1572/4151/3046/114757/3049/875/1588
BP	GO:0036230	granulocyte activation	38	-0.398607	-1.96688	0.00106233389197843	0.0138734710933986	0.0113245342842049	780	tags=24%, list=7%, signal=22%	6688/6845/3684/6813/301/8807/57126/2207/306
BP	GO:0006968	cellular defense response	35	0.53379273988677	1.74994524941169	0.0010750610265426	0.0140109691659632	0.0114367701930331	1610	tags=34%, list=14%, signal=30%	6693/3702/10219/1235/4068/5551/10578/50852/1234/1524/5970/1232
BP	GO:0090646	mitochondrial tRNA processing	11	0.72425051381862	1.85572265509346	0.00109115477311078	0.0141916925898674	0.0115842897716724	2208	tags=82%, list=19%, signal=66%	51654/60528/84881/80324/54802/79828/55006/25821/3028
BP	GO:0050820	positive regulation of coagulation	21	-0.501318	-2.02377	0.00111145299143333	0.0143368976107487	0.011702816651221	3981	tags=71%, list=35%, signal=47%	7056/5663/22875/7001/5345/5327/6915/10855/11117/84034/2147/7057/5054/2161/6484
BP	GO:0048168	regulation of neuronal synaptic plasticity	31	-0.430266	-1.98105	0.00111356728657157	0.0143368976107487	0.011702816651221	2864	tags=52%, list=25%, signal=39%	3845/4763/5864/2902/815/57338/85358/6622/2905/6855/23154/79772/816/729956/51201/6543
BP	GO:0016266	O-glycan processing	31	-0.430234	-1.9809	0.00111356728657157	0.0143368976107487	0.011702816651221	2017	tags=61%, list=18%, signal=51%	10678/9245/2650/27090/6483/2591/10164/10331/192134/2589/50614/374907/9334/29071/79623/2590/84002/8693/6484
BP	GO:0002295	T-helper cell lineage commitment	18	0.626647092049835	1.78702774389639	0.00111177106042122	0.0143368976107487	0.011702816651221	1220	tags=50%, list=11%, signal=45%	6693/51561/4063/114836/6046/3716/30009/2475/3662
BP	GO:0043373	CD4-positive, alpha-beta T cell lineage commitment	18	0.626647092049835	1.78702774389639	0.00111177106042122	0.0143368976107487	0.011702816651221	1220	tags=50%, list=11%, signal=45%	6693/51561/4063/114836/6046/3716/30009/2475/3662
BP	GO:1904816	positive regulation of protein localization to chromosome, telomeric region	12	0.705458021901617	1.8474550824059	0.00112319476650325	0.0144306494598115	0.0117793437165655	3401	tags=100%, list=30%, signal=71%	1736/7203/10575/10574/10694/908/10576/54552/26354/55135/6950/22948
BP	GO:0002495	antigen processing and presentation of peptide antigen via MHC class II	25	0.580332925057746	1.78023730543376	0.00112537780974836	0.0144306494598115	0.0117793437165655	1100	tags=40%, list=10%, signal=36%	972/3115/3117/3123/3113/3108/3111/3109/3122/3125
MF	GO:0048531	beta-1,3-galactosyltransferase activity	10	-0.693083	-2.17385	0.00113071420825685	0.014469963151046	0.0118114344054225	3543	tags=100%, list=31%, signal=69%	8706/8705/10678/10331/192134/10317/374907/29071/84002
MF	GO:0005245	voltage-gated calcium channel activity	18	-0.563409	-2.17619	0.00113476788527877	0.0144927369396425	0.0118300240249925	2265	tags=61%, list=20%, signal=49%	59285/59283/783/117144/27092/782/59284/27091/775/23413/777
BP	GO:0032205	negative regulation of telomere maintenance	26	0.578715199983039	1.79661810225359	0.0011581918479088	0.0147623132934456	0.0120500718155059	2704	tags=54%, list=23%, signal=41%	142/5394/55226/3178/10111/7014/3192/472/3183/54552/2067/8658/2072/7013
BP	GO:0044784	metaphase/anaphase transition of cell cycle	72	0.455875900553361	1.65279626375284	0.00116828961293876	0.0148612968128917	0.0121308693500228	2207	tags=35%, list=19%, signal=28%	6597/64682/55274/6599/9184/8379/8697/55795/57492/3550/51433/8881/472/86/6601/56984/6605/9183/84861/51434/29117/51451/6603/7175/6595
BP	GO:0098813	nuclear chromosome segregation	201	0.378268644024469	1.46380142342668	0.00117126475358262	0.0148694626983706	0.0121375349385727	3056	tags=33%, list=27%, signal=25%	6597/23636/10726/64682/9031/55920/55274/6599/1778/29098/91782/9184/8379/8697/81929/55795/57492/3550/57820/23353/10734/7155/23212/51433/3192/10270/8881/472/86/6601/56984/6605/23310/9183/56647/5518/5901/9126/9371/23122/79003/84861/91272/51434/8243/29117/256364/29781/4292/51451/6603/7175/6595/10919/4733/3835/8289/29082/7013/26065/4926/5885/8467/54617/2177/5977/25879
MF	GO:0019956	chemokine binding	23	0.586459455708426	1.77525849204627	0.00117414856682374	0.0148764389987429	0.0121432295013977	2552	tags=48%, list=22%, signal=37%	1236/643/1235/3676/1234/1524/7852/2833/1232/10663/1233
BP	GO:0015837	amine transport	49	-0.330128	-1.80619	0.00118907613631475	0.0150065855862383	0.0122494645944139	2678	tags=55%, list=23%, signal=42%	85413/135/2550/6861/23446/8140/1141/6005/90019/10991/4923/6623/1136/6622/1137/152/54407/1392/2865/11255/140/6804/1861/6582/151/366/65018
BP	GO:0032508	DNA duplex unwinding	60	0.473590103140974	1.66819544494253	0.00118913003625456	0.0150065855862383	0.0122494645944139	3078	tags=43%, list=27%, signal=32%	2547/8607/5813/22907/6832/10111/10146/10856/54921/2071/1660/9557/4176/10973/1653/4172/5985/6742/23064/170506/113510/11277/4175/92675/3159/5984
BP	GO:0030071	regulation of mitotic metaphase/anaphase transition	68	0.450601908160617	1.62420341537324	0.00120379988562658	0.0151616930258858	0.0123760745470493	2207	tags=35%, list=19%, signal=29%	6597/55274/6599/9184/8379/8697/55795/57492/3550/51433/8881/472/86/6601/56984/6605/9183/84861/51434/29117/51451/6603/7175/6595
CC	GO:0042734	presynaptic membrane	70	-0.286534	-1.56562	0.00122332478021118	0.0153772166159485	0.0125520005477082	3692	tags=56%, list=32%, signal=38%	27020/135/57706/2550/1173/6532/115548/1212/133396/23390/9829/5802/1141/5138/1949/8676/79414/3767/1759/9381/57555/2064/9463/84628/6809/9379/6536/9152/6855/5023/94030/4185/140/6804/2901/57512/3092/3749/4985
MF	GO:0070577	lysine-acetylated histone binding	22	0.596370144511414	1.7848103401656	0.00124619899252088	0.0156339098018417	0.0127615321612893	3131	tags=64%, list=27%, signal=46%	6597/80764/6046/26009/8019/23613/29117/65980/6872/8805/4300/23140/5977/23411
BP	GO:0019081	viral translation	18	0.624303483133656	1.78034440616581	0.00126587321150781	0.0157874950625034	0.0128868996009302	2375	tags=56%, list=21%, signal=44%	5725/8664/51386/8661/8665/8666/1660/440275/6741/5094
BP	GO:0006479	protein methylation	24	0.5785028085348	1.76687969485281	0.00126396219065505	0.0157874950625034	0.0128868996009302	2437	tags=54%, list=21%, signal=43%	54496/283742/79813/6628/56950/51504/3276/25940/23463/51451/10919/54093/29072
BP	GO:0008213	protein alkylation	24	0.5785028085348	1.76687969485281	0.00126396219065505	0.0157874950625034	0.0128868996009302	2437	tags=54%, list=21%, signal=43%	54496/283742/79813/6628/56950/51504/3276/25940/23463/51451/10919/54093/29072
BP	GO:0051983	regulation of chromosome segregation	99	0.424488883078798	1.58123915272712	0.00128405391653609	0.0159829601759462	0.0130464524167791	2207	tags=32%, list=19%, signal=26%	6597/64682/55920/55274/6599/9184/8379/8697/55795/57492/3550/51433/3192/8881/472/86/9698/6601/56984/6605/23310/23137/9183/1459/84861/51434/29117/29781/51451/6603/7175/6595
BP	GO:0000966	RNA 5'-end processing	12	0.701724526130191	1.83767779513448	0.00129491248210302	0.0160330279813626	0.0130873213943518	2293	tags=75%, list=20%, signal=60%	51367/10556/29777/79897/11102/10607/6741/3028/10557
BP	GO:0009083	branched-chain amino acid catabolic process	20	0.606334029233777	1.77289908722045	0.00129443729244301	0.0160330279813626	0.0130873213943518	2485	tags=55%, list=22%, signal=43%	64087/56922/1892/11112/594/152926/587/3028/3712/4329/36
MF	GO:0003725	double-stranded RNA binding	62	0.470405981548074	1.67147207153557	0.00129562363257519	0.0160330279813626	0.0130873213943518	4252	tags=63%, list=37%, signal=40%	23180/54847/3609/1994/22907/6832/8575/56919/1973/55342/3192/3608/104/3326/1660/3329/9188/22861/1653/51284/1665/170506/79706/26065/64135/6520/54542/4478/92140/4940/4939/8638/55601/51663/4938/6895/10376/79693/79132
BP	GO:0046037	GMP metabolic process	21	0.599177898258068	1.77088753438173	0.00130235356560485	0.0160539637787229	0.0131044107120415	2092	tags=57%, list=18%, signal=47%	471/3615/84433/100/353/5471/8833/10606/2618/158/8573/132
BP	GO:0062125	regulation of mitochondrial gene expression	23	0.583160478671962	1.76527223137293	0.00130108028076992	0.0160539637787229	0.0131044107120415	3848	tags=78%, list=33%, signal=52%	51654/10128/23107/84881/400916/6472/10102/22868/79828/708/26995/285367/57215/8846/51204/92170/64863/55005
BP	GO:0060078	regulation of postsynaptic membrane potential	61	-0.30502	-1.71957	0.00133341718397424	0.0163211905968621	0.0133225406409759	2744	tags=51%, list=24%, signal=39%	89832/1141/6512/57465/2902/2185/3060/4923/56853/57555/200909/54434/1136/85358/5024/6622/2905/1137/5575/54413/10458/1146/5023/2556/6804/2901/1135/1144/5728/409/6543
BP	GO:2000514	regulation of CD4-positive, alpha-beta T cell activation	65	0.458052498733932	1.63821536969921	0.00132847647034773	0.0163211905968621	0.0133225406409759	1245	tags=29%, list=11%, signal=26%	864/975/5588/2625/51561/916/868/3123/84433/6046/10892/940/3122/30009/4092/3125/6375/3662/11126
MF	GO:0051536	iron-sulfur cluster binding	55	0.469227579884912	1.63419487148854	0.00133427589847249	0.0163211905968621	0.0133225406409759	3421	tags=49%, list=30%, signal=35%	51654/55140/55316/4723/5980/2395/55253/57019/5471/4682/11019/6188/9054/6059/48/2230/1802/4728/374291/10539/4720/1801/9851/10101/4913/5426/4719
BP	GO:0070828	heterochromatin organization	78	0.444346916049063	1.62653392705161	0.00132965981519921	0.0163211905968621	0.0133225406409759	3131	tags=45%, list=27%, signal=33%	1786/10155/22880/23028/50809/29890/4609/55795/54107/54737/51535/80063/79813/3192/56339/25942/4204/3720/3065/4524/55729/23378/91746/7175/64783/53615/22893/1788/5253/5927/546/9425/8467/83852/23411
BP	GO:0097530	granulocyte migration	93	-0.260827	-1.54743	0.00134072253808526	0.0163686297609529	0.0133612639306662	1887	tags=31%, list=16%, signal=26%	6358/84818/59341/51135/5197/1441/5594/6376/6367/5919/682/2813/5196/4192/7057/5881/3958/4354/7130/683/51192/5473/2529/301/57126/2207/3554/6279/6283
BP	GO:0009303	rRNA transcription	30	0.551179128358001	1.75096563724293	0.00134553631785296	0.0163959903511987	0.0133835976307323	3258	tags=57%, list=28%, signal=41%	4691/11137/6597/84172/2976/25926/64425/6949/2475/10927/9014/2975/55011/10360/9330/2971/5434
BP	GO:0000184	nuclear-transcribed mRNA catabolic process, nonsense-mediated decay	34	0.533594942550755	1.7350663368608	0.00135250814523438	0.0164494931480509	0.0134272704976864	2597	tags=47%, list=23%, signal=37%	5394/10921/26986/22916/3182/9775/23708/5073/51594/3646/65110/65109/55802/4686/79048/196513
BP	GO:0043369	CD4-positive or CD8-positive, alpha-beta T cell lineage commitment	21	0.596905166720861	1.76417041086977	0.00136693164582832	0.0165932483406931	0.0135446139221725	1220	tags=48%, list=11%, signal=43%	6693/51561/4063/596/114836/6046/3716/30009/2475/3662
BP	GO:0007091	metaphase/anaphase transition of mitotic cell cycle	71	0.455984930972899	1.65229314898498	0.00137441388527161	0.0166523568266843	0.0135928625595603	2207	tags=35%, list=19%, signal=29%	6597/64682/55274/6599/9184/8379/8697/55795/57492/3550/51433/8881/472/86/6601/56984/6605/9183/84861/51434/29117/51451/6603/7175/6595
BP	GO:0007218	neuropeptide signaling pathway	29	-0.429288	-1.87233	0.00137794021355805	0.0166634022409971	0.0136018786285906	2531	tags=55%, list=22%, signal=43%	6754/3060/84634/4923/4878/11247/256933/60675/2847/2837/8484/4158/1241/53831/4985/6272
BP	GO:0032963	collagen metabolic process	50	-0.338834	-1.84197	0.00139760787519224	0.0168416001072953	0.013747336663763	2373	tags=42%, list=21%, signal=33%	164656/265/10893/54361/11117/8751/114757/2147/4325/9508/64386/5653/4327/1289/79148/9509/4323/5118/4317/4318/5045
MF	GO:0008327	methyl-CpG binding	18	0.621318754911363	1.77183276985743	0.00139796115750184	0.0168416001072953	0.013747336663763	1137	tags=39%, list=10%, signal=35%	1786/57659/51523/253461/79084/3276/4204
MF	GO:0140223	general transcription initiation factor activity	40	0.510235777534482	1.71219767095383	0.00140137825183347	0.0168509124508202	0.0137549380745999	2835	tags=45%, list=25%, signal=34%	83860/2976/54700/2962/9013/80227/6908/6878/6874/7343/10302/6873/6877/6872/51616/2975/9330/6621
BP	GO:0006356	regulation of transcription by RNA polymerase I	39	0.510742727065239	1.70776248617331	0.00141819587283782	0.0170210212760742	0.0138937932472286	1622	tags=33%, list=14%, signal=29%	4691/11137/6597/9031/25926/55646/84128/56919/9451/2475/9188/7343/55127
BP	GO:0043489	RNA stabilization	47	0.496926926541658	1.70973927034099	0.00142727595778205	0.0170978001483929	0.0139564657367608	3196	tags=51%, list=28%, signal=37%	1736/8148/7188/1994/10949/2521/10492/54888/26986/23435/3192/5073/3184/1660/3183/10758/56478/8241/170506/9967/1153/90806/23367/51808
MF	GO:0140658	ATP-dependent chromatin remodeler activity	27	0.568943143371641	1.77178959746994	0.00144217490699911	0.0172438661956948	0.0140756954485822	4117	tags=74%, list=36%, signal=48%	6597/57634/56916/84181/1107/9557/51773/50485/1108/6595/8458/257218/546/8467/54617/6596/9044/1106/10847/80205
BP	GO:0045292	mRNA cis splicing, via spliceosome	22	0.592996495846142	1.77471371967365	0.00145921965312714	0.0173500127786926	0.0141623399955898	2930	tags=64%, list=25%, signal=48%	5394/23020/22916/28960/10291/11168/1207/65110/84991/65109/55696/55660/6631/55015
BP	GO:0009167	purine ribonucleoside monophosphate metabolic process	29	0.558137734391522	1.7725900646697	0.00145741589144506	0.0173500127786926	0.0141623399955898	3262	tags=66%, list=28%, signal=47%	471/3615/84433/100/353/5471/8833/10606/2618/4907/158/204/50808/8573/132/271/30833/5198/1739
CC	GO:0055029	nuclear DNA-directed RNA polymerase complex	77	0.443774195324853	1.62455535296202	0.00145869459335633	0.0173500127786926	0.0141623399955898	3333	tags=47%, list=29%, signal=33%	83860/84172/8295/64425/2962/9533/64210/2071/2965/80227/6908/6878/5437/6874/5433/10623/55718/55703/4172/5557/2648/6873/6877/123169/51728/6872/5422/5438/51616/23326/5431/54623/27097/5434/6314/5436
BP	GO:0006406	mRNA export from nucleus	55	0.467648096884852	1.62869395225669	0.00150957928847341	0.0179153609039871	0.0146238181782527	2455	tags=44%, list=21%, signal=35%	9688/55308/9984/29107/54888/29890/55795/22916/23279/8888/55746/9775/57187/79902/57122/4927/8106/9631/79228/91746/7175/4686/29072/10482
BP	GO:0009156	ribonucleoside monophosphate biosynthetic process	29	0.556519398157787	1.76745038936654	0.00153894835384264	0.0182299588457976	0.0148806158573475	2757	tags=59%, list=24%, signal=45%	471/3615/5631/100/7372/353/5471/8833/54963/10606/2618/158/139596/790/132/5634/271
BP	GO:0042093	T-helper cell differentiation	61	0.465512999745504	1.64490677700552	0.0015725313461509	0.0185932138571794	0.0151771309690025	1220	tags=33%, list=11%, signal=29%	6693/2625/51176/6095/51561/4063/27086/3123/6775/1880/114836/4221/6046/10892/3122/3716/30009/4092/2475/3662
BP	GO:0043277	apoptotic cell clearance	29	-0.424886	-1.85313	0.00158636356157738	0.0187192989748673	0.0152800507955097	2096	tags=41%, list=18%, signal=34%	8547/246/4240/10461/3690/5914/23210/7052/7057/5881/2220/301
BP	GO:0000054	ribosomal subunit export from nucleus	14	0.656259020764716	1.77317835458126	0.00159200691109023	0.0187192989748673	0.0152800507955097	2295	tags=71%, list=20%, signal=57%	55153/55341/23195/4869/6209/84946/6059/5901/4927/7248
BP	GO:0033750	ribosome localization	14	0.656259020764716	1.77317835458126	0.00159200691109023	0.0187192989748673	0.0152800507955097	2295	tags=71%, list=20%, signal=57%	55153/55341/23195/4869/6209/84946/6059/5901/4927/7248
CC	GO:0000776	kinetochore	116	0.402358743985329	1.51698391093386	0.00160675331113883	0.018857898438099	0.0153931857393585	3443	tags=38%, list=30%, signal=27%	6597/55274/6599/91782/9184/8379/81929/23279/64769/55746/348995/79902/3192/86/25942/6601/5905/6605/57122/9183/9793/23122/79003/91272/8243/23468/29117/5501/6603/7175/119504/10428/3835/29082/5253/26039/54820/6396/9735/7514/134492/9985/55193/79980
BP	GO:0006305	DNA alkylation	33	0.539332131821105	1.75022209631586	0.00161690365907275	0.0189073890261847	0.0154335835502415	3719	tags=61%, list=32%, signal=41%	142/1786/8320/54737/10664/79813/4255/4204/55729/9219/648/10919/53615/1788/51409/546/8467/4152/11176/64863
BP	GO:0006306	DNA methylation	33	0.539332131821105	1.75022209631586	0.00161690365907275	0.0189073890261847	0.0154335835502415	3719	tags=61%, list=32%, signal=41%	142/1786/8320/54737/10664/79813/4255/4204/55729/9219/648/10919/53615/1788/51409/546/8467/4152/11176/64863
BP	GO:0015874	norepinephrine transport	14	-0.611885	-2.16247	0.00163085928982809	0.0189316325210827	0.0154533728507917	1821	tags=64%, list=16%, signal=54%	6622/152/1392/2865/11255/140/6804/6582/151
BP	GO:0050432	catecholamine secretion	26	-0.445842	-1.91583	0.00163063215535338	0.0189316325210827	0.0154533728507917	2678	tags=58%, list=23%, signal=44%	1141/90019/6623/6622/1137/7052/152/1392/2865/11255/140/6804/151/65018/3840
BP	GO:0031126	sno(s)RNA 3'-end processing	10	0.722359676231768	1.77838175519664	0.00162375807737883	0.0189316325210827	0.0154533728507917	1189	tags=60%, list=10%, signal=54%	5394/1736/2091/118460/5073/23404
BP	GO:0098727	maintenance of cell number	123	0.403140669916177	1.52165647566509	0.00162532828823772	0.0189316325210827	0.0154533728507917	4595	tags=59%, list=40%, signal=36%	283149/6597/84678/55274/6599/1994/5931/8320/4609/4848/678/5928/2308/56339/86/81606/25942/3065/6605/51593/22882/23137/79595/9126/51123/10001/2624/56478/23019/8243/2648/57721/6497/65980/6595/23081/123169/22823/23160/7071/9314/9440/8289/8473/2177/26354/5977/54623/55818/27097/26147/430/8861/55183/9646/6659/5108/6760/9442/9274/8202/605/79918/9282/60485/51586/2146/23168/25836/25855/3066/5894
MF	GO:0003678	DNA helicase activity	45	0.503376616911987	1.71306568359465	0.00165443028750506	0.0191703349495813	0.0156482191021052	2503	tags=42%, list=22%, signal=33%	2547/8607/22907/6832/10111/10146/10856/54921/2071/1660/9557/4176/10973/4172/5985/23064/170506/113510/4175
BP	GO:0070129	regulation of mitochondrial translation	19	0.611212645117424	1.76615988619626	0.00167018442851877	0.0193177592794013	0.0157685575427257	1556	tags=53%, list=14%, signal=46%	51654/10128/23107/84881/6472/10102/22868/79828/708/26995
BP	GO:0090308	regulation of DNA methylation-dependent heterochromatin formation	11	0.706974283915331	1.81145635411826	0.00170573883014004	0.0196932492110189	0.0160750596845005	612	tags=55%, list=5%, signal=52%	10155/22880/23028/54737/51535/80063
BP	GO:0071459	protein localization to chromosome, centromeric region	15	0.652237028927587	1.79656678251213	0.00172055663481428	0.0197926126961577	0.0161561673746003	1899	tags=53%, list=16%, signal=45%	55920/9184/10664/3550/3720/23137/9183/91272
CC	GO:0035060	brahma complex	10	0.720709011060462	1.77431797240092	0.00171997906771061	0.0197926126961577	0.0161561673746003	2694	tags=80%, list=23%, signal=61%	6599/57492/86/6601/6605/6603/6595/8289
BP	GO:0048302	regulation of isotype switching to IgG isotypes	10	0.720401650151917	1.77356127867894	0.00174403432961358	0.0199905229903369	0.0163177161244799	2484	tags=70%, list=22%, signal=55%	9466/940/30009/4436/22976/4292/5395
MF	GO:0016427	tRNA (cytidine) methyltransferase activity	10	0.720215953106565	1.77310410997433	0.00174403432961358	0.0199905229903369	0.0163177161244799	1613	tags=70%, list=14%, signal=60%	24140/54888/55798/79828/221078/387338/339175
BP	GO:0019083	viral transcription	44	0.494012592994243	1.67782723704207	0.00175538432885475	0.0200844961001639	0.0163944237989231	3128	tags=43%, list=27%, signal=32%	23076/6597/51176/64710/23435/29969/22954/1660/3065/51773/6351/7342/6352/22938/9830/5702/10206/51193/3725
BP	GO:0001522	pseudouridine synthesis	15	0.651294328237639	1.79397014253265	0.00176495748809628	0.0201578388380602	0.0164542914660853	2579	tags=67%, list=22%, signal=52%	1736/54433/84881/80324/55651/26995/142940/285367/54517/27079
MF	GO:0005542	folic acid binding	10	-0.680244	-2.13358	0.00176854026249361	0.0201626244952983	0.0164581978669493	1849	tags=50%, list=16%, signal=42%	27232/2348/10841/2352/10588
BP	GO:0051972	regulation of telomerase activity	34	0.524664447996834	1.70602745504915	0.00177960889837949	0.0202525848381652	0.0165316300296832	3238	tags=56%, list=28%, signal=40%	1736/4216/5588/10575/4609/4221/4931/5073/3184/3326/10576/10039/8550/8658/9314/7013/55135/6950/65057
CC	GO:0005669	transcription factor TFIID complex	26	0.567324513343968	1.76125577927771	0.00178422753084957	0.0202689519681004	0.0165449900693472	2418	tags=42%, list=21%, signal=34%	83860/2962/2071/80227/6908/6878/6874/6873/6877/6872/51616
BP	GO:0010212	response to ionizing radiation	97	0.415314315936497	1.54570720762876	0.00179016964054706	0.0203002688953851	0.0165705532189241	3503	tags=42%, list=30%, signal=30%	142/2547/2625/64710/79073/23028/9112/894/4609/596/1196/4221/5810/472/57646/4204/4436/6240/25896/22976/545/9575/143570/2067/79840/11277/1788/9025/63979/120227/54617/2177/79184/23411/5423/1936/55159/26272/64782/64421/5883
BP	GO:0070202	regulation of establishment of protein localization to chromosome	11	0.705396715043017	1.80741420262445	0.0018449807495213	0.020847628221098	0.0170173476374287	3401	tags=100%, list=30%, signal=71%	1736/7203/10575/10574/10694/908/10576/7013/55135/6950/22948
BP	GO:0070203	regulation of establishment of protein localization to telomere	11	0.705396715043017	1.80741420262445	0.0018449807495213	0.020847628221098	0.0170173476374287	3401	tags=100%, list=30%, signal=71%	1736/7203/10575/10574/10694/908/10576/7013/55135/6950/22948
BP	GO:0060670	branching involved in labyrinthine layer morphogenesis	10	-0.678613	-2.12847	0.00186518086992662	0.0208509345806963	0.0170200465281659	349	tags=40%, list=3%, signal=39%	7855/133/9021/3586
BP	GO:0070131	positive regulation of mitochondrial translation	12	0.691993970847628	1.81219539468924	0.00186786994474392	0.0208509345806963	0.0170200465281659	1556	tags=58%, list=14%, signal=51%	51654/23107/84881/22868/79828/708/26995
CC	GO:0031080	nuclear pore outer ring	10	0.717488917629137	1.7663904044639	0.00186431071396325	0.0208509345806963	0.0170200465281659	1367	tags=60%, list=12%, signal=53%	81929/23279/55746/348995/79902/57122
BP	GO:0035739	CD4-positive, alpha-beta T cell proliferation	18	0.611290997417119	1.74323632206628	0.00186027065386788	0.0208509345806963	0.0170200465281659	1186	tags=39%, list=10%, signal=35%	975/5588/916/868/84433/940/6375
BP	GO:2000561	regulation of CD4-positive, alpha-beta T cell proliferation	18	0.611290997417119	1.74323632206628	0.00186027065386788	0.0208509345806963	0.0170200465281659	1186	tags=39%, list=10%, signal=35%	975/5588/916/868/84433/940/6375
BP	GO:0002312	B cell activation involved in immune response	62	0.46514342805912	1.65277288077953	0.00187144744706705	0.0208509345806963	0.0170200465281659	2215	tags=42%, list=19%, signal=34%	55619/55846/25/1880/100/1235/118460/9466/940/4242/30009/9452/3329/4436/9678/3955/22976/3394/2956/4064/930/23075/4292/10039/5450/2067
BP	GO:0071103	DNA conformation change	70	0.443665278796838	1.6030519035269	0.00186922342735198	0.0208509345806963	0.0170200465281659	3728	tags=47%, list=32%, signal=32%	2547/8607/5813/22907/6832/25/10111/10146/7155/10856/54921/2071/1660/9557/4176/10973/1653/4172/5985/6742/23064/170506/113510/11277/4175/92675/3159/5984/116447/5983/5965/56897/3181
BP	GO:0050821	protein stabilization	160	0.379297566325965	1.45486452913267	0.00185744107350047	0.0208509345806963	0.0170200465281659	4454	tags=53%, list=39%, signal=33%	4088/54765/8607/7203/23560/4869/79031/10575/149628/9529/8575/80155/10574/9026/1855/57602/10856/10694/23252/6125/908/4092/3326/3329/11331/5295/84447/10491/10576/8975/55729/483/89781/84897/2043/81572/7428/22848/11040/5202/5479/9531/7248/4194/6872/728489/11277/3054/51616/55294/79612/8409/55011/6135/6789/1389/1385/6950/79657/80254/55664/10869/5434/124997/91949/22948/10273/6659/5824/2316/10728/83548/3…
BP	GO:0051588	regulation of neurotransmitter transport	50	-0.330447	-1.79638	0.00187889716772393	0.0208974025303745	0.0170579770421451	2500	tags=44%, list=22%, signal=35%	5864/134957/3060/9381/6623/815/673/1136/6622/3690/54407/6855/5582/5023/28964/6804/57512/79772/1861/55784/8291/10211
MF	GO:0070330	aromatase activity	10	-0.676919	-2.12316	0.00188450899702544	0.0209233028537337	0.0170791187663666	2713	tags=80%, list=24%, signal=61%	66002/8529/1572/1579/1544/11283/1588/1545
BP	GO:0043928	exonucleolytic catabolism of deadenylated mRNA	12	0.691323637416059	1.81043992396439	0.001890788308594	0.0209565111142079	0.0171062257593987	1189	tags=50%, list=10%, signal=45%	5393/23016/29883/28960/11340/23404
BP	GO:0051937	catecholamine transport	32	-0.417415	-1.94694	0.00189506209221953	0.0209674144335331	0.0171151258401844	2678	tags=53%, list=23%, signal=41%	1141/90019/6623/6622/1137/7052/152/1392/2865/11255/140/6804/1861/6582/151/65018/3840
CC	GO:0071007	U2-type catalytic step 2 spliceosome	29	0.552482666028544	1.75463012865826	0.00190584510086893	0.0210137557575047	0.0171529529930691	4215	tags=72%, list=37%, signal=46%	27339/10594/6627/10450/6628/9343/23524/6636/9716/9410/10286/55696/5356/22938/51645/6633/1659/988/6632/6635/6629
BP	GO:0009126	purine nucleoside monophosphate metabolic process	31	0.53575691537302	1.71005279987054	0.00190442187847794	0.0210137557575047	0.0171529529930691	3752	tags=68%, list=33%, signal=46%	471/3615/84433/100/353/5471/8833/10606/2618/4907/158/204/50808/8573/132/271/30833/5198/1739/1716/9414
BP	GO:0006953	acute-phase response	23	-0.466927	-1.96953	0.00193255232179878	0.0211982030065811	0.0173035122281539	2129	tags=52%, list=18%, signal=43%	5004/12/5265/1910/9332/2147/3700/1051/2157/5359/9536/3240
BP	GO:0006271	DNA strand elongation involved in DNA replication	14	0.651343300217059	1.75989632874013	0.00193072660507374	0.0211982030065811	0.0173035122281539	3468	tags=71%, list=30%, signal=50%	5425/54107/4176/4172/5422/5111/5984/5983/5426/3978
BP	GO:1900182	positive regulation of protein localization to nucleus	72	0.448217800655688	1.62503151706859	0.00192813933374508	0.0211982030065811	0.0173035122281539	2491	tags=39%, list=22%, signal=31%	142/4088/1736/7203/10155/3843/2534/4869/10575/149628/10574/23435/10527/3716/10694/9451/908/5295/10576/5901/80279/207/55929/56257/7175/9531/55696/8841
BP	GO:0071025	RNA surveillance	16	0.632736761771269	1.77188070908404	0.00194368538916098	0.0212836889778744	0.0173732920839818	1890	tags=56%, list=16%, signal=47%	5394/80335/6832/5393/23016/118460/11340/23404/84186
BP	GO:0002294	CD4-positive, alpha-beta T cell differentiation involved in immune response	62	0.464221536879453	1.64949716699133	0.00194822411847159	0.0212967964099819	0.0173839913216333	1220	tags=32%, list=11%, signal=29%	6693/2625/51176/6095/51561/4063/27086/3123/6775/1880/114836/4221/6046/10892/3122/3716/30009/4092/2475/3662
MF	GO:0035064	methylated histone binding	59	0.469655675579559	1.65487815837657	0.00195842424474631	0.0213716399174113	0.0174450840258404	4164	tags=61%, list=36%, signal=39%	11137/54737/80764/10771/11091/83746/26009/10927/23310/2956/54466/23466/2186/23613/23378/23468/9682/23081/6872/22823/5253/5927/546/9425/23140/5977/84656/114825/8535/26147/30827/148479/5252/10951/139886/29057
BP	GO:1902099	regulation of metaphase/anaphase transition of cell cycle	69	0.450489585627164	1.62789532302312	0.0019622731512851	0.0213770372532306	0.0174494897231686	2207	tags=35%, list=19%, signal=28%	6597/55274/6599/9184/8379/8697/55795/57492/3550/51433/8881/472/86/6601/56984/6605/9183/84861/51434/29117/51451/6603/7175/6595
BP	GO:0000028	ribosomal small subunit assembly	15	0.649738567904156	1.78968484867057	0.00200916241834586	0.0218504984507136	0.0178359631246007	1320	tags=53%, list=11%, signal=47%	6234/5822/6223/6209/6193/3921/27341/29777
BP	GO:0045582	positive regulation of T cell differentiation	93	0.426062247408169	1.57853265023465	0.00202183496755255	0.0219508590259155	0.0179178847119962	2915	tags=39%, list=25%, signal=29%	864/10125/2625/6597/51176/972/3575/51561/55274/6599/939/3123/7535/57492/100/3707/6046/10892/3122/86/8943/6601/6605/10385/942/29117/6603/6595/9308/399/22890/8289/1540/3594/57178/8767
BP	GO:0033045	regulation of sister chromatid segregation	78	0.439197266189109	1.60768361008727	0.0020280432632564	0.021980815844784	0.0179423376423435	2207	tags=33%, list=19%, signal=27%	6597/64682/55274/6599/9184/8379/8697/55795/57492/3550/51433/3192/8881/472/86/6601/56984/6605/9183/84861/51434/29117/51451/6603/7175/6595
MF	GO:0008376	acetylgalactosaminyltransferase activity	19	-0.506727	-1.96154	0.00203535125660644	0.0219852433192421	0.0179459516684193	2075	tags=58%, list=18%, signal=48%	55790/79586/2591/2589/50614/2583/55454/79623/26301/2590/8693
BP	GO:0040029	epigenetic regulation of gene expression	146	0.382738424884897	1.46292110862719	0.00203471036451304	0.0219852433192421	0.0179459516684193	3131	tags=38%, list=27%, signal=28%	1786/6597/10155/22880/23028/10432/9112/54496/29890/4609/54107/54737/57492/51535/10664/80063/4221/79813/26155/3192/56339/11091/25942/51504/4204/3720/3065/10365/55729/23378/11146/29117/91746/1028/7175/648/64783/53615/22893/1788/22823/8289/5253/5927/9734/9025/546/9425/8467/63925/83852/58487/25879/5929/84656/23411
MF	GO:0051540	metal cluster binding	56	0.475701406360635	1.65908040304326	0.00205318255011717	0.0221403255362043	0.0180725410324678	3421	tags=50%, list=30%, signal=35%	51654/55140/55316/4723/5980/2395/55253/57019/5471/4682/11019/6188/9054/6059/2950/48/2230/1802/4728/374291/10539/4720/1801/9851/10101/4913/5426/4719
BP	GO:0097107	postsynaptic density assembly	13	-0.596792	-2.02432	0.00205964896822775	0.0221566756219617	0.0180858871594365	2905	tags=92%, list=25%, signal=69%	5802/57622/2185/78999/57555/85358/9379/3556/84885/94030/9419/5728
BP	GO:0045619	regulation of lymphocyte differentiation	168	0.375452465436797	1.44418857122692	0.00206165207026883	0.0221566756219617	0.0180858871594365	3416	tags=40%, list=30%, signal=28%	2547/864/10125/2625/6597/51176/972/3575/51561/55274/6599/6932/939/3123/7535/115352/914/25/84433/55795/56253/3111/57492/100/678/22806/3707/6046/10892/940/56339/3122/30009/86/4092/8943/6601/3662/6605/84524/3398/10385/942/29117/2648/1493/6603/6595/9308/399/3902/6654/22890/8289/1540/3594/57178/8767/2177/6935/10875/3659/11221/54542/430/55193/7494
BP	GO:1904869	regulation of protein localization to Cajal body	11	0.701743387452161	1.79805340460295	0.00210025794361091	0.0224203414985466	0.0183011103893593	1952	tags=73%, list=17%, signal=60%	1736/7203/10575/10574/10694/908/10576/56257
BP	GO:1904871	positive regulation of protein localization to Cajal body	11	0.701743387452161	1.79805340460295	0.00210025794361091	0.0224203414985466	0.0183011103893593	1952	tags=73%, list=17%, signal=60%	1736/7203/10575/10574/10694/908/10576/56257
MF	GO:0051287	NAD binding	41	0.505030116928756	1.70195100950156	0.00209747990826425	0.0224203414985466	0.0183011103893593	3257	tags=59%, list=28%, signal=42%	142/3945/4723/5860/3033/1487/3420/3419/11112/23171/7923/3418/80146/2746/9380/23530/6652/216/4720/7358/84656/23411/3030/3421
BP	GO:0022407	regulation of cell-cell adhesion	352	0.338179585480163	1.3313510729588	0.00209041115341923	0.0224203414985466	0.0183011103893593	3440	tags=37%, list=30%, signal=27%	3932/864/975/921/6693/923/10125/5588/2625/8631/6597/51176/2113/972/3575/51561/55274/2534/6599/3115/916/868/55423/3117/939/3123/3113/4771/23560/7535/8379/3108/54900/1803/25/84433/201633/56253/3111/1236/57492/100/3109/22914/3707/23513/6046/9093/53827/10892/940/56339/288/3122/3716/30009/3676/86/4092/8943/3125/6188/6375/3329/2475/6601/11126/6504/6605/10019/51441/84524/5970/920/80709/3112/445/25930/20…
BP	GO:1903405	protein localization to nuclear body	12	0.687803240740541	1.80122070109307	0.00214289051142477	0.0227723915147225	0.0185884791704739	3401	tags=92%, list=30%, signal=65%	1736/7203/10575/10574/10694/908/10576/56257/55135/6950/22948
BP	GO:1904867	protein localization to Cajal body	12	0.687803240740541	1.80122070109307	0.00214289051142477	0.0227723915147225	0.0185884791704739	3401	tags=92%, list=30%, signal=65%	1736/7203/10575/10574/10694/908/10576/56257/55135/6950/22948
BP	GO:0042752	regulation of circadian rhythm	75	0.442387303740959	1.61131412045427	0.00214395652107853	0.0227723915147225	0.0185884791704739	2797	tags=41%, list=24%, signal=32%	142/9500/4841/6095/9975/9112/5936/23435/3184/83759/25942/2475/1454/1407/7337/9575/5601/3398/6421/5465/5501/150094/5730/55294/8841/23596/7071/9967/2767/5499/8553
BP	GO:2000563	positive regulation of CD4-positive, alpha-beta T cell proliferation	10	0.710372986867558	1.74887165050514	0.00215297444294467	0.0228301266637045	0.0186356067904941	1186	tags=60%, list=10%, signal=54%	975/5588/916/84433/940/6375
CC	GO:0031093	platelet alpha granule lumen	44	-0.349485	-1.85315	0.00216072782261148	0.0228742830789085	0.018671650462224	2129	tags=59%, list=18%, signal=48%	54676/5154/7450/51097/6678/5005/1950/5004/7076/5155/12/10490/5265/1191/5196/83706/3671/7057/5054/22915/2157/2153/5627/3082/5473/5768
CC	GO:0071564	npBAF complex	12	0.686496656285232	1.7978	0.00221164571152572	0.0232972200323197	0.0190168823077166	2694	tags=75%, list=23%, signal=58%	6597/55274/6599/57492/86/6601/6605/6595/8289
BP	GO:0051151	negative regulation of smooth muscle cell differentiation	12	0.686420080572095	1.79759847807817	0.00221164571152572	0.0232972200323197	0.0190168823077166	1137	tags=50%, list=10%, signal=45%	1786/4775/4773/4772/27250/4204
BP	GO:1903035	negative regulation of response to wounding	55	-0.303862	-1.69982	0.00220876209516054	0.0232972200323197	0.0190168823077166	1326	tags=31%, list=12%, signal=27%	7143/149461/2147/4192/28964/4756/7057/5054/22915/58189/7035/2161/5627/83999/5728/240/634
BP	GO:0002836	positive regulation of response to tumor cell	10	0.709512121598692	1.74675228097468	0.0022251404454801	0.0233621417776683	0.0190698761494193	1245	tags=50%, list=11%, signal=45%	3123/56253/3125/3329/11126
BP	GO:0002839	positive regulation of immune response to tumor cell	10	0.709512121598692	1.74675228097468	0.0022251404454801	0.0233621417776683	0.0190698761494193	1245	tags=50%, list=11%, signal=45%	3123/56253/3125/3329/11126
BP	GO:1903307	positive regulation of regulated secretory pathway	29	-0.416144	-1.815	0.00223479429664188	0.0233864434359584	0.0190897129271526	1118	tags=34%, list=10%, signal=31%	2623/6804/192683/3566/7784/6845/5873/2268/3684/57126
BP	GO:0009168	purine ribonucleoside monophosphate biosynthetic process	15	0.646697275455401	1.78130770240777	0.00223116716901201	0.0233864434359584	0.0190897129271526	2092	tags=67%, list=18%, signal=55%	471/3615/100/353/5471/8833/10606/2618/158/132
MF	GO:0004549	tRNA-specific ribonuclease activity	10	0.709115779399577	1.74577652366304	0.00224919578483748	0.0234985651422447	0.0191812348035666	2293	tags=70%, list=20%, signal=56%	60528/51367/10556/80746/79897/11102/10557
BP	GO:1900180	regulation of protein localization to nucleus	105	0.414886789847073	1.55418626409995	0.0022724538836362	0.0237026982003494	0.0193478630251186	2325	tags=32%, list=20%, signal=26%	142/9500/4088/1736/7203/10155/3843/2534/4771/4869/10575/149628/10574/4931/23435/29969/10527/3716/10694/9451/908/25942/2475/5295/53371/10576/5901/80279/207/55929/56257/7175/9531/55696
BP	GO:0006289	nucleotide-excision repair	61	0.458695443300961	1.62081669830873	0.00230743980663531	0.024028290666155	0.0196136352328719	4513	tags=62%, list=39%, signal=38%	6597/55274/6599/2073/57492/1643/86/2071/2965/7508/6601/6605/7507/6117/6118/29117/6603/6595/2067/5438/2072/8289/5977/23411/4913/5426/55193/150684/9274/605/3364/7157/4968/6119/196528/1642/2068/7874
MF	GO:0050135	NADP+ nucleosidase activity	13	-0.591111	-2.00505	0.00233892061069248	0.0241979562531545	0.0197521286022594	2366	tags=69%, list=21%, signal=55%	9173/7096/3556/7099/7097/683/8809/8807/3554
MF	GO:0061809	NAD+ nucleotidase, cyclic ADP-ribose generating	13	-0.591111	-2.00505	0.00233892061069248	0.0241979562531545	0.0197521286022594	2366	tags=69%, list=21%, signal=55%	9173/7096/3556/7099/7097/683/8809/8807/3554
BP	GO:0072540	T-helper 17 cell lineage commitment	14	0.643933735670259	1.73987606379055	0.00233741360667784	0.0241979562531545	0.0197521286022594	1220	tags=50%, list=11%, signal=45%	51561/4063/114836/6046/3716/30009/3662
BP	GO:0002903	negative regulation of B cell apoptotic process	14	0.643372281042416	1.73835904206335	0.00233741360667784	0.0241979562531545	0.0197521286022594	1486	tags=50%, list=13%, signal=44%	972/27086/596/100/26155/57181/4282
MF	GO:0070034	telomerase RNA binding	17	0.612551037318088	1.72798051673344	0.0023700936222506	0.0244721247015263	0.019975924793734	2141	tags=53%, list=19%, signal=43%	5394/1736/54433/55651/6628/3192/5073/3183/170506
BP	GO:0034249	negative regulation of amide metabolic process	111	0.407754883538389	1.53459280963292	0.00237310106159474	0.0244721247015263	0.019975924793734	3542	tags=43%, list=31%, signal=30%	4691/3609/5813/274/10492/6472/27327/23521/22927/5936/9775/25904/9451/8994/57690/6188/3646/65981/55024/26135/197135/4076/440275/3002/1981/56478/90850/23019/2043/23112/170506/7175/1965/7248/54956/54517/23163/1153/26065/1979/10658/23367/6252/7832/1978/5621/26058/3692
MF	GO:0008307	structural constituent of muscle	20	-0.505326	-1.98718	0.00242788777278571	0.0249128812539307	0.0203357022895811	1895	tags=45%, list=16%, signal=38%	140465/8736/7171/6525/10398/4607/7168/444/4637
BP	GO:0032692	negative regulation of interleukin-1 production	26	-0.426672	-1.83346	0.00243408057424587	0.0249128812539307	0.0203357022895811	1470	tags=38%, list=13%, signal=34%	2864/91662/6376/28964/114769/634/3586/409/1992/7850
MF	GO:0001637	G protein-coupled chemoattractant receptor activity	19	0.601095555979415	1.73692554828889	0.00243538757589814	0.0249128812539307	0.0203357022895811	2552	tags=53%, list=22%, signal=41%	1236/643/1235/1234/1524/7852/2833/1232/10663/1233
MF	GO:0004950	chemokine receptor activity	19	0.601095555979415	1.73692554828889	0.00243538757589814	0.0249128812539307	0.0203357022895811	2552	tags=53%, list=22%, signal=41%	1236/643/1235/1234/1524/7852/2833/1232/10663/1233
BP	GO:0035510	DNA dealkylation	28	0.545132511929308	1.71597314352873	0.00242074917995517	0.0249128812539307	0.0203357022895811	3231	tags=54%, list=28%, signal=39%	79068/2625/10155/328/8320/3182/200316/4255/10973/221120/54726/60489/27350/140564/8846
BP	GO:0070934	CRD-mediated mRNA stabilization	10	0.705939510119436	1.73795684667489	0.00244163858189651	0.0249367991705552	0.0203552258295083	1139	tags=50%, list=10%, signal=45%	10492/26986/3192/3184/1660
BP	GO:0050855	regulation of B cell receptor signaling pathway	18	0.604430996989388	1.72367345926356	0.00245575521392835	0.0250408447653846	0.0204401553974466	2369	tags=50%, list=21%, signal=40%	975/9404/27086/115352/5583/57181/930/933/26228
BP	GO:0031167	rRNA methylation	16	0.627291815670704	1.75663298595415	0.00249404238924034	0.0253351371724908	0.0206803782249869	2788	tags=75%, list=24%, signal=57%	4839/2091/260294/55006/51504/29063/387338/117246/155400/64216/51106/10436
BP	GO:1904851	positive regulation of establishment of protein localization to telomere	10	0.705335418839068	1.73646963061504	0.00248998629640876	0.0253351371724908	0.0206803782249869	3401	tags=100%, list=30%, signal=71%	1736/7203/10575/10574/10694/908/10576/55135/6950/22948
MF	GO:0008170	N-methyltransferase activity	51	0.475379185145575	1.64436995437482	0.0024965426242467	0.0253351371724908	0.0206803782249869	3029	tags=51%, list=26%, signal=38%	8731/2091/54496/51603/79813/56950/25917/11091/3276/3720/29063/64754/23067/26040/7799/10919/64216/54093/29072/55870/51106/51409/10196/6419/10400/83852
CC	GO:0016586	RSC-type complex	12	0.682737686825061	1.78795501690519	0.00251048840994643	0.0254361568149263	0.020762837790905	2153	tags=67%, list=19%, signal=54%	6597/55274/6599/86/6601/6605/29117/6603
CC	GO:0042575	DNA polymerase complex	15	0.642199876127395	1.76891975464947	0.00252108622237668	0.0254625713077759	0.0207843992175921	2321	tags=53%, list=20%, signal=43%	5425/54107/5980/5428/54108/4172/5557/5422
MF	GO:0042162	telomeric DNA binding	29	0.543591384555075	1.72639230091269	0.00251955094815375	0.0254625713077759	0.0207843992175921	1795	tags=38%, list=16%, signal=32%	4691/2547/5813/3178/328/10111/7014/3184/6117/6118/65110
BP	GO:2000142	regulation of DNA-templated transcription initiation	73	0.436782797530035	1.58677859895606	0.00253379309003463	0.0255504167132764	0.0208561050149086	3128	tags=40%, list=27%, signal=29%	83860/1019/54700/4609/55795/5469/9862/2308/55832/6908/6878/22976/6874/10001/55729/23064/170506/6873/6877/2067/84246/219541/6872/9774/9441/9440/9656/114825/3725
BP	GO:1903305	regulation of regulated secretory pathway	80	-0.269754	-1.51452	0.00255199110035332	0.0256932690087704	0.0209727114291945	1274	tags=24%, list=11%, signal=21%	6855/5582/5023/2623/28964/6804/192683/3566/7784/6688/6845/5873/2268/2242/3684/6813/634/27342/57126
BP	GO:0016180	snRNA processing	20	0.590902218227038	1.72777702194139	0.00255793449357719	0.0257124866365417	0.0209883982521309	1298	tags=45%, list=11%, signal=40%	55756/114034/5393/23016/92105/118460/11340/23404/25896
MF	GO:0140033	acetylation-dependent protein binding	23	0.569923557114708	1.72520303788592	0.00257249084875464	0.0257819636052491	0.0210451103978364	3131	tags=61%, list=27%, signal=44%	6597/80764/6046/26009/8019/23613/29117/65980/6872/8805/4300/23140/5977/23411
BP	GO:0006997	nucleus organization	107	0.405710734701305	1.52040038996025	0.00257293721213532	0.0257819636052491	0.0210451103978364	3718	tags=46%, list=32%, signal=31%	9221/9688/23175/23165/2113/84172/274/91782/54700/6223/81929/22927/55746/23353/23435/57602/84942/10208/25777/7329/57122/545/26135/53371/23760/23378/9631/7175/2010/29082/5253/9025/10436/4926/5578/90780/8467/6733/55135/55818/23411/124491/23141/6314/80314/84823/26993/11176/57097
BP	GO:0072594	establishment of protein localization to organelle	344	0.335986240459598	1.32301620364915	0.00264537459909798	0.0264662045840682	0.0216036375588568	3070	tags=34%, list=27%, signal=25%	4088/9688/1736/23636/6730/7203/10155/3843/9883/1994/868/29098/9679/10575/55705/3587/10055/1434/4074/26061/5469/55746/10574/23511/26520/23435/58477/79158/23513/84268/10075/55823/79902/29969/10425/57602/10856/5018/10527/56993/10694/55750/3312/23203/908/25813/8943/6731/152485/3329/11331/64112/5295/8504/9804/3308/57122/5189/9049/53371/10576/1459/5901/9709/51172/4927/55187/10758/9131/89781/134266/5647…
CC	GO:0098799	outer mitochondrial membrane protein complex	17	0.609389213841843	1.71906114670311	0.00268019082448002	0.0267725017623999	0.0218536595521865	2795	tags=53%, list=24%, signal=40%	3313/10989/345778/56993/25813/9804/55735/139322/54927
CC	GO:0031941	filamentous actin	20	-0.503182	-1.97875	0.00269274517386124	0.026853668903111	0.0219199140649574	2597	tags=55%, list=23%, signal=43%	83715/8572/342527/56940/53904/10787/11155/9260/6525/5881/10094
BP	GO:0031529	ruffle organization	40	0.495330949352358	1.66218155443861	0.00269674377812507	0.026853668903111	0.0219199140649574	2561	tags=38%, list=22%, signal=29%	59338/51466/55920/26751/1236/51474/382/2475/51225/25940/23616/23189/57175/26228/1436
BP	GO:1903034	regulation of response to wounding	104	-0.237189	-1.38943	0.00271547564968871	0.0269980129726461	0.0220377381735145	1970	tags=29%, list=17%, signal=24%	673/5155/55612/54361/11117/84034/5605/7143/3640/149461/2147/4192/28964/4756/7057/5054/22915/58189/7035/2161/51330/5627/83999/2281/5728/240/634/3586/6484/301
BP	GO:0009127	purine nucleoside monophosphate biosynthetic process	17	0.608256756136424	1.71587	0.00272449049896051	0.027003387169324	0.0220421249829956	3559	tags=76%, list=31%, signal=53%	471/3615/100/353/5471/8833/10606/2618/158/132/271/5198/1716
BP	GO:0045947	negative regulation of translational initiation	18	0.601052619427685	1.71403924168127	0.00272123543265351	0.027003387169324	0.0220421249829956	3452	tags=72%, list=30%, signal=51%	23521/5936/9451/3646/55024/440275/90850/7175/1965/1979/23367/1978/26058
MF	GO:0038187	pattern recognition receptor activity	27	-0.436649	-1.87748	0.00278091297487098	0.0273922077107461	0.0223595085362602	1585	tags=44%, list=14%, signal=38%	1755/9447/7099/7097/57115/171389/51311/8993/26253/23643/7100/338339
BP	GO:0002504	antigen processing and presentation of peptide or polysaccharide antigen via MHC class II	27	0.549387149609585	1.71088877333756	0.00277347622017304	0.0273922077107461	0.0223595085362602	1100	tags=37%, list=10%, signal=34%	972/3115/3117/3123/3113/3108/3111/3109/3122/3125
MF	GO:0140034	methylation-dependent protein binding	60	0.460089690423615	1.62064097357462	0.00277861487271467	0.0273922077107461	0.0223595085362602	4164	tags=60%, list=36%, signal=39%	11137/54737/80764/10771/11091/83746/26009/10927/23310/2956/54466/23466/2186/23613/23378/23468/9682/23081/6872/22823/5253/5927/546/9425/23140/5977/84656/114825/8535/26147/30827/148479/5252/10951/139886/29057
BP	GO:0051170	import into nucleus	125	0.394897787237273	1.49379653122713	0.00277577860396243	0.0273922077107461	0.0223595085362602	2491	tags=34%, list=22%, signal=27%	4088/9688/23636/10155/3843/9883/1994/868/3178/29098/9679/60468/55705/1434/5469/55746/23511/23435/84268/79902/29969/10527/11331/5295/57122/53371/5901/4927/10758/56478/207/55929/9631/84220/10628/26060/7175/3839/9531/55696/30000/8841
BP	GO:2000516	positive regulation of CD4-positive, alpha-beta T cell activation	38	0.503791748104674	1.67132901797612	0.00281963859314268	0.0277307974600282	0.0226358900703559	1245	tags=34%, list=11%, signal=31%	975/5588/51561/916/3123/84433/6046/10892/940/3122/3125/6375/11126
CC	GO:0005891	voltage-gated calcium channel complex	17	-0.532807	-2.01189	0.00284432348823232	0.0277887521486793	0.022683196894592	2265	tags=65%, list=20%, signal=52%	59285/59283/783/117144/27092/782/59284/5144/775/2280/777
BP	GO:0046653	tetrahydrofolate metabolic process	14	0.63522805793182	1.71635376719831	0.00283665269395213	0.0277887521486793	0.022683196894592	1873	tags=50%, list=16%, signal=42%	471/4548/6472/4522/2618/4524/60496
CC	GO:0046540	U4/U6 x U5 tri-snRNP complex	33	0.521470619111265	1.69225852920402	0.00284100519824614	0.0277887521486793	0.022683196894592	4121	tags=70%, list=36%, signal=45%	10594/23020/9128/10465/26121/6628/6626/9343/6638/25804/24148/10713/6636/9410/9129/6633/51690/79171/9416/57819/6632/6635/23658
CC	GO:0097526	spliceosomal tri-snRNP complex	33	0.521470619111265	1.69225852920402	0.00284100519824614	0.0277887521486793	0.022683196894592	4121	tags=70%, list=36%, signal=45%	10594/23020/9128/10465/26121/6628/6626/9343/6638/25804/24148/10713/6636/9410/9129/6633/51690/79171/9416/57819/6632/6635/23658
BP	GO:0009161	ribonucleoside monophosphate metabolic process	45	0.49114625410453	1.67144393534601	0.00284733330505062	0.0277887521486793	0.022683196894592	2092	tags=44%, list=18%, signal=37%	471/3615/5631/84433/100/7372/353/5471/8833/54963/10606/2618/4907/158/204/50808/139596/790/8573/132
BP	GO:1901836	regulation of transcription of nucleolar large rRNA by RNA polymerase I	10	0.701290792358049	1.72651213966268	0.00287676894952575	0.0280331017053939	0.0228826527419222	1203	tags=50%, list=10%, signal=45%	4691/11137/6597/25926/2475
BP	GO:0043247	telomere maintenance in response to DNA damage	27	0.549087992135266	1.70995714404001	0.00289859314145383	0.0282026474663897	0.0230210483006265	4172	tags=70%, list=36%, signal=45%	8607/328/79913/7014/10856/86/4798/7528/2067/2072/283899/54617/65057/55183/24144/93973/51377/125476/54891
BP	GO:1902275	regulation of chromatin organization	25	0.561530788285482	1.72255961068549	0.00293829989681621	0.0285454043329417	0.0233008313383596	3029	tags=52%, list=26%, signal=38%	6749/10155/22880/23028/54737/51535/80063/3192/55729/7175/5253/4300/83852
CC	GO:0099634	postsynaptic specialization membrane	41	-0.36038	-1.84026	0.00295039137197432	0.0285839994106255	0.0233323354426671	2678	tags=54%, list=23%, signal=41%	1141/1949/57622/79414/78999/9746/57555/59283/2905/27092/59284/27091/94030/2901/146395/10505/775/1144/729956/9921/4985/8825
BP	GO:0046635	positive regulation of alpha-beta T cell activation	62	0.454056852272684	1.61337945781538	0.00295124299579344	0.0285839994106255	0.0233323354426671	1245	tags=29%, list=11%, signal=26%	864/975/5588/51561/916/3123/7535/84433/100/3707/6046/10892/940/3122/8943/3125/6375/11126
CC	GO:0016514	SWI/SNF complex	24	0.56379533435701	1.72195970984336	0.00296030083588449	0.0285848442834725	0.0233330250892203	4345	tags=79%, list=38%, signal=49%	64919/6597/55274/6599/57492/53335/86/6601/6605/6603/65980/6595/8289/5977/55193/6760/9274/605/196528
MF	GO:0042605	peptide antigen binding	28	0.539183783481768	1.69724768131406	0.00295868153485707	0.0285848442834725	0.0233330250892203	4068	tags=71%, list=35%, signal=46%	3115/3117/3123/3113/3108/3111/3109/3122/3125/3112/3134/3119/6891/3105/100507436/3133/3106/4277/6890/9794
BP	GO:0006688	glycosphingolipid biosynthetic process	23	-0.450776	-1.9014	0.00297715189723226	0.0286174796999415	0.0233596644853883	2017	tags=48%, list=18%, signal=40%	27090/8702/6483/140873/2583/79152/53947/2528/9334/7357/256435
BP	GO:0000463	maturation of LSU-rRNA from tricistronic rRNA transcript (SSU-rRNA, 5.8S rRNA, LSU-rRNA)	12	0.677190583298697	1.77342824949415	0.00297111656451425	0.0286174796999415	0.0233596644853883	1631	tags=58%, list=14%, signal=50%	8886/54680/23560/285855/23029/117246/84154
BP	GO:2000767	positive regulation of cytoplasmic translation	10	0.699415037896613	1.72189420815126	0.00297346482654176	0.0286174796999415	0.0233596644853883	2141	tags=60%, list=19%, signal=49%	10492/26986/3192/3184/1660/170506
CC	GO:0061695	transferase complex, transferring phosphorus-containing groups	227	0.359682016038691	1.39649824953422	0.0030213881394176	0.0289989557417295	0.0236710529248602	3333	tags=36%, list=29%, signal=26%	2547/83860/84172/5631/1019/8295/64425/5425/894/5442/2962/9533/54107/5980/5287/81669/1021/64210/3551/5428/2071/5214/2965/80227/6908/6878/5295/5437/7187/26015/6874/5433/54108/10623/5635/55718/55703/1459/56647/8621/5567/4172/8812/7405/5557/10926/8835/2648/30849/6873/9779/6877/55697/123169/51728/6872/5422/5438/51616/5111/22938/23326/1460/51422/5431/5634/92/140775/5213/54619/84572/5636/90/54623/27097/…
BP	GO:0034472	snRNA 3'-end processing	17	0.606931824197332	1.71212895465863	0.00303458862579597	0.0290818546048086	0.0237387209951463	1298	tags=47%, list=11%, signal=42%	55756/114034/5393/23016/118460/11340/23404/25896
BP	GO:0019730	antimicrobial humoral response	54	-0.311732	-1.73413	0.00307697372365533	0.0294294479258314	0.0240224518981326	2086	tags=39%, list=18%, signal=32%	55012/1673/4057/140823/8398/1755/6590/5197/10406/5919/2597/602/5196/2147/6556/7018/57115/5225/5473/8993/6283
BP	GO:0099565	chemical synaptic transmission, postsynaptic	60	-0.294493	-1.65023	0.00308009442437307	0.0294294479258314	0.0240224518981326	2744	tags=50%, list=24%, signal=38%	89832/1141/6512/57465/2902/2185/3060/4923/56853/57555/200909/54434/1136/85358/5024/6622/2905/1137/5575/54413/10458/1146/5023/6804/2901/1135/1144/5728/409/6543
MF	GO:0042287	MHC protein binding	25	0.560267658057801	1.71868481493318	0.00310740784426562	0.0296016594790804	0.0241630234700035	3654	tags=68%, list=32%, signal=47%	975/972/925/22914/926/51744/203068/3824/343413/920/3902/6891/7415/29992/3133/79139/29990
MF	GO:0004866	endopeptidase inhibitor activity	75	-0.292569	-1.6363	0.00310528368424463	0.0296016594790804	0.0241630234700035	2324	tags=40%, list=20%, signal=32%	1293/332/3053/6093/7076/4057/12/646424/80760/6590/5265/26998/27290/10406/2597/3700/7057/114769/5054/3697/58189/7035/1472/5627/79444/1475/8530/4671/5045/1992
BP	GO:0080111	DNA demethylation	23	0.565775989265025	1.71264802666593	0.00312524600640262	0.0297271534310506	0.0242654607441347	3231	tags=57%, list=28%, signal=41%	79068/2625/10155/328/8320/3182/200316/221120/54726/60489/27350/140564/8846
BP	GO:0031047	regulatory ncRNA-mediated gene silencing	77	0.430488458307878	1.5759193227098	0.00315877036046623	0.0300012570897932	0.0244892040496103	4629	tags=60%, list=40%, signal=36%	4088/1994/26986/22916/8575/27327/5936/4848/29883/25904/56339/8994/57690/4204/1660/9698/51593/5901/1981/56478/9631/23019/246175/23112/1655/142940/4686/9931/79753/7247/10658/3692/23369/3181/27044/8737/6895/378938/7157/10978/10521/4343/4087/29066/54487/2332
MF	GO:0048306	calcium-dependent protein binding	47	-0.320496	-1.70459	0.00321517131635117	0.0304914982129554	0.0248893744445606	1079	tags=28%, list=9%, signal=25%	6282/6277/10332/5881/2220/7251/6273/301/6286/57126/6279/6283/306
BP	GO:0070199	establishment of protein localization to chromosome	19	0.594554139559468	1.71802347325476	0.00322522425542261	0.0305413880829247	0.0249300981783038	3401	tags=74%, list=30%, signal=52%	1736/7203/10575/10574/10856/10694/908/152485/10576/7013/55135/6950/65057/22948
MF	GO:0004622	lysophospholipase activity	16	-0.530419	-1.92555	0.00323413941730845	0.0305652646099468	0.0249495879330328	3766	tags=69%, list=33%, signal=46%	79153/5321/11343/50640/10434/255189/374569/8398/10908/51573/151056
BP	GO:0002764	immune response-regulating signaling pathway	399	0.331605431754008	1.30690457231074	0.00323733777054983	0.0305652646099468	0.0249495879330328	2807	tags=31%, list=24%, signal=24%	142/23180/3932/59338/975/4773/5588/79037/2625/8631/54941/919/28639/3843/2534/7294/3115/197358/9404/916/868/3702/53347/917/27086/3123/10384/7535/915/54900/115352/5583/25/84433/596/56919/1236/100/5335/7430/925/8893/22914/1967/54923/330/27040/10892/29760/22954/940/3551/8525/4068/926/387357/3312/10657/931/3125/4208/708/6188/9698/50852/3329/3662/11331/11126/8890/3824/11118/5295/7187/8891/640/11119/973…
CC	GO:0031526	brush border membrane	33	-0.395389	-1.85766	0.00325481938394896	0.030639533137233	0.0250102112967049	2875	tags=58%, list=25%, signal=43%	10999/358/23657/1636/55600/79901/64078/140803/9429/6569/65010/2348/22941/340024/53841/81693/142680/151056/762
BP	GO:0007062	sister chromatid cohesion	35	0.511608752036424	1.67721896212656	0.00325117998246279	0.030639533137233	0.0250102112967049	2903	tags=49%, list=25%, signal=36%	10664/10734/54921/11331/23137/5518/9126/23244/91272/8243/55294/23126/8658/3835/546/5885/5889
BP	GO:0031623	receptor internalization	87	-0.25792	-1.51882	0.00326995937486557	0.0307366535339502	0.0250894880151927	2140	tags=31%, list=19%, signal=25%	1759/9463/55681/59283/10268/6622/3690/27092/59284/27091/4983/5534/4043/163/3092/146395/5899/26052/133/4734/967/634/11031/409/255738/2207/10211
MF	GO:0016409	palmitoyltransferase activity	25	-0.442971	-1.92143	0.00327630211670298	0.0307509180997762	0.0251011317893901	1423	tags=36%, list=12%, signal=32%	9227/84885/55733/253832/283576/51201/9517/131540/51304
CC	GO:0000177	cytoplasmic exosome (RNase complex)	16	0.619895937335246	1.73592198109228	0.00328858633175048	0.0307949112555096	0.0251370421968879	1189	tags=50%, list=10%, signal=45%	5394/115752/6832/5393/23016/118460/11340/23404
BP	GO:0002478	antigen processing and presentation of exogenous peptide antigen	33	0.517039000235754	1.67787719195237	0.00329065347010859	0.0307949112555096	0.0251370421968879	2954	tags=55%, list=26%, signal=41%	972/3115/3117/3123/3113/3108/3111/3109/3551/3122/3125/54842/3112/219972/3134/3119/6891/3105
BP	GO:0043038	amino acid activation	17	0.60480029218076	1.70611599317291	0.00330038747887399	0.0307955628153205	0.0251375740473072	4033	tags=88%, list=35%, signal=57%	57470/55278/57505/10667/10056/51067/57176/2193/79731/23438/132949/55699/55157/55152/57038
BP	GO:0033119	negative regulation of RNA splicing	18	0.59676356438582	1.70180801863379	0.00329644436360652	0.0307955628153205	0.0251375740473072	3728	tags=72%, list=32%, signal=49%	5725/10921/11338/27316/4869/6207/708/8241/3190/6231/10284/79171/3181
CC	GO:0016581	NuRD complex	14	0.629603810419656	1.70115733768828	0.00333589371516751	0.0310359863456387	0.0253338251868733	2932	tags=64%, list=25%, signal=48%	5931/9112/5928/1107/3065/9219/1108/53615/57459
CC	GO:0090545	CHD-type complex	14	0.629603810419656	1.70115733768828	0.00333589371516751	0.0310359863456387	0.0253338251868733	2932	tags=64%, list=25%, signal=48%	5931/9112/5928/1107/3065/9219/1108/53615/57459
BP	GO:0009081	branched-chain amino acid metabolic process	24	0.560721110796357	1.71257032900265	0.00338019506113195	0.0314023077617987	0.0256328433207213	2485	tags=50%, list=22%, signal=39%	64087/56922/5095/1892/11112/594/152926/587/3028/3712/4329/36
CC	GO:0000779	condensed chromosome, centromeric region	123	0.39223759451279	1.48050276300276	0.00341604244717713	0.0316891390332749	0.0258669758277015	3443	tags=37%, list=30%, signal=27%	6597/55274/6599/91782/9184/8379/81929/23279/64769/55746/348995/79902/3192/86/25942/6601/5905/6605/23310/57122/9183/9793/23122/79003/91272/8243/23468/29117/5501/6603/7175/119504/10428/3835/29082/5253/26039/546/54820/6396/9735/7514/134492/9985/55193/79980
MF	GO:0098631	cell adhesion mediator activity	34	-0.375957	-1.78381	0.00344487854760912	0.0318680461668627	0.0260130128183265	2907	tags=59%, list=25%, signal=44%	64221/29766/177/10298/8515/90952/8174/9746/11117/11187/4059/1824/11135/10458/6900/140885/6282/10890/133418/301
BP	GO:0006606	protein import into nucleus	121	0.389829557593661	1.47310801621964	0.00344989815492118	0.0318680461668627	0.0260130128183265	2491	tags=33%, list=22%, signal=26%	4088/9688/23636/10155/3843/9883/1994/868/29098/9679/55705/1434/5469/55746/23511/23435/84268/79902/29969/10527/11331/5295/57122/53371/5901/4927/10758/56478/207/55929/9631/84220/10628/26060/7175/3839/9531/55696/30000/8841
BP	GO:0097237	cellular response to toxic substance	81	-0.254776	-1.45406	0.00345533028421499	0.0318680461668627	0.0260130128183265	3143	tags=41%, list=27%, signal=30%	2876/3042/9588/2954/4504/140809/64116/25841/6649/5742/83667/1193/57016/4151/9429/2936/3046/114757/5292/6556/3049/257202/25824/1545/65018/9446/9536/241/4985/84817/2944/3240/7295
MF	GO:0019838	growth factor binding	81	-0.254738	-1.45384	0.00345533028421499	0.0318680461668627	0.0260130128183265	2920	tags=48%, list=25%, signal=36%	2817/4916/1291/2264/8425/4804/94/3490/3557/4053/3488/2064/1956/5155/79651/3690/2324/5046/7046/53834/81621/2046/4052/2692/9001/23105/7057/3485/3581/1289/3691/91/9365/8828/8692/5045/6272/3554/7850
BP	GO:0031453	positive regulation of heterochromatin formation	10	0.692698858783493	1.70535960524858	0.00350529323575387	0.0322355465966225	0.0263129933486681	2195	tags=70%, list=19%, signal=57%	10155/22880/54737/51535/80063/55729/7175
BP	GO:0120263	positive regulation of heterochromatin organization	10	0.692698858783493	1.70535960524858	0.00350529323575387	0.0322355465966225	0.0263129933486681	2195	tags=70%, list=19%, signal=57%	10155/22880/54737/51535/80063/55729/7175
CC	GO:0034704	calcium channel complex	24	-0.432485	-1.81823	0.00351614114740513	0.0322887140236497	0.026356392462424	2265	tags=50%, list=20%, signal=40%	59285/59283/783/117144/27092/782/59284/5144/775/2281/2280/777
BP	GO:0070897	transcription preinitiation complex assembly	62	0.449923370207014	1.59869214493678	0.0035299105287497	0.0323685176974415	0.0264215340145112	2675	tags=37%, list=23%, signal=29%	83860/6597/64425/54700/5469/9862/9013/55832/6908/6878/6874/7343/10001/55729/9014/6873/6877/84246/219541/6872/55290/9441/9440
BP	GO:0016188	synaptic vesicle maturation	21	-0.453212	-1.82957	0.00354792380785248	0.0324869517635687	0.0265182084972882	1274	tags=38%, list=11%, signal=34%	529/1182/5864/6855/253832/534/51382/528
BP	GO:0006367	transcription initiation at RNA polymerase II promoter	114	0.396564007229752	1.49385856517492	0.00356537618090206	0.03259991736139	0.0266104192192373	3102	tags=37%, list=27%, signal=27%	83860/6597/1019/10432/4609/55795/2962/57492/5469/4221/9862/26155/2308/11091/55832/2071/51504/80227/6908/6878/22976/6874/5433/10001/55729/29117/170506/6873/6877/2067/84246/219541/6872/5438/9441/9440/8289/5253/9656/5929/84656/114825
BP	GO:0030888	regulation of B cell proliferation	46	0.468523581347161	1.60431495322598	0.00358852178949834	0.0327645406367807	0.0267447966878311	2499	tags=37%, list=22%, signal=29%	975/4773/972/115352/84433/1880/596/100/22806/472/4208/57181/4282/1493/648/933/51293
BP	GO:0042790	nucleolar large rRNA transcription by RNA polymerase I	18	0.594144739900234	1.69433984065689	0.00365041990960471	0.0332820115649654	0.0271671940264535	2532	tags=50%, list=22%, signal=39%	4691/11137/6597/25926/64425/6949/2475/9014/55011
BP	GO:0000244	spliceosomal tri-snRNP complex assembly	11	0.681784106334172	1.7469124120274	0.00366153985790132	0.0333357050205787	0.0272110225229298	2151	tags=64%, list=19%, signal=52%	9733/27339/10594/26121/11218/24148/9129
CC	GO:0000123	histone acetyltransferase complex	67	0.445773990658697	1.60379671171488	0.00368062610357119	0.0334616692696993	0.0273138436877375	3342	tags=48%, list=29%, signal=34%	8607/57634/8295/7862/54107/64769/10856/55689/11091/117143/86/51230/26009/6878/23774/6874/55929/2648/6873/6877/3054/51616/23326/23450/55167/8473/9913/51562/9643/27097/6314/80314
BP	GO:0043300	regulation of leukocyte degranulation	38	-0.36683	-1.81008	0.00369122064829273	0.0335101840335749	0.027353444960058	1118	tags=29%, list=10%, signal=26%	2623/3566/6688/6845/2268/2242/3684/6813/634/27342/57126
BP	GO:0016074	sno(s)RNA metabolic process	13	0.648129963864278	1.72016600402391	0.00369892313141238	0.0335323429822064	0.0273715327026128	1890	tags=62%, list=16%, signal=51%	5394/1736/2091/7737/118460/5073/23404/84186
BP	GO:0060586	multicellular organismal-level iron ion homeostasis	22	-0.442964	-1.83683	0.00371408051903396	0.0336219249258572	0.0274446559884358	3288	tags=64%, list=29%, signal=46%	57817/7036/2038/6005/164656/26234/79901/2235/27102/4756/6556/8692/30061/2034
MF	GO:0008194	UDP-glycosyltransferase activity	72	-0.278055	-1.54632	0.00372349061447369	0.0336592988454479	0.0274751632948547	2075	tags=38%, list=18%, signal=31%	55790/79586/8702/2591/7364/4248/10331/3373/192134/10317/146664/2589/50614/2583/55454/53947/2131/8704/374907/9334/79623/26301/2590/84002/8693/7357/2992
BP	GO:1902373	negative regulation of mRNA catabolic process	48	0.4687419310264	1.61252616408123	0.00374312128329999	0.0337888271083156	0.027580893666421	2875	tags=46%, list=25%, signal=35%	8148/7188/1994/10949/2521/10492/26986/3182/23435/3192/3184/1660/51594/3183/10758/65110/56478/8241/79048/9967/1153/90806
BP	GO:1901990	regulation of mitotic cell cycle phase transition	234	0.355124967204151	1.37906823217621	0.0037590618716176	0.0337891414778829	0.0275811502776842	4485	tags=47%, list=39%, signal=29%	6597/55920/55274/6599/1019/9184/79791/8379/79621/894/8697/55795/596/10111/57492/3550/678/994/51433/1021/8881/472/86/25942/2071/8883/60561/7508/6601/8556/11331/6240/56984/6605/5884/57099/9183/1112/8462/80279/1981/6118/3398/84861/207/10385/5721/5720/51434/8720/56257/29117/51451/6603/26060/1028/7325/7175/6595/5356/11277/11319/84687/7465/91607/9314/26057/8289/51692/5885/5889/91603/54617/5934/90/79184…
CC	GO:0005635	nuclear envelope	361	0.334017845908821	1.31436407075379	0.00375530656505255	0.0337891414778829	0.0275811502776842	3776	tags=40%, list=33%, signal=27%	142/4088/9688/23175/23/23165/83860/10128/26031/23636/274/3843/9883/23225/1019/79073/55787/9805/91782/23560/9112/8379/29107/894/29890/25/55705/9538/81929/55795/23279/596/1434/8888/22927/147138/55746/23353/348995/23511/8498/80764/23155/79902/53343/10527/55326/10424/27000/203068/25777/7329/10885/51230/2475/10927/5905/6240/64897/222236/57122/10430/11124/545/26049/5902/169714/55749/51634/22929/53371/2…
MF	GO:0140297	DNA-binding transcription factor binding	357	0.33323317129303	1.31136466564301	0.00375530656505255	0.0337891414778829	0.0275811502776842	3143	tags=33%, list=27%, signal=25%	142/4088/10915/2625/6597/4772/51176/2113/5813/64710/5757/23028/55787/27086/55646/51523/28951/9112/4869/8320/4609/5393/596/56919/9324/5469/1487/9862/11218/26155/64784/29883/3399/29969/64210/10270/55128/54880/22954/9612/25942/115426/1660/4208/2965/583/6188/7508/57326/6908/11331/3065/1407/6878/6605/6874/11124/5705/23013/5970/9049/55809/27163/22984/23613/80279/3398/6867/2624/4209/55929/7528/5465/6049…
BP	GO:0007000	nucleolus organization	17	0.600757500722882	1.69471144980129	0.00378768616713958	0.0339984844270148	0.0277520311905171	3131	tags=59%, list=27%, signal=43%	9221/84172/54700/6223/57602/23378/5253/10436/8467/23411
BP	GO:1905168	positive regulation of double-strand break repair via homologous recombination	28	0.531618150350617	1.67343251163926	0.00382765236629803	0.0343089008866629	0.0280054156403062	3436	tags=50%, list=30%, signal=35%	142/8607/57634/8295/2521/64769/10856/86/55929/113510/55135/9643/80314/57599
BP	GO:0030890	positive regulation of B cell proliferation	32	0.514695278074605	1.65759912422918	0.00383900624387279	0.0343623410002827	0.0280490373406554	1486	tags=34%, list=13%, signal=30%	975/4773/972/115352/84433/1880/596/100/4208/57181/4282
MF	GO:0016891	RNA endonuclease activity, producing 5'-phosphomonoesters	17	0.59983532740399	1.69211003794984	0.00392058594689883	0.0350433299292935	0.028604909942532	2463	tags=59%, list=21%, signal=46%	60528/328/51367/10556/79897/11102/51163/246243/10557/10535
CC	GO:0031092	platelet alpha granule membrane	15	-0.542428	-1.97918	0.00397103861706608	0.0354445785806193	0.0289324382213483	3643	tags=73%, list=32%, signal=50%	928/9749/10184/6678/94121/6622/3690/6403/259215/51706/3674
BP	GO:0006388	tRNA splicing, via endonucleolytic cleavage and ligation	11	0.678170951949918	1.73765454845771	0.00403468560408093	0.0358093337178858	0.0292301778446558	1672	tags=55%, list=15%, signal=47%	283742/283989/25940/80746/116461/1653
CC	GO:0005742	mitochondrial outer membrane translocase complex	16	0.614432483248447	1.72062242923083	0.00403899178498178	0.0358093337178858	0.0292301778446558	2795	tags=56%, list=24%, signal=43%	3313/10989/345778/56993/25813/9804/55735/139322/54927
BP	GO:0002717	positive regulation of natural killer cell mediated immunity	23	0.560946959836108	1.69803017811975	0.00401816119389838	0.0358093337178858	0.0292301778446558	2596	tags=57%, list=23%, signal=44%	10125/56253/114836/22914/4068/11126/3824/117157/3134/259197/3821/3823/3902
BP	GO:0016226	iron-sulfur cluster assembly	21	0.569411021798012	1.68291067373009	0.00404530798127717	0.0358093337178858	0.0292301778446558	2716	tags=57%, list=24%, signal=44%	3313/2395/9391/57019/22/4682/51027/9054/57128/4706/388962/10539
BP	GO:0031163	metallo-sulfur cluster assembly	21	0.569411021798012	1.68291067373009	0.00404530798127717	0.0358093337178858	0.0292301778446558	2716	tags=57%, list=24%, signal=44%	3313/2395/9391/57019/22/4682/51027/9054/57128/4706/388962/10539
BP	GO:0050864	regulation of B cell activation	97	0.399993274772318	1.48868571126534	0.00405123640524018	0.0358093337178858	0.0292301778446558	2499	tags=34%, list=22%, signal=27%	975/4773/972/939/115352/84433/1880/55795/596/100/678/22806/118460/9466/940/472/30009/4208/4436/22976/55024/57181/4282/930/3398/4292/10039/1493/648/933/30011/5395/51293
BP	GO:0046634	regulation of alpha-beta T cell activation	97	0.399805922738987	1.48798842880439	0.00405123640524018	0.0358093337178858	0.0292301778446558	1245	tags=25%, list=11%, signal=22%	864/975/5588/2625/51561/916/868/3123/7535/84433/56253/100/3707/6046/10892/940/3122/30009/4092/8943/3125/6375/3662/11126
BP	GO:0045911	positive regulation of DNA recombination	47	0.475423887586184	1.63575537417801	0.00409561573927711	0.0361514669063892	0.0295094517910883	3536	tags=47%, list=31%, signal=33%	142/8607/57634/8295/2521/64769/118460/10856/940/30009/86/4436/22976/55929/4292/113510/5395/55135/9643/80314/57599/55183
MF	GO:0015171	amino acid transmembrane transporter activity	52	-0.311124	-1.74038	0.00415686696368373	0.0365035178762889	0.0297968213507015	3092	tags=56%, list=27%, signal=41%	10955/8140/120103/6539/9673/23657/92745/6512/2902/2185/6533/10991/153201/6510/2905/6540/54407/6536/9152/6535/6545/340024/222642/2901/6582/94081/206358/6507/6583
BP	GO:0035278	miRNA-mediated gene silencing by inhibition of translation	13	0.642629879589139	1.70556853358302	0.00415841110594473	0.0365035178762889	0.0297968213507015	2044	tags=54%, list=18%, signal=44%	27327/5936/8994/57690/1981/56478/23112
MF	GO:1990841	promoter-specific chromatin binding	50	0.473707603253742	1.6403063785238	0.00415295519417983	0.0365035178762889	0.0297968213507015	4599	tags=70%, list=40%, signal=42%	4088/1786/10155/23028/2962/5469/22806/3192/2308/2071/4204/1660/3065/23060/63977/2067/648/1655/10919/2072/23211/9314/5934/23411/6772/639/5430/7157/9869/2146/257101/3661/25836/3066/23512
BP	GO:0006672	ceramide metabolic process	65	-0.274783	-1.58353	0.00415087186975363	0.0365035178762889	0.0297968213507015	2187	tags=37%, list=19%, signal=30%	56848/2717/129807/27090/29095/8702/6483/140873/4759/8398/142891/5023/2527/2583/79152/2528/285848/9334/166929/9517/55331/2529/7357/256435
MF	GO:0034061	DNA polymerase activity	21	0.567437718941301	1.67707852030676	0.00417510274131732	0.0365996282949316	0.0298752736517631	3865	tags=67%, list=34%, signal=44%	1736/54107/5980/51455/7014/5428/54108/5422/27434/7013/5423/5426/10728/7011
MF	GO:0000217	DNA secondary structure binding	23	0.558149092581787	1.68956081582282	0.00423076038128387	0.0370365877883545	0.0302319517124131	3100	tags=61%, list=27%, signal=45%	2073/25/4221/3184/4204/4208/7508/4436/2956/23137/7528/5889/3159/79677
BP	GO:0002360	T cell lineage commitment	24	0.553816916848172	1.69148334391562	0.00426197491113107	0.0372294423555099	0.0303893736108633	1220	tags=42%, list=11%, signal=37%	6693/51561/4063/596/114836/6046/3716/30009/2475/3662
MF	GO:0003684	damaged DNA binding	54	0.454139538332437	1.58347300879518	0.00427031576367139	0.0372294423555099	0.0303893736108633	4444	tags=59%, list=39%, signal=37%	142/2547/328/2073/5810/51455/1643/2071/6188/7508/4436/2956/7507/6117/6118/2067/5111/2072/79677/5423/4913/64421/1408/2237/1387/2033/4350/4968/6119/1642/2068/7520
MF	GO:0016758	hexosyltransferase activity	107	-0.232589	-1.40244	0.00426977886972981	0.0372294423555099	0.0303893736108633	1839	tags=31%, list=16%, signal=26%	8702/2591/7364/4248/10331/3373/192134/10317/146664/2589/83857/2527/50614/2583/55454/53947/349152/2528/2131/8704/374907/9334/29071/5836/79623/26301/2590/147991/84002/8693/2529/7357/2992
BP	GO:0071027	nuclear RNA surveillance	13	0.640857628274648	1.70086489907799	0.00429625760790726	0.0374044395289522	0.0305322190081647	1890	tags=62%, list=16%, signal=51%	5394/80335/5393/23016/118460/11340/23404/84186
BP	GO:0070943	neutrophil-mediated killing of symbiont cell	10	-0.642687	-2.01579	0.00433340424450625	0.0376763782404342	0.0307541951265166	1085	tags=30%, list=9%, signal=27%	2147/171389/383
BP	GO:0051932	synaptic transmission, GABAergic	26	-0.409072	-1.75783	0.00435291492391985	0.0377944506950153	0.0308505744356975	3838	tags=73%, list=33%, signal=49%	5334/7915/135/51542/2550/1182/760/3845/4763/9746/57555/9568/3799/9001/84885/2556/148/5881/51304
BP	GO:0007193	adenylate cyclase-inhibiting G protein-coupled receptor signaling pathway	31	-0.388054	-1.78669	0.00441268877613612	0.0382613137011095	0.0312316619143068	3496	tags=61%, list=30%, signal=43%	4987/2550/2358/196883/8685/165140/5138/9568/11245/3690/2773/108/9283/2914/2847/3640/2865/11255/4985
BP	GO:2000107	negative regulation of leukocyte apoptotic process	45	0.481089678125741	1.63721990779898	0.00444218774510125	0.0384125678419678	0.0313551265247309	1486	tags=33%, list=13%, signal=29%	64919/5588/972/6480/3575/939/27086/596/1236/100/3707/26155/1234/57181/4282
BP	GO:0051306	mitotic sister chromatid separation	45	0.480912056788534	1.63661543590414	0.00444218774510125	0.0384125678419678	0.0313551265247309	2195	tags=36%, list=19%, signal=29%	9184/8379/8697/55795/3550/51433/8881/472/56984/9183/5518/84861/51434/29781/51451/7175
MF	GO:0004867	serine-type endopeptidase inhibitor activity	38	-0.363498	-1.79364	0.00447146298143983	0.0385610738575318	0.0314763479157832	3669	tags=63%, list=32%, signal=43%	5271/5345/27344/6317/5270/5273/5055/1294/1293/3053/12/646424/80760/6590/5265/27290/10406/3700/5054/3697/58189/7035/5045/1992
BP	GO:0042407	cristae formation	14	0.619330027371882	1.67339810064381	0.00447053616052919	0.0385610738575318	0.0314763479157832	2795	tags=57%, list=24%, signal=43%	10989/400916/25813/10939/3954/55735/139322/54927
BP	GO:0034694	response to prostaglandin	17	0.594528967696751	1.67714102209601	0.00449648549236555	0.0387244622200617	0.0316097173588486	2743	tags=53%, list=24%, signal=40%	7049/1236/10270/5734/207/7528/5729/84687/31
BP	GO:1901874	negative regulation of post-translational protein modification	70	0.42791977587695	1.54616023398682	0.00456124969859042	0.0392292096209403	0.0320217288307889	2831	tags=36%, list=25%, signal=27%	54765/2534/11338/23560/25/10363/9529/5478/6125/4092/6188/1407/5970/10491/84707/56271/207/54552/6872/408/10196/51035/8878/6135/8473
BP	GO:2000765	regulation of cytoplasmic translation	24	0.548969236744484	1.67667742177319	0.00459954645746918	0.0393461873469142	0.0321172145430063	2515	tags=50%, list=22%, signal=39%	10492/26986/23521/3192/56339/3184/1660/2475/51441/440275/170506/54956
BP	GO:1901798	positive regulation of signal transduction by p53 class mediator	24	0.547674279008853	1.6727223251081	0.00459954645746918	0.0393461873469142	0.0321172145430063	3043	tags=46%, list=26%, signal=34%	149628/4609/6209/6167/472/545/6224/80279/1655/6135/5366
MF	GO:0042054	histone methyltransferase activity	35	0.50173976147826	1.64487	0.00458633507817433	0.0393461873469142	0.0321172145430063	3253	tags=54%, list=28%, signal=39%	2091/54496/79813/56950/11091/3276/3720/64754/23067/26040/7799/10919/54093/29072/55870/6419/8726/83852/64324
MF	GO:0061135	endopeptidase regulator activity	89	-0.256434	-1.50283	0.0045937532277497	0.0393461873469142	0.0321172145430063	2324	tags=37%, list=20%, signal=30%	1293/332/3053/6093/7076/4057/12/646424/80760/6590/5265/26998/27290/10406/83464/9447/2597/3700/7057/114769/5054/3697/58189/7035/1472/5627/79444/1475/8530/4671/5045/58484/1992
BP	GO:0072539	T-helper 17 cell differentiation	28	0.523929953021442	1.6492315332527	0.00461590458429515	0.0394331902355402	0.0321882326168853	1220	tags=36%, list=11%, signal=32%	6095/51561/4063/114836/6046/10892/3716/30009/4092/3662
BP	GO:0034243	regulation of transcription elongation by RNA polymerase II	74	0.429614447039564	1.56212277314722	0.00462362243175276	0.0394462459940567	0.0321988896748005	4746	tags=61%, list=41%, signal=36%	142/10915/55756/22916/2962/5469/9862/92105/10771/3192/25896/8621/10001/23613/8812/7428/84246/219541/123169/4686/9441/55174/23160/9440/9025/170394/114825/8861/904/55588/1025/9442/57508/51755/6830/9282/51586/55090/2146/85403/55656/26173/29079/6837/6829
BP	GO:0016075	rRNA catabolic process	18	0.587728663943962	1.67604293018484	0.00466897352177206	0.0397799040832264	0.0324712456298868	1890	tags=44%, list=16%, signal=37%	5394/115752/5393/23016/118460/11340/23404/84186
BP	GO:0006414	translational elongation	44	0.474194324014379	1.61051795797308	0.00468733982301783	0.0398830663445829	0.0325554541569167	3452	tags=52%, list=30%, signal=37%	6181/10102/1938/9775/85476/29904/1937/7284/1915/6059/22980/10973/6176/90850/79048/51091/138428/55139/10600/8846/1936/1933/26058
BP	GO:1904357	negative regulation of telomere maintenance via telomere lengthening	19	0.581479806495582	1.68024388413685	0.00471844240088993	0.040070901905187	0.032708779177853	2704	tags=58%, list=23%, signal=44%	142/5394/55226/3178/7014/3192/3183/54552/8658/2072/7013
BP	GO:0050865	regulation of cell activation	450	0.319998580256364	1.26827339962388	0.0047219907940994	0.040070901905187	0.032708779177853	3869	tags=40%, list=34%, signal=27%	3932/2547/864/975/921/6693/923/4773/10125/5588/2625/6597/51176/972/6095/3575/51561/55274/2534/6599/6932/7294/3115/916/868/55423/3117/939/3123/3113/7535/8379/3108/54900/115352/914/1803/25/27240/84433/1880/55795/201633/56253/596/3111/1236/57492/100/3109/678/22914/22806/3707/23513/6046/9093/118460/9466/27040/10892/940/56339/3122/472/30009/86/4092/8943/3125/4208/6188/6375/3329/2475/6601/4436/3662/111…
BP	GO:0035194	regulatory ncRNA-mediated post-transcriptional gene silencing	48	0.460049408639744	1.58262288713383	0.00473687000784096	0.0400961897737475	0.0327294209720053	3052	tags=42%, list=26%, signal=31%	1994/22916/27327/5936/29883/8994/57690/4204/1660/9698/5901/1981/56478/23019/23112/142940/4686/9931/7247/10658
BP	GO:0045814	negative regulation of gene expression, epigenetic	96	0.399632568979357	1.48466253694476	0.00473755388351355	0.0400961897737475	0.0327294209720053	3719	tags=46%, list=32%, signal=31%	1786/10155/22880/23028/9112/29890/4609/54107/54737/51535/10664/80063/79813/3192/56339/25942/4204/3720/3065/55729/23378/91746/7175/648/64783/53615/22893/1788/5253/5927/9734/546/9425/8467/83852/58487/23411/80314/26147/55183/9646/84823/11176/64863
BP	GO:0045005	DNA-templated DNA replication maintenance of fidelity	31	0.511694098309691	1.63324802794656	0.00478223906683812	0.0403137692764013	0.032907025157775	3466	tags=52%, list=30%, signal=36%	142/64710/10111/5428/545/50485/25842/63901/5111/91607/6419/25939/546/55159/5426/5965
BP	GO:0043367	CD4-positive, alpha-beta T cell differentiation	74	0.428701059527772	1.55880160123898	0.00477646603040073	0.0403137692764013	0.032907025157775	1220	tags=28%, list=11%, signal=26%	864/6693/2625/51176/6095/51561/4063/27086/3123/6775/1880/114836/4221/6046/10892/3122/3716/30009/4092/2475/3662
BP	GO:0031507	heterochromatin formation	74	0.428660539376395	1.55865426575789	0.00477646603040073	0.0403137692764013	0.032907025157775	3131	tags=43%, list=27%, signal=32%	1786/10155/22880/23028/29890/4609/54107/54737/51535/80063/79813/3192/56339/25942/4204/3720/3065/55729/23378/91746/7175/64783/53615/22893/1788/5253/5927/546/9425/8467/83852/23411
BP	GO:0098869	cellular oxidant detoxification	61	-0.286519	-1.61527	0.0048046463225196	0.0404491558961921	0.0330175375455633	3885	tags=52%, list=34%, signal=35%	3050/6648/4353/1719/55937/7001/3047/10587/4257/2876/3042/9588/2954/4504/140809/6649/5742/83667/1193/4151/2936/3046/114757/3049/257202/25824/9446/9536/241/84817/3240/7295
MF	GO:0036002	pre-mRNA binding	29	0.520399164894852	1.65273611245919	0.00481696758361014	0.0404993857656298	0.0330585388115557	4093	tags=76%, list=36%, signal=49%	10594/5725/11338/3178/5936/23435/3192/7884/199746/6434/8233/1655/55696/6631/3191/55015/10658/3181/7307/2033/6895/55599
BP	GO:0031646	positive regulation of nervous system process	13	-0.561702	-1.90529	0.00484172735270122	0.0405985198985578	0.0331394592877307	2755	tags=77%, list=24%, signal=59%	56288/23405/3060/3687/10810/4923/57555/7143/8530/9921
MF	GO:0009982	pseudouridine synthase activity	12	0.662600606229726	1.73521998415244	0.00486061049468062	0.0405985198985578	0.0331394592877307	2579	tags=67%, list=22%, signal=52%	1736/84881/80324/26995/142940/285367/54517/27079
CC	GO:0005662	DNA replication factor A complex	12	0.662201200663466	1.73417401994136	0.00486061049468062	0.0405985198985578	0.0331394592877307	2390	tags=67%, list=21%, signal=53%	27339/2073/7507/6117/6118/50485/10286/5356
BP	GO:0007156	homophilic cell adhesion via plasma membrane adhesion molecules	42	-0.337548	-1.72195	0.00485060015488561	0.0405985198985578	0.0331394592877307	2367	tags=55%, list=21%, signal=44%	5817/64403/90952/9746/1002/3897/5097/23705/8641/57863/1824/6900/56144/84623/7216/56136/53841/56114/64405/9708/222256/133418/634
BP	GO:0032729	positive regulation of type II interferon production	62	0.440471531811746	1.56510735961929	0.00484612282667741	0.0405985198985578	0.0331394592877307	1415	tags=32%, list=12%, signal=28%	10125/51561/7294/3115/916/3113/914/25/56253/114836/22914/23513/9466/51744/3329/11126/6504/11118/3394/11119
BP	GO:0033146	regulation of intracellular estrogen receptor signaling pathway	18	0.584199515812309	1.66597875578174	0.00493576416122361	0.0411722840307304	0.0336078072261877	1991	tags=50%, list=17%, signal=41%	142/5469/4848/55325/55823/81606/11331/79876/23019
BP	GO:0009595	detection of biotic stimulus	26	-0.404707	-1.73907	0.00496924176979756	0.0412988878071943	0.0337111504196412	1207	tags=38%, list=10%, signal=35%	7099/7097/284297/57115/8993/4671/1602/706/58484/23643
MF	GO:0098632	cell-cell adhesion mediator activity	26	-0.404021	-1.73612	0.00496924176979756	0.0412988878071943	0.0337111504196412	2907	tags=58%, list=25%, signal=43%	64221/29766/10298/90952/9746/11187/1824/11135/10458/6900/140885/6282/10890/133418/301
BP	GO:0032968	positive regulation of transcription elongation by RNA polymerase II	47	0.47184493013644	1.62344152324365	0.0049703823863358	0.0412988878071943	0.0337111504196412	4335	tags=57%, list=38%, signal=36%	10915/22916/2962/5469/9862/8621/10001/23613/8812/84246/219541/123169/4686/9441/9440/170394/114825/8861/904/55588/1025/9442/51755/6830/9282/51586/55090
BP	GO:0089718	amino acid import across plasma membrane	31	-0.384597	-1.77077	0.00501245400107392	0.0415942309229741	0.0339522309118795	2979	tags=55%, list=26%, signal=41%	8140/120103/23657/92745/6533/10991/4923/6510/6540/54407/6536/9152/222642/6582/206358/6507/6583
CC	GO:0005697	telomerase holoenzyme complex	18	0.583968763854553	1.66532071371038	0.00502469446437976	0.0416415836430328	0.0339908836396753	4026	tags=78%, list=35%, signal=51%	1736/55226/54433/55651/4931/6628/3192/3183/54552/55135/65057/10728/7011/6635
BP	GO:0007006	mitochondrial membrane organization	88	0.415326562250547	1.53407326618856	0.00505619769124585	0.0418482440081946	0.0341595748327232	3500	tags=45%, list=30%, signal=32%	3313/10989/117145/400916/596/9026/26520/6687/345778/5018/152926/56993/55750/7417/292/25813/10939/293/64112/9804/3308/3954/89941/28978/84266/92609/55735/139322/23788/617/10449/285521/54927/23787/5830/5366/10105/664/1267/2055
BP	GO:0002483	antigen processing and presentation of endogenous peptide antigen	17	0.591181983544524	1.66769932164574	0.00511974158471306	0.0423192128655984	0.0345440138052453	4061	tags=82%, list=35%, signal=53%	3123/3122/51752/64167/3134/6891/3105/100507436/3133/3106/3077/4277/6890/3416
BP	GO:0050686	negative regulation of mRNA processing	16	0.607774929960141	1.70197898861861	0.00519015339163714	0.0428456574674916	0.034973736107814	3728	tags=75%, list=32%, signal=51%	5725/10921/79882/11338/27316/4869/708/8241/3190/10284/79171/3181
BP	GO:0045806	negative regulation of endocytosis	50	-0.303457	-1.64965	0.00527189341875111	0.0434641355209584	0.0354785827949452	1265	tags=26%, list=11%, signal=23%	341/140885/4043/192683/79772/7097/3958/150696/5359/27342/255738/8291/8724
BP	GO:0072350	tricarboxylic acid metabolic process	13	0.632962433783998	1.67991069866269	0.00531030268588104	0.0437242364562272	0.0356908960609603	2086	tags=62%, list=18%, signal=50%	3420/3419/1431/3418/2746/48/445/47
BP	GO:0015721	bile acid and bile salt transport	10	-0.634989	-1.99164	0.00534841101675836	0.0439245147033518	0.0358543777059411	3555	tags=80%, list=31%, signal=55%	8714/1645/5562/10257/85320/11309/366/634
BP	GO:0045954	positive regulation of natural killer cell mediated cytotoxicity	21	0.558165693576792	1.64967478231139	0.00534794750903619	0.0439245147033518	0.0358543777059411	2596	tags=57%, list=23%, signal=44%	10125/56253/114836/22914/4068/11126/3824/3134/259197/3821/3823/3902
BP	GO:0071715	icosanoid transport	30	-0.383066	-1.73659	0.00536986818617749	0.0440439767702821	0.0359518913176037	3001	tags=53%, list=26%, signal=40%	50640/8529/10257/6754/1636/9376/4923/1579/255189/85320/11309/6582/368/28231/9536/5608
CC	GO:0005685	U1 snRNP	18	0.582145509470127	1.66012128613705	0.00538041606753547	0.0440737681213413	0.0359762091811126	2961	tags=67%, list=26%, signal=50%	51631/6628/6625/55692/6626/6638/51747/6636/55660/6631/55015/6633
BP	GO:0015718	monocarboxylic acid transport	79	-0.262014	-1.43232	0.00541598634832536	0.0443081912681355	0.0361675623720342	3086	tags=46%, list=27%, signal=34%	1645/50640/5562/6539/10999/8529/10257/6754/1636/9376/4923/5468/2181/10434/6513/1579/255189/9123/9429/6540/162515/85320/11309/6535/65010/222642/51024/7057/6582/28231/366/133418/9536/2180/634/5608
BP	GO:0002200	somatic diversification of immune receptors	53	0.447152953366898	1.55355703573495	0.00546862841939596	0.0446814986112954	0.0364722829266597	3800	tags=55%, list=33%, signal=37%	64919/51176/8888/1235/118460/9466/940/472/30009/3329/4436/22976/2956/56259/23075/7528/4292/10039/2067/79840/5395/25939/9025/959/5423/64421/55183/5591/6778
BP	GO:0045948	positive regulation of translational initiation	22	0.558866950393914	1.67257117248394	0.00555045974613059	0.0452920358029325	0.0369706477058796	3600	tags=59%, list=31%, signal=41%	22927/8893/56339/10657/2475/51441/440275/54915/6352/6198/23367/5436/4690
BP	GO:0006520	amino acid metabolic process	168	0.362499209721647	1.39436350524357	0.00556218430626647	0.0453296682657752	0.0370013660540704	2488	tags=33%, list=22%, signal=26%	2806/81539/4548/51540/5832/642/57470/84245/64087/56922/6472/5860/55278/57505/5095/4522/1892/10667/11112/5471/594/152926/8833/4204/587/10056/51067/51078/1743/2618/4524/54681/58478/10491/22929/6611/2746/23463/2673/445/57176/60496/790/2193/29920/3028/79731/56954/2744/3712/4329/5184/23438/36/216
BP	GO:0050871	positive regulation of B cell activation	61	0.436319380775072	1.5417500838175	0.00557297648369768	0.0453596157478995	0.0370258113630893	2499	tags=38%, list=22%, signal=30%	975/4773/972/939/115352/84433/1880/55795/596/100/118460/940/30009/4208/4436/22976/57181/4282/4292/648/30011/5395/51293
BP	GO:0033144	negative regulation of intracellular steroid hormone receptor signaling pathway	26	0.541119578859901	1.67990270670622	0.00560590887851607	0.0455694608198762	0.0371971021450408	3533	tags=58%, list=31%, signal=40%	6597/27086/4848/55823/9612/81606/11331/3065/1407/9575/23019/9611/23411/57617/1408
CC	GO:0016459	myosin complex	21	-0.436959	-1.76395	0.00562011837300325	0.0456149975214512	0.037234272506712	2109	tags=48%, list=18%, signal=39%	4648/140465/53904/4635/4647/10398/4651/10627/103910/4637
BP	GO:0046513	ceramide biosynthetic process	40	-0.345395	-1.75484	0.00562582583584821	0.0456149975214512	0.037234272506712	2017	tags=40%, list=18%, signal=33%	27090/29095/8702/6483/140873/8398/142891/5023/2583/79152/285848/9334/166929/9517/7357/256435
BP	GO:0007623	circadian rhythm	127	0.38164164225637	1.44559971572924	0.00565385599060573	0.0457840206202418	0.0373722414305805	3402	tags=40%, list=30%, signal=29%	142/9500/3615/4841/6095/23077/9975/9112/5936/23435/10075/3399/3192/56339/3184/83759/25942/2475/3065/1454/1407/7337/9575/5601/3398/2673/445/6421/4669/5465/5501/23064/150094/5730/55294/8841/23596/7071/9967/2767/5927/5499/9611/8553/8473/1385/23411/4704/463/64839/5599
MF	GO:0042608	T cell receptor binding	10	0.679845766617602	1.67371649814033	0.0056847763649916	0.0459492435008522	0.0375071083404844	977	tags=50%, list=8%, signal=46%	3932/916/917/3123/3122
BP	GO:0002521	leukocyte differentiation	464	0.318187704628238	1.26348394392313	0.00568867929109876	0.0459492435008522	0.0375071083404844	2871	tags=30%, list=25%, signal=23%	142/3932/2547/864/975/55619/4775/6693/64919/653519/10125/2625/2841/6597/4772/51176/972/6095/3575/51561/55274/6599/6932/916/3702/6146/4063/917/939/27086/3123/55846/7535/915/115352/914/23598/6775/8320/25/84433/1880/4609/55795/56253/596/3111/1236/57492/114836/5469/100/925/7155/4221/678/22806/3707/6046/1235/9093/1021/10892/29760/940/56339/4242/387357/3122/3716/472/30009/3676/292/86/4092/9452/8943/931…
BP	GO:0098698	postsynaptic specialization assembly	19	-0.471272	-1.82429	0.00571549741942162	0.0461074241189544	0.0376362268444792	2905	tags=79%, list=25%, signal=59%	5802/6712/57622/2185/78999/2596/57555/84628/85358/9379/3556/84885/94030/9419/5728
BP	GO:0010569	regulation of double-strand break repair via homologous recombination	49	0.459021281743334	1.58268108335074	0.00576562777387203	0.0464530288279222	0.0379183344979381	3536	tags=45%, list=31%, signal=31%	142/8607/57634/8295/23028/2521/25/64769/56893/10856/86/64110/6118/55929/113510/29072/63979/55135/9643/80314/57599/55183
MF	GO:0004519	endonuclease activity	73	0.419534684873847	1.52411831061597	0.00578182392454948	0.0465247018575175	0.0379768392279686	4048	tags=53%, list=35%, signal=35%	28987/60528/328/2073/10111/10146/51367/10556/6188/5511/80746/79897/11102/51163/246243/51110/2021/57109/2067/10557/340152/10535/5395/55728/2072/6419/1677/51692/55139/5889/7247/1777/4913/64421/6039/2237/27044/8635/22894
BP	GO:0043299	leukocyte degranulation	58	-0.288729	-1.6468	0.00580945742953891	0.0466881112212503	0.0381102258137404	1179	tags=26%, list=10%, signal=23%	3055/7462/2623/3566/6688/6845/5873/2268/2242/3684/6813/634/27342/57126/306
MF	GO:0005044	scavenger receptor activity	13	-0.55551	-1.88429	0.00587585307931109	0.0471291209219892	0.0384702099476361	2824	tags=54%, list=25%, signal=41%	177/58191/51435/91179/1755/9332/284297
CC	GO:0000109	nucleotide-excision repair complex	10	0.676979885321894	1.66666096725102	0.00587912303985273	0.0471291209219892	0.0384702099476361	2595	tags=60%, list=23%, signal=47%	2073/2071/7508/7507/2067/2072
BP	GO:0051973	positive regulation of telomerase activity	27	0.52691987082208	1.64092169261443	0.00590963682937905	0.0473142154693878	0.0386212975546036	3238	tags=56%, list=28%, signal=40%	1736/4216/5588/10575/4609/4931/5073/3326/10576/8550/8658/9314/55135/6950/65057
MF	GO:0004177	aminopeptidase activity	26	0.538813756550345	1.67274429424004	0.00594310023158391	0.0474628794184013	0.038742647862403	3812	tags=62%, list=33%, signal=41%	23173/642/1803/7174/23549/29952/10988/51752/63929/64167/5184/6051/51056/54878/10004/7511
BP	GO:1903321	negative regulation of protein modification by small protein conjugation or removal	67	0.437506278373494	1.57405130248448	0.00594109485064169	0.0474628794184013	0.038742647862403	2831	tags=36%, list=25%, signal=27%	54765/2534/11338/23560/25/10363/9529/5478/6125/4092/6188/1407/5970/84707/56271/207/54552/6872/408/10196/51035/8878/6135/8473
BP	GO:1905269	positive regulation of chromatin organization	11	0.66263750135779	1.69785371210952	0.00595303877190617	0.047482748552388	0.0387588664920101	2195	tags=64%, list=19%, signal=52%	10155/22880/54737/51535/80063/55729/7175
BP	GO:0002098	tRNA wobble uridine modification	10	0.676592164395901	1.66571	0.00597629643307438	0.0476086714599788	0.03886165391086	2101	tags=70%, list=18%, signal=57%	55250/84705/55140/112970/81605/25821/26610
BP	GO:0006383	transcription by RNA polymerase III	49	0.458435478139177	1.58066126353032	0.00600420176780138	0.0477712582599229	0.0389943690603515	3557	tags=51%, list=31%, signal=35%	2976/9031/9533/2475/9188/6908/5437/10623/55718/84524/55703/25850/10302/170506/51728/55290/2975/9330/6621/8467/2971/23451/5434/6619/112495
BP	GO:0060079	excitatory postsynaptic potential	57	-0.299229	-1.69505	0.00606841404623977	0.0482219485245462	0.0393622551732733	2744	tags=51%, list=24%, signal=39%	89832/1141/6512/57465/2902/2185/3060/56853/57555/200909/54434/1136/85358/5024/6622/2905/1137/5575/54413/10458/1146/5023/6804/2901/1135/1144/5728/409/6543
BP	GO:0043039	tRNA aminoacylation	16	0.602207444020619	1.68638811176373	0.00616605778873489	0.0488152624690776	0.0398465610878429	4033	tags=88%, list=35%, signal=57%	57470/55278/57505/10667/10056/51067/57176/2193/79731/23438/55699/55157/55152/57038
BP	GO:0001843	neural tube closure	62	0.433083151930767	1.53885456711799	0.00616424312355702	0.0488152624690776	0.0398465610878429	2583	tags=34%, list=22%, signal=26%	84678/25/5727/4522/23513/6046/1855/11019/4524/5567/65979/11146/2648/23059/6497/1856/7289/585/7248/29072/23654
BP	GO:0060606	tube closure	62	0.433083151930767	1.53885456711799	0.00616424312355702	0.0488152624690776	0.0398465610878429	2583	tags=34%, list=22%, signal=26%	84678/25/5727/4522/23513/6046/1855/11019/4524/5567/65979/11146/2648/23059/6497/1856/7289/585/7248/29072/23654
MF	GO:0008378	galactosyltransferase activity	18	-0.496676	-1.91843	0.0061980812224453	0.0489962964385414	0.0399943341563127	1839	tags=78%, list=16%, signal=65%	56913/8706/8705/10678/8702/10331/192134/10317/53947/8704/374907/9334/29071/84002
BP	GO:0050819	negative regulation of coagulation	28	-0.392094	-1.70304	0.00621198925503553	0.0489962964385414	0.0399943341563127	3643	tags=64%, list=32%, signal=44%	928/5345/5580/5154/5270/2811/5327/5055/239/3848/5155/2147/7057/5054/7035/2161/5627/634
BP	GO:0010638	positive regulation of organelle organization	358	0.331338571079281	1.3037024346357	0.00620920493562729	0.0489962964385414	0.0399943341563127	3401	tags=35%, list=30%, signal=25%	4088/1736/51466/4216/5588/8607/23636/274/7203/10155/22880/26355/1778/3178/400916/9659/4771/25/10575/8697/7416/23259/54737/10152/123720/10111/1236/51535/80063/10146/8396/10574/9026/4848/9924/79913/7014/79443/51433/382/10856/940/5073/3184/8881/10694/472/292/908/86/80821/4204/6188/2475/23300/10142/122060/64112/51429/23310/5007/545/23137/57026/4076/9793/10576/79837/5601/4798/55729/9788/55187/7405/230…
BP	GO:0032392	DNA geometric change	64	0.440494597303622	1.57440449921221	0.00622233496022068	0.0490172320166705	0.0400114232950499	3728	tags=47%, list=32%, signal=32%	2547/8607/5813/22907/6832/10111/10146/10856/54921/2071/1660/9557/4176/10973/1653/4172/5985/6742/23064/170506/113510/11277/4175/92675/3159/5984/5983/5965/56897/3181
MF	GO:0016779	nucleotidyltransferase activity	98	0.396290057886377	1.47548913293615	0.00624083225415509	0.049102251797198	0.0400808226121305	4288	tags=52%, list=37%, signal=33%	142/1736/84172/25/5442/55149/9533/54107/5980/51455/7014/2272/2592/5428/5437/26015/54108/10623/55703/5557/10039/51728/5422/5438/6675/27434/80308/54956/8658/7013/5431/64761/5423/5434/5426/87178/11153/54625/57097/4940/10728/5430/7011/4939/4938/51095/79693/5432/56965/10621/80351
BP	GO:0016441	post-transcriptional gene silencing	52	0.44995744661717	1.55630168395441	0.00629539723256887	0.0494704889804703	0.0403814045341753	4315	tags=56%, list=37%, signal=35%	1994/22916/27327/5936/29883/8994/57690/4204/1660/9698/5901/1981/56478/23019/23112/142940/4686/9931/7247/10658/26058/3692/23369/8737/6895/378938/7157/10978/4343
BP	GO:0048025	negative regulation of mRNA splicing, via spliceosome	14	0.608563458816665	1.64430738232808	0.00633985598621149	0.0496972966791216	0.0405665414434611	3728	tags=79%, list=32%, signal=53%	5725/10921/11338/27316/4869/708/8241/3190/10284/79171/3181
BP	GO:0000075	cell cycle checkpoint signaling	126	0.386959808114848	1.46323777391596	0.00633418867441291	0.0496972966791216	0.0405665414434611	3765	tags=40%, list=33%, signal=27%	27339/9184/79791/8379/79621/54888/55795/10111/3550/5810/472/57646/8883/60561/7508/4436/1407/25896/56984/5884/545/9575/9183/440275/1112/80279/6118/84861/8720/51451/7175/11277/25988/6419/91603/9656/2177/79184/835/80254/9735/55159/26272/26058/51499/5883/988/5591/51360/51347
BP	GO:0030195	negative regulation of blood coagulation	27	-0.405546	-1.74375	0.00639349256915009	0.0499947584579061	0.0408093513422534	3643	tags=67%, list=32%, signal=46%	928/5345/5580/5154/5270/2811/5327/5055/239/3848/5155/2147/7057/5054/7035/2161/5627/634
BP	GO:1900047	negative regulation of hemostasis	27	-0.405546	-1.74375	0.00639349256915009	0.0499947584579061	0.0408093513422534	3643	tags=67%, list=32%, signal=46%	928/5345/5580/5154/5270/2811/5327/5055/239/3848/5155/2147/7057/5054/7035/2161/5627/634

## Sheet: DDX24.kegggsea
ID	Description	setSize	enrichmentScore	NES	pvalue	p.adjust	qvalue	rank	leading_edge	core_enrichment
hsa03040	Spliceosome	110	0.582929455311732	2.17221322713154	1e-10	1.645e-08	1.33157894736842e-08	3259	tags=65%, list=28%, signal=47%	PUF60/PRPF19/PRPF8/SNRNP200/TCERG1/SF3A3/WBP11/THOC1/U2AF2/HNRNPA1/SNRPA1/PPIE/FUS/HNRNPA3/RBMX/PRPF4/PPIH/PRPF31/NCBP2/EIF4A3/SNRPB/SNRNP70/THOC2/HNRNPU/HSPA8/HNRNPA1L2/SF3B2/SF3A1/SNRPA/EFTUD2/LSM4/DHX38/RBM25/PRPF6/HNRNPM/USP39/HNRNPC/U2AF1L4/DDX46/SNRPF/CTNNBL1/AQR/TRA2B/CCDC12/DHX15/CHERP/RBM17/SNRNP40/BCAS2/RP9/PRPF3/DDX5/RBM22/NCBP1/PLRG1/SNW1/PRPF40A/SNRPC/SF3B3/HNRNPK/PQBP1/TRA2A/PPIL1/S…
hsa03010	Ribosome	126	0.570104734731368	2.14100398520914	1e-10	1.645e-08	1.33157894736842e-08	3570	tags=65%, list=31%, signal=45%	RPL28/RPL14/RPS28/RPL18/RPL19/RPL22/RPL10A/RPL23A/MRPL9/MRPS2/RPLP2/RPS19/RPS4X/RPL29/MRPL10/MRPS9/RPL3/RPL13A/RPL7A/RPL13/RPS15/RPL10/RPS23/RPL32/RPL37/RPS16/RPL15/RPL37A/RPL8/MRPS6/MRPL24/RPS5/RPL5/RPS13/RPL4/RPL12/RPS27A/RPSA/RPS3/MRPL19/RPS8/RPS2/RPS25/RPL18A/MRPL17/MRPL16/MRPL34/RPS20/RPLP1/MRPS17/RPL6/RPS18/RPL36/RPLP0/RPS6/RPL38/MRPS10/MRPS21/MRPS12/RPS11/RPL24/MRPL4/MRPS7/RPL35/MRPL21/MRP…
hsa03008	Ribosome biogenesis in eukaryotes	60	0.637982925921514	2.2215587112538	1.9182431375159e-10	2.10367330747577e-08	1.70286145190008e-08	2605	tags=67%, list=23%, signal=52%	NOP56/NOB1/DKC1/LSG1/IMP3/NAT10/GAR1/FBL/MDN1/GTPBP4/PWP2/MPHOSPH10/RIOK1/NXT1/NOP58/NHP2/BMS1/WDR75/TCOF1/NVL/POP5/IMP4/UTP14A/UTP6/WDR36/RPP30/WDR3/RRP7A/CSNK2A2/RAN/HEATR1/SBDS/TBL3/GNL2/GNL3L/RBM28/RPP38/NXF1/WDR43/CSNK2B
hsa04610	Complement and coagulation cascades	42	-0.564506	-2.93114	7.4773318374328e-09	6.15010543628847e-07	4.97832882860657e-07	3237	tags=64%, list=28%, signal=46%	SERPINE2/VWF/C1QB/PLAT/SERPINB2/C3AR1/VSIG4/C1QA/ITGAX/SERPIND1/F2RL3/CFB/SERPINA1/C4BPB/CLU/F2/SERPINE1/TFPI/F8/F12/F5/PROS1/CR1L/ITGAM/CR1/CD55/CD59
hsa04658	Th1 and Th2 cell differentiation	77	0.567173009213728	2.04489005132165	1.94695011470166e-08	1.28109317547369e-06	1.03700711372531e-06	1732	tags=47%, list=15%, signal=40%	LCK/RUNX3/NFATC3/NFATC2/PRKCQ/GATA3/NFATC1/PPP3CC/IL2RB/CD247/HLA-DPB1/CD3E/CD3G/HLA-DQA1/HLA-DRB1/HLA-DPA1/ZAP70/CD3D/HLA-DMA/STAT4/HLA-DOA/PLCG1/HLA-DMB/LAT/IKBKB/MAF/HLA-DRA/JAK1/TBX21/HLA-DRB3/MAML2/RELA/CD4/MAPK9/HLA-DOB/NFKBIE
hsa04659	Th17 cell differentiation	92	0.541529956825801	1.98336168359284	5.71318621514764e-08	3.13273044130596e-06	2.53585282882869e-06	1732	tags=42%, list=15%, signal=36%	LCK/SMAD3/NFATC3/NFATC2/PRKCQ/GATA3/NFATC1/PPP3CC/IL2RB/RORA/CD247/IL23A/HLA-DPB1/CD3E/CD3G/HLA-DQA1/HLA-DRB1/HLA-DPA1/ZAP70/CD3D/HLA-DMA/HLA-DOA/PLCG1/HLA-DMB/IL27RA/LAT/IKBKB/HLA-DRA/JAK1/TBX21/HLA-DRB3/HSP90AB1/MTOR/IRF4/RELA/CD4/MAPK9/HLA-DOB/NFKBIE
hsa04081	Hormone signaling	92	-0.362782	-2.12124	5.40978752542853e-07	2.54260013695141e-05	2.05815976531341e-05	3529	tags=59%, list=31%, signal=41%	SMAD1/GNA13/OPRL1/PIK3CB/GNAO1/ADCY4/HAMP/ADCY3/GNA15/THRB/STK11/RAPGEF3/GNG8/THPO/MPL/GNB4/ESR1/SSTR4/LEPR/PLCB3/HCRT/VIPR2/LHB/ESR2/GH2/NPPA/AMHR2/RAMP3/NPR1/GCGR/ITGB3/GNAI3/ADCY2/PIK3R2/ADRA2C/MCHR1/CRH/GHRHR/STAT5B/AMH/FSHR/ADRB3/ADRA1A/ADIPOR1/MC2R/GNB2/PRL/GNG11/ADRA2B/JAK2/GNG5/SLC40A1/GNAQ/OPRD1
hsa03013	Nucleocytoplasmic transport	84	0.51899250704257	1.89152478744443	7.22491280821747e-07	2.97124539237944e-05	2.40513544799871e-05	3479	tags=61%, list=30%, signal=43%	NUP93/SRRM1/RNPS1/NUP205/NUP62/DDX19A/IPO5/POM121/NUP210/THOC1/NXT1/IPO9/SEH1L/NCBP2/NUP160/CSE1L/NUP133/NUP43/NUP188/EIF4A3/THOC2/NUP85/IPO7/UBE2I/RANGAP1/EEF1A1/NUP107/NUP54/RAN/NUP88/UPF3A/NUP155/THOC6/XPO4/UPF3B/TPR/KPNA3/NCBP1/NXF1/TNPO2/XPOT/SNUPN/SEC13/SAP18/MAGOHB/ACIN1/PHAX/GLE1/XPO1/SUMO2/KPNA6
hsa04740	Olfactory transduction	53	-0.460003	-2.4606	1.13720611759849e-06	4.15712014099892e-05	3.36506605558383e-05	3290	tags=75%, list=29%, signal=54%	SLC8A3/OR4N2/ADCY3/CALM3/OR2T3/OR2T2/SLC8A1/PDE2A/OR7D4/OR5H1/OR13H1/OR2T34/OR2A1/CALML6/OR10G7/GUCY2D/OR10G4/CAMK2A/OR56A4/OR5A2/OR52R1/OR1L1/OR10A4/OR10H1/OR51E1/OR51D1/OR14I1/PDE1B/CALML3/OR9K2/OR2T6/OR2W3/OR2A2/OR1N1/CAMK2B/PDE1C/OR1N2/OR2A14/ARRB2/SLC8A2
hsa04082	Neuroactive ligand signaling	71	-0.394249	-2.27807	1.43627863939486e-06	4.72535672360909e-05	3.82503679754632e-05	2751	tags=62%, list=24%, signal=47%	OPRL1/GABBR1/GNAO1/SLC6A4/ADCY4/ADCY3/SLC6A12/HTR7/CHRFAM7A/GNG8/CHRNB2/SLC1A7/GNB4/GRIN1/PLCB3/HTR3D/GABBR2/CHRNA3/P2RX3/GNAI3/GRIN2C/ADCY2/CHRNA4/SLC6A13/GRM4/ADRA2C/SLC6A9/SLC6A5/PRKCG/P2RX1/GABRA3/P2RY13/HRH3/ADRA1A/ADORA3/GRIK5/GNB2/GNG11/ADRA2B/HRH2/GNG5/GNAQ/OPRD1/SLC1A3
hsa03082	ATP-dependent chromatin remodeling	79	0.526562809316657	1.90337808422101	1.58349680780565e-06	4.73609499789144e-05	3.83372911363473e-05	4628	tags=78%, list=40%, signal=47%	RUVBL1/SMARCA4/BAZ1B/PHF10/SMARCC1/EP400/TRRAP/RBBP7/MTA1/POLE3/ARID1B/MEAF6/ACTR5/RBBP4/RUVBL2/ACTL6A/CHD3/SMARCC2/HDAC1/SMARCE1/RSF1/CHRAC1/BPTF/NFRKB/DMAP1/YY1/MTA2/BRD7/CHD4/SMARCD2/BRD9/SMARCA2/MBD3/ARID1A/SS18L1/INO80E/GATAD2B/SMARCA5/INO80/DPF2/MORF4L2/EPC1/PBRM1/BAZ2A/SS18/SRCAP/PHF6/ACTR8/UCHL5/BRD8/INO80C/C17orf49/BCL7C/ACTG1/BCL7A/INO80D/CDK2AP2/ARID2/GATAD2A/YEATS4/HDAC2/KAT5
hsa04612	Antigen processing and presentation	58	0.552661606051789	1.91519681131924	2.94432572337198e-06	8.07235969157819e-05	6.53433691239572e-05	3706	tags=62%, list=32%, signal=42%	CD74/RFX5/HLA-DPB1/HLA-DQA1/HLA-DRB1/HLA-DPA1/HLA-DMA/HLA-DOA/CD8A/HLA-DMB/CD8B/HLA-DRA/HSPA8/HLA-DRB3/HSP90AB1/PDIA3/KLRD1/HSPA4/CD4/HLA-DOB/PSME2/PSME1/RFXAP/HLA-F/KLRC1/KLRC3/CANX/HLA-DQB1/TAP2/HLA-A/CREB1/KIR2DL1/HLA-E/HLA-B/HSPA5/CTSS
hsa05171	Coronavirus disease - COVID-19	171	0.419907022639838	1.60257165380548	2.11468644732135e-05	0.000535178339360557	0.000433211069775143	1926	tags=30%, list=17%, signal=26%	RPL28/RPL14/RPS28/RPL18/RPL19/RPL22/RPL10A/RPL23A/RPLP2/RPS19/RPS4X/RPL29/RPL3/RPL13A/PLCG1/RPL7A/RPL13/RPS15/RPL10/RPS23/RPL32/RPL37/RPS16/RPL15/IKBKB/RPL37A/JAK1/RPL8/RPS5/RPL5/RPS13/RPL4/RPL12/RPS27A/RPSA/RPS3/RPS8/RPS2/RPS25/RPL18A/PIK3R1/TRAF3/RELA/RPS20/MAPK9/RPLP1/RPL6/RPS18/RPL36/RPLP0/TLR7/RPS6
hsa03015	mRNA surveillance pathway	77	0.495663978784838	1.78707082768404	2.94944815490644e-05	0.000693120316403014	0.000561060438489722	3427	tags=56%, list=30%, signal=39%	SRRM1/PABPC4/RNPS1/RNMT/DDX19A/WDR82/DAZAP1/FUS/FIP1L1/NXT1/WDR33/PABPC1/NCBP2/TARDBP/EIF4A3/GSPT2/CSTF1/CPSF6/CPSF4/PPP2R1A/UPF3A/PPP2R2B/PABPN1/PPP2R5E/PPP1CC/UPF3B/CSTF3/NCBP1/CPSF1/NXF1/PPP2R1B/PPP1CA/PPP2R5D/CPSF3/CSTF2T/SAP18/MAGOHB/ACIN1/PABPC1L/GLE1/PPP2R5C/CPSF7/NUDT21
hsa04672	Intestinal immune network for IgA production	34	0.597406370653859	1.91648147360257	4.14007294612955e-05	0.000908055999517747	0.000735044530084755	1923	tags=50%, list=17%, signal=42%	ITGB7/HLA-DPB1/HLA-DQA1/HLA-DRB1/HLA-DPA1/HLA-DMA/HLA-DOA/HLA-DMB/MAP3K14/CD28/HLA-DRA/ITGA4/HLA-DRB3/CXCR4/HLA-DOB/CD40/CD86
hsa00020	Citrate cycle (TCA cycle)	26	0.628294874294811	1.91311244781756	4.62418235694323e-05	0.000950847497146452	0.000769682984412261	2086	tags=54%, list=18%, signal=44%	MDH2/SDHA/IDH3B/IDH3A/CS/IDH2/FH/SUCLG2/DLST/PDHB/DLAT/MDH1/ACO1/ACLY
hsa05320	Autoimmune thyroid disease	28	0.620475421722279	1.92516926355837	6.04608215556304e-05	0.0011700947230472	0.000947157142636191	3574	tags=82%, list=31%, signal=57%	HLA-DPB1/HLA-DQA1/HLA-DRB1/HLA-DPA1/HLA-DMA/HLA-DOA/HLA-DMB/CD28/HLA-DRA/PRF1/HLA-DRB3/GZMB/HLA-DOB/CD40/CD86/CTLA4/HLA-F/FASLG/HLA-DQB1/HLA-A/CD40LG/HLA-E/HLA-B
hsa05332	Graft-versus-host disease	31	0.60528342502109	1.90827590018172	7.79832118907559e-05	0.00142535981733659	0.00115378670224335	3574	tags=74%, list=31%, signal=51%	HLA-DPB1/HLA-DQA1/HLA-DRB1/HLA-DPA1/HLA-DMA/HLA-DOA/HLA-DMB/CD28/HLA-DRA/PRF1/HLA-DRB3/KLRD1/GZMB/HLA-DOB/CD86/HLA-F/FASLG/KLRC1/HLA-DQB1/HLA-A/KIR2DL1/HLA-E/HLA-B
hsa00601	Glycosphingolipid biosynthesis - lacto and neolacto series	19	-0.620779	-2.50953	0.000112011187288122	0.0018425840308896	0.00149151738862604	2865	tags=84%, list=25%, signal=63%	B4GALT3/ST3GAL6/FUT4/B3GALNT1/B3GNT2/FUT1/B4GALT4/B3GNT3/B3GALT5/FUT5/A4GALT/FUT6/B4GALT2/B3GNT5/FUT7/ST3GAL4
hsa04721	Synaptic vesicle cycle	46	-0.407057	-2.08923	0.000109660296403674	0.0018425840308896	0.00149151738862604	3390	tags=52%, list=29%, signal=37%	AP2S1/AP2M1/ATP6V1E1/SLC6A4/CLTB/SLC6A12/AP2A1/SLC1A7/DNM2/RAB3A/ATP6V0C/DNM1/STX3/SLC6A13/SLC6A9/SLC6A5/STX1A/AP2B1/ATP6V1G2/ATP6V0E1/DNM3/ATP6V1D/SLC1A3/ATP6V1C1
hsa05330	Allograft rejection	28	0.604249402996087	1.87482426772457	0.000196643125788153	0.00301648457353242	0.00244175522989506	3574	tags=79%, list=31%, signal=54%	HLA-DPB1/HLA-DQA1/HLA-DRB1/HLA-DPA1/HLA-DMA/HLA-DOA/HLA-DMB/CD28/HLA-DRA/PRF1/HLA-DRB3/GZMB/HLA-DOB/CD40/CD86/HLA-F/FASLG/HLA-DQB1/HLA-A/CD40LG/HLA-E/HLA-B
hsa03018	RNA degradation	62	0.488687311217955	1.71071	0.000201710214643505	0.00301648457353242	0.00244175522989506	3707	tags=56%, list=32%, signal=38%	EXOSC10/HSPA9/PABPC4/DIS3L/PABPC1/EXOSC9/EXOSC7/CNOT2/PAN2/CNOT7/EXOSC6/CNOT10/DCPS/PARN/BTG1/EXOSC8/PFKP/LSM4/EXOSC2/HSPD1/ZCCHC7/CNOT1/CNOT6L/DHX36/DCP1A/EXOSC1/DCP1B/PFKM/LSM7/BTG2/PABPC1L/BTG3/PNPT1/EXOSC5/LSM2
hsa00512	Mucin type O-glycan biosynthesis	23	-0.541107	-2.34224	0.000219306014420494	0.00313702951062359	0.00253933279855309	2944	tags=70%, list=26%, signal=52%	ST6GALNAC1/GCNT3/GCNT1/ST6GALNAC4/ST3GAL2/GALNT3/B3GNT3/B3GNT6/GALNT1/GALNT9/B4GALT5/C1GALT1C1/GALNT14/GALNT2/GALNT4/ST6GALNAC3
hsa04260	Cardiac muscle contraction	52	-0.346112	-1.86756	0.000335927818266682	0.0046050105087391	0.00372762008866099	3465	tags=58%, list=30%, signal=41%	UQCR10/COX7A2L/SLC8A3/COX7C/UQCRH/COX6B1/COX6A1/SLC8A1/ATP1B2/COX6A2/CACNG6/UQCRB/CACNG8/CACNB2/MYL4/CACNG4/FXYD2/CACNB1/CACNG7/CACNG5/ATP1A3/TPM4/CACNA1C/UQCR11/COX6B2/COX7A2/TPM1/COX7B/SLC8A2/ASPH
hsa04726	Serotonergic synapse	55	-0.345359	-1.81704	0.000458795016179719	0.00603774241292511	0.00488737427761975	3426	tags=56%, list=30%, signal=40%	PLA2G4A/GNAO1/SLC6A4/MAOB/ALOX12/NRAS/KRAS/DUSP1/HTR7/RAPGEF3/GNG8/ALOX15B/GNB4/PTGS1/PLCB3/DDC/HTR3D/ALOX15/BRAF/PLA2G4F/GNAI3/MAOA/MAPK1/PRKCG/CYP2D6/GNB2/CACNA1C/GNG11/ALOX5/GNG5/GNAQ
hsa04940	Type I diabetes mellitus	30	0.576590244485365	1.80915115827288	0.000511026356798329	0.00622695079209816	0.00504053287602251	2954	tags=63%, list=26%, signal=47%	HLA-DPB1/HLA-DQA1/HLA-DRB1/HLA-DPA1/HLA-DMA/HLA-DOA/HLA-DMB/CD28/HLA-DRA/PRF1/HLA-DRB3/HSPD1/GZMB/HLA-DOB/CD86/HLA-F/FASLG/HLA-DQB1/HLA-A
hsa04660	T cell receptor signaling pathway	106	0.436882734176741	1.62826205140861	0.000493454079565382	0.00622695079209816	0.00504053287602251	2084	tags=34%, list=18%, signal=28%	LCK/NFATC3/NFATC2/RASGRP1/PRKCQ/NFATC1/PPP3CC/CD247/FYN/CDK4/CD3E/CBLB/ITK/CD3G/ZAP70/CD3D/CARD11/PLCG1/CD8A/LAT/MALT1/MAP3K14/CD28/IKBKB/CD8B/PIK3R1/RELA/CD4/PPP2R1A/MAPK9/NFKBIE/VAV2/AKT1/PPP2R2B/CTLA4/PPP2R5E
hsa05166	Human T-cell leukemia virus 1 infection	184	0.385526360429033	1.47845934190617	0.000656171128460908	0.00771001075941567	0.00624102614663947	1830	tags=28%, list=16%, signal=24%	LCK/SMAD3/NFATC3/NFATC2/NFATC1/ETS1/PPP3CC/IL2RB/ANAPC1/CDK4/TRRAP/HLA-DPB1/CD3E/CD3G/HLA-DQA1/HLA-DRB1/HLA-DPA1/BUB3/MAD1L1/CD3D/HLA-DMA/CCND2/CDC23/VDAC1/MYC/HLA-DOA/HLA-DMB/RANBP3/CRTC3/ANAPC5/MAP3K14/IKBKB/CDC16/HLA-DRA/JAK1/ATM/VDAC2/SLC25A5/HLA-DRB3/SLC25A6/TBP/PIK3R1/ATR/RANBP1/RELA/CD4/RAN/MAPK9/PRKACB/HLA-DOB/CD40/AKT1
hsa03030	DNA replication	32	0.567324486365409	1.79542005150335	0.000796999166608644	0.00904181813152565	0.00731908490569825	3692	tags=66%, list=32%, signal=45%	POLD2/RNASEH2B/POLE3/RFC1/MCM7/RPA1/MCM3/RPA2/PRIM1/RFC5/RNASEH1/SSBP1/POLA1/RNASEH2A/PCNA/MCM6/RFC4/RFC3/POLE/LIG1/FEN1
hsa01210	2-Oxocarboxylic acid metabolism	23	0.606708972790097	1.81492600600292	0.000839620090829518	0.00920783366276372	0.00745346957824099	1764	tags=48%, list=15%, signal=41%	GOT2/IDH3B/IDH3A/CS/BCKDHB/IDH2/BCAT2/DLST/PDHB/DLAT/ACO1
hsa05340	Primary immunodeficiency	30	0.554912987181845	1.74113503151054	0.00116946564904198	0.0124114257591875	0.0100466828253861	2082	tags=50%, list=18%, signal=41%	LCK/RFX5/IL7R/CD3E/ZAP70/CD3D/ADA/CD8A/BLNK/CD8B/CD79A/CD4/CD19/CD40/RFXAP
hsa00500	Starch and sucrose metabolism	21	-0.499602	-2.10171	0.00130588603480852	0.0130192880440001	0.0105387294037179	3368	tags=67%, list=29%, signal=47%	AGL/UGP2/HK1/G6PC3/GBE1/GYG2/HKDC1/HK2/PYGL/PGM2/MGAM/PGM2L1/HK3/GYG1
hsa05310	Asthma	20	0.605068713550625	1.76984707358715	0.00129661433014943	0.0130192880440001	0.0105387294037179	1803	tags=60%, list=16%, signal=51%	HLA-DPB1/HLA-DQA1/HLA-DRB1/HLA-DPA1/HLA-DMA/HLA-DOA/HLA-DMB/HLA-DRA/HLA-DRB3/FCER1A/HLA-DOB/CD40
hsa05321	Inflammatory bowel disease	46	0.502280859650304	1.68683380446614	0.00159254234949534	0.0154101892054108	0.0124740933257685	1100	tags=37%, list=10%, signal=34%	SMAD3/GATA3/NFATC1/RORA/IL23A/HLA-DPB1/HLA-DQA1/HLA-DRB1/HLA-DPA1/HLA-DMA/STAT4/HLA-DOA/HLA-DMB/MAF/HLA-DRA/TBX21/HLA-DRB3
hsa05416	Viral myocarditis	50	0.479157985833573	1.62562729864059	0.00198545133092646	0.0186632425107087	0.0151073439616359	3574	tags=50%, list=31%, signal=35%	FYN/HLA-DPB1/HLA-DQA1/HLA-DRB1/HLA-DPA1/HLA-DMA/ABL1/HLA-DOA/HLA-DMB/CD28/HLA-DRA/PRF1/HLA-DRB3/HLA-DOB/EIF4G1/CD40/CD86/HLA-F/ITGAL/HLA-DQB1/HLA-A/CD40LG/CYCS/HLA-E/HLA-B
hsa04724	Glutamatergic synapse	58	-0.30654	-1.67252	0.00231599075467918	0.021165582174707	0.0171329140623928	2686	tags=47%, list=23%, signal=36%	GLUL/GNG8/SLC1A7/GNB4/GRIN1/PLCB3/SLC38A3/SHANK3/PLA2G4F/GNAI3/GRIN2C/ADCY2/GRM4/SLC38A2/MAPK1/PLD1/PRKCG/SHANK2/PPP3R1/NCDN/GRIK5/GNB2/CACNA1C/GNG11/GNG5/GNAQ/SLC1A3
hsa04512	ECM-receptor interaction	39	-0.366054	-1.84658	0.00259175056710001	0.0230455658534028	0.018654705362057	3184	tags=64%, list=28%, signal=47%	GP1BA/VWF/HSPG2/GP6/HMMR/COL6A2/COL6A1/LAMA5/ITGA10/ITGB5/COL6A3/CD44/THBS3/ITGB3/COL9A2/GP1BB/TNR/LAMC2/LAMB4/GP9/ITGA7/COL4A6/THBS1/ITGA2B/ITGB4
hsa00785	Lipoic acid metabolism	13	0.639335984404191	1.67914128862177	0.00359499065015243	0.0303269724076961	0.024548789055022	1611	tags=46%, list=14%, signal=40%	BCKDHB/LIAS/DLST/PDHB/DLAT/LIPT1
hsa05168	Herpes simplex virus 1 infection	132	0.391234161175734	1.47264774103607	0.00355105740105908	0.0303269724076961	0.024548789055022	4228	tags=53%, list=37%, signal=34%	TRAF5/CD74/HLA-DPB1/HLA-DQA1/HLA-DRB1/HLA-DPA1/HLA-DMA/BCL2/HLA-DOA/HLA-DMB/EIF2B5/EIF2B1/BIRC3/IKBKB/HLA-DRA/JAK1/EIF2AK3/HLA-DRB3/MTOR/PDIA3/EIF2B4/PIK3R1/TRAF3/EIF2B3/POU2F2/RELA/EIF2AK4/HLA-DOB/TAB1/AKT1/PPP1CC/EIF2S1/TSC1/HLA-F/AKT3/FASLG/CCL5/HCFC1/IRAK1/NXF1/DAXX/TRADD/CARD9/PPP1CA/HLA-DQB1/TAP2/TNFRSF14/HLA-A/PILRA/IFIH1/CYCS/EIF4EBP1/STAT1/HLA-E/HLA-B/PILRB/AKT2/BAX/TYK2/OAS3/CASP8/OAS2/…
hsa05322	Systemic lupus erythematosus	38	0.501089755123204	1.6367095158784	0.00395228332285138	0.0325075303304526	0.026313886333721	2108	tags=39%, list=18%, signal=32%	HLA-DPB1/HLA-DQA1/HLA-DRB1/HLA-DPA1/HLA-DMA/HLA-DOA/HLA-DMB/SNRPB/CD28/HLA-DRA/HLA-DRB3/HLA-DOB/CD40/CD86/SSB
hsa03083	Polycomb repressive complex	65	0.443812137090838	1.55942129710985	0.00453125774774564	0.0354948523573409	0.0287320353428483	4771	tags=69%, list=41%, signal=41%	MGA/KDM2B/RBBP7/TEX10/AUTS2/DCAF7/RBBP4/FBRSL1/BCOR/WDR5/CBX7/L3MBTL2/JARID2/HDAC1/RING1/CBX6/SFMBT1/PHC1/YY1/SCML1/FOXK1/BMI1/HCFC1/MTF2/CSNK2B/EED/OGT/USP16/CBX4/PHF19/AEBP2/UBE2D2/ASXL1/CREBBP/PHF1/EP300/YAF2/EZH2/PHC3/KDM2A/USP7/HDAC2/SUZ12/EZH1/FOXK2
hsa03420	Nucleotide excision repair	52	0.453599273106615	1.54733083409614	0.0045292105447832	0.0354948523573409	0.0287320353428483	3468	tags=48%, list=30%, signal=34%	POLD2/ERCC5/POLE3/RFC1/DDB2/ERCC3/GTF2H1/XPC/POLR2H/POLR2D/XPA/RPA1/RPA2/RFC5/ERCC1/POLR2I/PCNA/ERCC4/POLR2B/RFC4/POLR2E/RFC3/POLE/POLR2G/LIG1
hsa04742	Taste transduction	18	-0.508067	-2.02394	0.00471047339403701	0.0360405987590274	0.029173800947157	2337	tags=61%, list=20%, signal=49%	PLCB3/HTR3D/GABBR2/P2RX3/TAS1R3/GRM4/TAS1R1/GABRA3/PDE1B/CACNA1C/PDE1C
hsa03022	Basal transcription factors	32	0.522665788142296	1.65408801985159	0.00515202426756402	0.0385230905461037	0.0311833047773612	2418	tags=38%, list=21%, signal=30%	TAF15/TAF3/GTF2F1/ERCC3/GTF2H1/TBP/TAF6/TAF4/TAF2/TAF5/TAF1/TAF9B
hsa05146	Amoebiasis	57	-0.285978	-1.5538	0.0053527990091579	0.0391349083113989	0.0316785532003965	1644	tags=26%, list=14%, signal=23%	PIK3R2/RAB7A/PRKCG/LAMC2/LAMB4/TLR4/COL4A6/TLR2/CD1E/ITGAM/GNAQ/IL10/IL1R1/IL1R2/ARG1
hsa03430	Mismatch repair	22	0.560520356959498	1.66215488116887	0.00547451274846404	0.0391546672661885	0.0316945474911076	3468	tags=64%, list=30%, signal=45%	POLD2/RFC1/MSH2/MSH6/RPA1/RPA2/RFC5/SSBP1/MLH1/PCNA/PMS2/RFC4/RFC3/LIG1
hsa04814	Motor proteins	95	-0.251422	-1.48065	0.00578713617801107	0.0405099532460775	0.0327916114901859	1895	tags=27%, list=16%, signal=23%	MYL6B/KIF1A/DYNC2LI1/KIF5B/MYO3A/KLC3/MYL4/DNAH10/TPM4/DCTN4/CAPZA1/TNNC2/MYO7A/TNNI1/ACTR1A/MYL9/KIF3C/CAPZA2/KIFC3/MYO10/TPM1/MYL12A/DYNLT1/KIF1B/MYL12B/MYL6
hsa03320	PPAR signaling pathway	44	-0.324388	-1.66259	0.00630767496519749	0.0432338554906245	0.0349965299604159	3235	tags=50%, list=28%, signal=36%	DBI/ACOX2/ACSBG1/ACOX1/FADS2/SLC27A4/ACSL6/ILK/ME3/APOA1/RXRA/PPARG/ACSL3/PLTP/AQP7/GK/SCD5/ACAA1/ACSL4/PLIN5/ACSL1/PLIN4
hsa00510	N-Glycan biosynthesis	44	0.463120313891303	1.54668235824662	0.0067849515747357	0.0455561034303683	0.036876321125846	3491	tags=48%, list=30%, signal=33%	ST6GAL1/GANAB/DDOST/ALG8/MAN1C1/RPN2/DPAGT1/MAN2A1/STT3A/ALG3/DOLK/KRTCAP2/MAN1B1/MOGS/ALG5/MGAT2/ALG9/FUT8/ALG11/ALG2/STT3B

## Sheet: GZMM.gogsea
ONTOLOGY	ID	Description	setSize	enrichmentScore	NES	pvalue	p.adjust	qvalue	rank	leading_edge	core_enrichment
CC	GO:0070820	tertiary granule	141	-0.573297	-3.06037	1e-10	1.5965e-08	1.29368421052632e-08	2014	tags=54%, list=17%, signal=45%	51125/6814/441864/387/978/22875/23218/226/963/23352/3071/8773/51646/10321/57826/5273/427/5004/5547/2357/1536/1265/2358/5236/81619/258010/25852/1118/8987/4893/7130/3417/7077/6556/102/1088/1509/2352/8778/28988/5473/23250/4057/79895/8993/8836/7226/6947/8417/3903/965/23601/5337/10562/634/2204/53831/79930/1378/140885/4318/6813/4317/8972/126014/127829/5768/3684/1604/116844/2207/3240/57126/338339/2040/9…
CC	GO:0042581	specific granule	142	-0.555238	-2.95341	1e-10	1.5965e-08	1.29368421052632e-08	1819	tags=51%, list=16%, signal=44%	158747/1991/963/1182/5005/10043/10857/23352/8773/10321/5004/10855/64114/6590/1536/1265/5906/2358/81619/25852/55754/1118/64386/7077/102/1088/6809/1509/221/2352/5023/54918/30/80331/23250/4057/719/79895/353189/8993/671/8836/7226/6947/3903/683/51382/5873/54472/23601/3934/5337/10562/634/2204/1774/10555/53831/6813/4317/126014/5768/3684/56729/10970/116844/3240/57126/338339/2040/966/306/383
CC	GO:0035580	specific granule lumen	54	-0.629585	-2.85092	1e-10	1.5965e-08	1.29368421052632e-08	1760	tags=56%, list=15%, signal=47%	1991/5005/10321/5004/10855/6590/1265/25852/1118/7077/1509/2352/30/4057/8993/671/8836/6947/5873/54472/3934/10562/1774/4317/126014/5768/56729/116844/3240/383
CC	GO:0005766	primary lysosome	133	-0.513431	-2.7569	1e-10	1.5965e-08	1.29368421052632e-08	2255	tags=53%, list=20%, signal=43%	3916/5657/1669/1667/4680/154664/387263/411/1991/6386/5005/10043/5611/2896/8773/5663/4353/51316/10493/6037/9342/9545/5547/2357/8895/4257/9218/58485/25798/3614/55754/23385/5580/387921/5476/11240/1727/10487/5878/1088/6809/8804/55860/54918/10097/80331/23317/5594/719/353189/2760/671/8836/6036/6845/2717/8417/54472/2799/6813/25801/127829/56729/23593/967/10970/23200/2040/8876/383
CC	GO:0042582	azurophil granule	133	-0.513431	-2.7569	1e-10	1.5965e-08	1.29368421052632e-08	2255	tags=53%, list=20%, signal=43%	3916/5657/1669/1667/4680/154664/387263/411/1991/6386/5005/10043/5611/2896/8773/5663/4353/51316/10493/6037/9342/9545/5547/2357/8895/4257/9218/58485/25798/3614/55754/23385/5580/387921/5476/11240/1727/10487/5878/1088/6809/8804/55860/54918/10097/80331/23317/5594/719/353189/2760/671/8836/6036/6845/2717/8417/54472/2799/6813/25801/127829/56729/23593/967/10970/23200/2040/8876/383
CC	GO:0022625	cytosolic large ribosomal subunit	53	0.759029523573539	2.52256225590953	1e-10	1.5965e-08	1.29368421052632e-08	1672	tags=70%, list=15%, signal=60%	6147/9045/6141/23521/6137/6143/4736/6146/6142/6134/6122/6181/6159/6136/6158/6161/6130/6167/6169/25873/6124/55651/6132/6125/6138/285855/6128/6168/26156/6176/6152/6175/6156/6135/11224/6166/7311
CC	GO:0022626	cytosolic ribosome	105	0.676717450961909	2.45707963717992	1e-10	1.5965e-08	1.29368421052632e-08	2030	tags=61%, list=18%, signal=51%	6147/6234/9045/6141/23521/6137/6143/4736/6146/6142/6134/6122/6181/6209/6159/6136/6223/6191/6230/6193/6158/3921/6161/6187/6217/6130/6167/6169/6233/25873/6228/6124/6207/6224/55651/6188/6132/6125/6202/6222/6138/6205/6194/285855/6128/1915/6168/26156/6176/6152/6175/6059/6206/6156/6235/6135/11224/6232/6166/7311/6208/6204/90850/6231
MF	GO:0003735	structural constituent of ribosome	151	0.658554252944773	2.45395143744125	1e-10	1.5965e-08	1.29368421052632e-08	2046	tags=58%, list=18%, signal=49%	6147/6234/9045/6141/23521/6137/6143/4736/6146/6142/6134/6122/6181/6209/6159/6136/55272/6223/6191/6230/65005/6193/6158/3921/6161/6187/28973/6217/6130/6167/6169/64965/6233/25873/6228/6124/6207/6224/6188/6132/6125/6202/79590/6222/124995/64968/6138/6205/6194/740/285855/6128/6168/51116/65993/64432/6176/10884/6152/6175/6183/9801/64951/6206/6156/54460/6235/7818/51073/64981/6135/11224/116541/84545/63875/…
BP	GO:0042273	ribosomal large subunit biogenesis	57	0.724072252297979	2.43973681457483	1e-10	1.5965e-08	1.29368421052632e-08	1975	tags=74%, list=17%, signal=61%	6147/9045/4736/6134/55153/23195/4839/4869/54680/6130/55651/8886/84549/6125/4931/22907/285855/6128/23212/26155/56342/26156/22868/55794/10412/51154/23560/6175/23029/55299/84154/6135/51388/11224/6838/2971/54663/51491/55052/10969/55003/80135
CC	GO:0044391	ribosomal subunit	175	0.646403883844497	2.42459450584054	1e-10	1.5965e-08	1.29368421052632e-08	2781	tags=65%, list=24%, signal=50%	6147/55037/6234/9045/6141/23521/6137/6143/4736/6146/6142/6134/6122/6181/6209/6159/6136/55272/6223/6191/6230/4869/65005/6193/6158/23107/3921/6161/6187/28973/6217/6130/6167/6169/64965/6233/25873/6228/6124/6207/64949/6224/55651/6188/6132/6125/6202/79590/6222/124995/64968/6138/6205/6194/740/285855/6128/6168/51116/65993/64432/26156/6176/10884/6152/6175/6183/9801/64951/6206/84311/387338/6156/54460/5164…
CC	GO:0030684	preribosome	89	0.67462688184819	2.40676283926278	1e-10	1.5965e-08	1.29368421052632e-08	2003	tags=61%, list=17%, signal=51%	65095/6234/2091/28987/10528/23076/23195/55226/55272/6223/6191/6193/6217/6233/6228/5394/9790/6207/51602/84549/27341/9277/6202/84128/10199/5822/6205/6194/55720/23212/10813/26155/56342/26156/92856/10412/134430/51154/83732/10885/6206/55127/22984/57050/51388/6232/54663/10607/10969/6208/84294/25983/80135/10436
BP	GO:0042254	ribosome biogenesis	248	0.625743127752764	2.37917518559525	1e-10	1.5965e-08	1.29368421052632e-08	2010	tags=55%, list=17%, signal=47%	6147/65095/6234/9045/2091/4736/28987/10528/6134/23076/55341/55153/23195/4839/6209/55226/55272/6223/6191/260294/6230/4869/6193/54680/3921/9221/54700/6217/25926/54606/9669/6130/6169/84881/51202/11137/55646/6228/5394/57602/51367/9790/6207/55651/8886/51602/84549/27341/55661/6125/54433/9277/6202/84128/4931/1736/10199/22907/51729/5822/6205/55035/6194/5393/55720/285855/6128/23212/51116/10813/26155/51575…
BP	GO:0042274	ribosomal small subunit biogenesis	81	0.671949798466566	2.37678255362881	1e-10	1.5965e-08	1.29368421052632e-08	2948	tags=70%, list=26%, signal=53%	65095/6234/2091/28987/10528/6209/55226/55272/6223/6191/6230/4869/6193/3921/6217/25926/6228/5394/9790/6207/51602/27341/9277/6202/84128/10199/5822/6205/6194/55720/23212/92856/134430/83732/10885/6206/29777/55127/57050/6232/90121/6838/10607/6208/84294/25983/10436/55813/84946/79954/23160/51081/11103/2068/25879/6218/9136
BP	GO:0006364	rRNA processing	174	0.632711282652702	2.37254201690934	1e-10	1.5965e-08	1.29368421052632e-08	2948	tags=69%, list=26%, signal=52%	65095/6234/9045/2091/4736/28987/10528/23076/4839/6209/55226/55272/6223/260294/6230/54680/9221/6217/25926/54606/6130/84881/51202/11137/55646/5394/57602/51367/9790/55651/8886/51602/84549/27341/55661/6125/54433/9277/6202/84128/4931/1736/10199/51729/5822/55035/6194/5393/55720/285855/23212/10813/51575/55006/23016/23404/56342/26156/57418/118460/92856/10412/134430/51154/83732/23560/10885/51504/23029/387…
BP	GO:0002181	cytoplasmic translation	140	0.638931734483339	2.36276982953766	1e-10	1.5965e-08	1.29368421052632e-08	2371	tags=61%, list=21%, signal=49%	6147/6234/9045/6141/23521/6137/6143/4736/6146/6142/6134/6122/6181/6209/6159/6136/6223/6191/6230/6193/6158/3921/6161/6187/6217/8664/6130/6167/6169/8665/6233/25873/6228/6124/6207/8666/6224/6188/6132/6125/8893/51386/6202/24140/6222/6138/6205/6194/27335/6128/1973/5936/6168/26986/6176/8663/3646/22916/8667/6152/6175/6206/8891/6156/6235/54956/6135/11224/8661/6232/57409/10492/7311/10480/6208/56339/6204/6…
CC	GO:0015935	small ribosomal subunit	73	0.672329205589805	2.34903912411419	1e-10	1.5965e-08	1.29368421052632e-08	2046	tags=59%, list=18%, signal=49%	55037/6234/6209/55272/6223/6191/6230/4869/6193/23107/3921/6187/28973/6217/64965/6233/6228/6207/64949/6224/6188/6202/6222/64968/6205/6194/51116/65993/64432/6183/64951/6206/54460/6235/7818/6232/7311/51373/51650/6208/6204/6231/60488
BP	GO:0042255	ribosome assembly	49	0.713558385762146	2.34421724683059	1e-10	1.5965e-08	1.29368421052632e-08	1908	tags=65%, list=17%, signal=55%	6147/6234/6134/23195/4839/6209/6223/4869/6193/3921/9669/6169/27341/6125/22907/5822/6128/23212/51116/56342/22868/55794/708/6175/55299/29777/84154/6135/51388/6232/55052/6208
BP	GO:0016072	rRNA metabolic process	205	0.615529382007953	2.33150065523686	1e-10	1.5965e-08	1.29368421052632e-08	2948	tags=65%, list=26%, signal=50%	65095/6234/9045/2091/4736/28987/10528/23076/4691/64425/4839/6209/55226/55272/6223/260294/6230/54680/9221/6217/25926/54606/6130/6949/84881/51202/11137/55646/5394/115752/57602/51367/9790/84172/55651/8886/51602/84549/27341/55661/6125/54433/9277/6202/84128/4931/1736/10199/51729/5822/55035/6194/5393/55720/285855/23212/10813/51575/55006/23016/23404/56342/26156/2976/57418/118460/92856/10412/134430/51154…
BP	GO:0022613	ribonucleoprotein complex biogenesis	366	0.605600053744416	2.33078655532381	1e-10	1.5965e-08	1.29368421052632e-08	3132	tags=64%, list=27%, signal=48%	6147/65095/6234/9045/23521/2091/4736/28987/10528/6134/23076/55341/8607/54496/55153/23195/4839/6209/55226/55272/6223/6191/260294/6230/4869/6193/54680/3921/9221/54700/6217/25926/8664/54606/9669/6130/27339/6169/8665/84881/51202/11137/55646/6228/5394/10946/9733/57602/51367/9790/6207/8666/55651/8886/51602/84549/26747/27341/22827/55661/6125/54433/9277/51386/6202/84128/6627/472/4931/23020/1736/10199/229…
CC	GO:0015934	large ribosomal subunit	106	0.634897448814467	2.30663330957458	1e-10	1.5965e-08	1.29368421052632e-08	2570	tags=61%, list=22%, signal=48%	6147/9045/6141/23521/6137/6143/4736/6146/6142/6134/6122/6181/6159/6136/4869/65005/6158/6161/6130/6167/6169/25873/6124/55651/6132/6125/79590/124995/6138/740/285855/6128/6168/26156/6176/10884/6152/6175/9801/84311/387338/6156/51642/51073/64981/6135/54148/11224/116541/84545/63875/6166/7311/26589/64978/65003/55052/128308/64928/65008/54948/51253/219927/90480/6165
CC	GO:0005840	ribosome	211	0.60519586416027	2.29461873154719	1e-10	1.5965e-08	1.29368421052632e-08	2781	tags=58%, list=24%, signal=45%	6147/55037/6234/9045/6141/23521/6137/6143/4736/6146/6142/6134/6122/6181/6209/6159/6136/55272/6223/6191/6230/4869/65005/6193/6158/23107/3921/6161/6187/28973/6217/6130/6167/6169/64965/1938/6233/25873/6228/6124/6207/64949/6224/55651/6188/6132/6125/6202/79590/328/6222/124995/64968/6138/6205/6194/740/285855/6128/1915/6168/51116/65993/64432/26156/6176/10884/6152/6730/6175/6183/9801/6059/64951/6206/8431…
CC	GO:0032040	small-subunit processome	63	0.666148765409184	2.26901614978957	1e-10	1.5965e-08	1.29368421052632e-08	2948	tags=70%, list=26%, signal=52%	6234/2091/10528/55226/55272/6223/6191/6193/6217/6233/6228/5394/9790/6207/51602/27341/9277/6202/84128/10199/5822/6205/6194/10813/92856/134430/10885/6206/55127/22984/57050/6232/10607/6208/84294/25983/10436/55813/79954/23160/11103/25879/6218/9136
BP	GO:0022618	protein-RNA complex assembly	162	0.605512206324451	2.25677710982877	1e-10	1.5965e-08	1.29368421052632e-08	3114	tags=64%, list=27%, signal=48%	6147/6234/23521/6134/8607/54496/23195/4839/6209/6223/6193/54680/3921/8664/27339/6169/8665/10946/9733/8666/26747/27341/22827/6125/51386/6627/472/23020/22907/8575/5822/10594/27335/6128/11338/23212/79084/55692/56342/25804/22868/26121/8663/55794/3646/8667/6175/1207/6636/55299/29777/84154/6135/3326/96764/6633/8661/6232/11168/25929/51747/10856/11218/6631/6628/51631/50628/545/10480/55052/6208/10291/5163…
BP	GO:0034470	ncRNA processing	303	0.58544377185619	2.2444788402854	1e-10	1.5965e-08	1.29368421052632e-08	2948	tags=61%, list=26%, signal=47%	283989/65095/6234/9045/4088/2091/4736/28987/10528/23076/51654/64172/4839/6209/55226/55272/6223/260294/55140/6230/55250/54680/9221/84705/6217/25926/54606/6130/84881/51202/11137/55646/5394/57602/51367/9790/80324/55651/8886/51602/60528/84549/221078/114034/6894/27341/55661/6125/54433/9277/55253/55798/6202/84128/24140/4931/1736/10199/9836/8575/51729/5822/55035/6194/55756/5393/63892/55720/285855/4204/2…
CC	GO:0101002	ficolin-1-rich granule	169	-0.408308	-2.23454	1e-10	1.5965e-08	1.29368421052632e-08	1906	tags=41%, list=17%, signal=35%	387/5683/978/10533/411/22875/23218/9961/178/226/51411/23352/3071/1508/5718/51646/3304/5273/427/3303/5547/2357/6727/9861/2358/5236/26578/51071/317/3614/8987/7130/3417/7077/6556/1509/55860/8778/28988/10097/5594/6993/272/7226/5836/10092/5265/2934/9535/965/823/2204/79930/55276/2799/1378/51719/140885/4318/8972/127829/240/1604/116844/2207/3101/338339/1432/2992
BP	GO:0071826	protein-RNA complex organization	171	0.591693185363419	2.21889879739414	1e-10	1.5965e-08	1.29368421052632e-08	3114	tags=61%, list=27%, signal=45%	6147/6234/23521/6134/8607/54496/23195/4839/6209/6223/6193/54680/3921/8664/27339/6169/8665/10946/9733/8666/26747/27341/22827/6125/51386/6627/472/23020/22907/8575/5822/10594/27335/6128/11338/23212/79084/55692/56342/25804/22868/26121/8663/55794/3646/8667/6175/1207/6636/55299/29777/84154/6135/3326/96764/6633/8661/6232/11168/25929/51747/10856/11218/6631/6628/51631/50628/545/10480/55052/6208/10291/5163…
BP	GO:0009451	RNA modification	123	0.589220573543327	2.16195438785595	1e-10	1.5965e-08	1.29368421052632e-08	2636	tags=58%, list=23%, signal=45%	2091/51654/64172/4839/55226/260294/55140/79068/55250/84705/84881/104/80324/55651/221078/6894/140564/54433/55253/8731/55798/24140/200316/1736/9836/63892/55006/11180/54802/55644/339175/29890/26995/207/51504/79828/6636/387338/55623/81605/27079/96764/6633/27350/64118/54888/112970/6628/29063/60489/285367/25917/54517/56257/221120/3028/155400/64783/56339/26610/3182/10436/56931/81890/5073/127253/142940/5…
BP	GO:0006399	tRNA metabolic process	126	0.587650099314562	2.15874431154543	1e-10	1.5965e-08	1.29368421052632e-08	2759	tags=58%, list=24%, signal=45%	283989/51654/64172/55226/55140/55250/57505/84705/84881/5394/51367/80324/60528/221078/6894/55253/55798/24140/9836/5393/63892/283742/55006/11180/23016/23404/10667/54802/2976/55644/10056/55278/2975/339175/80746/26995/207/51504/79828/55623/55718/57470/11340/81605/116461/79897/51067/64118/54888/112970/57176/25917/2193/54517/3028/79731/26610/10556/26024/56931/92675/84186/25940/81890/127253/142940/27037…
BP	GO:0050852	T cell receptor signaling pathway	120	0.57647191018421	2.11520763046531	1e-10	1.5965e-08	1.29368421052632e-08	1565	tags=38%, list=14%, signal=33%	3932/8631/79037/7535/919/28639/917/915/925/916/2625/926/53347/3702/868/4068/2534/23180/11126/387357/7294/27040/84433/975/5335/100/10384/940/3115/54923/50852/8525/1236/6188/11119/3123/8893/11118/10892/3125/8891/3551/1493/25/29085
BP	GO:0140053	mitochondrial gene expression	136	0.57153746626407	2.1126341668896	1e-10	1.5965e-08	1.29368421052632e-08	2781	tags=57%, list=24%, signal=43%	55037/51654/5442/65005/23107/57505/28973/64965/84881/80324/64949/6832/60528/10128/79590/55149/400916/124995/64968/740/51116/55006/65993/64432/54802/10884/22868/708/55278/6183/9801/64951/7284/26995/10102/84311/79828/54460/51642/7818/51073/92170/64981/9238/54148/116541/84545/63875/51067/6472/7019/51373/26589/285367/51650/64978/65003/55052/3028/85476/128308/26024/60488/64928/65008/54948/57215/51253/…
BP	GO:0034660	ncRNA metabolic process	429	0.544836198203141	2.10564133253265	1e-10	1.5965e-08	1.29368421052632e-08	2699	tags=52%, list=23%, signal=41%	4773/283989/2625/4603/65095/2113/6234/9045/4088/2091/4736/28987/10528/23076/51654/4691/64425/64172/4839/6209/55226/55272/6223/4775/260294/55140/6230/55250/54680/9221/57505/84705/6217/25926/54606/6130/6949/84881/51202/11137/55646/5394/115752/57602/51367/9790/84172/80324/6832/55651/8886/51602/60528/84549/221078/114034/6894/27341/55661/6125/54433/9277/55253/55798/6202/84128/24140/4931/1736/10199/983…
BP	GO:0050851	antigen receptor-mediated signaling pathway	166	0.549666407936597	2.05665246163805	1e-10	1.5965e-08	1.29368421052632e-08	2202	tags=42%, list=19%, signal=34%	3932/4773/8631/79037/7535/919/28639/917/915/925/916/59338/2625/926/53347/3702/868/4068/2534/23180/11126/387357/115352/7294/27040/5583/84433/975/5335/100/10384/940/3115/54923/9404/50852/596/54900/8525/1236/6188/11119/3123/8893/11118/57181/10892/27086/126259/3125/931/8891/3551/1493/4208/974/973/25/29085/29760/640/10385/933/930/1967/1540/55024/5970/3105
BP	GO:0000377	RNA splicing, via transesterification reactions with bulged adenosine as nucleophile	237	0.511738266429012	1.94207	1e-10	1.5965e-08	1.29368421052632e-08	3226	tags=54%, list=28%, signal=39%	54496/4691/10450/143884/4869/10921/10432/27339/6638/5394/10946/9733/10465/6625/22827/26528/9904/6627/23020/3178/10236/5725/199746/10594/144983/11338/220988/79084/5936/10250/55692/27316/3187/55094/26986/25804/83759/26121/708/7737/3312/22916/29890/1207/6636/28960/96764/57060/23524/6633/11168/25929/51747/11218/10492/6631/6628/58517/51631/50628/65110/51690/64783/10291/51634/56339/60625/10084/9129/273…
BP	GO:0000398	mRNA splicing, via spliceosome	237	0.511738266429012	1.94207	1e-10	1.5965e-08	1.29368421052632e-08	3226	tags=54%, list=28%, signal=39%	54496/4691/10450/143884/4869/10921/10432/27339/6638/5394/10946/9733/10465/6625/22827/26528/9904/6627/23020/3178/10236/5725/199746/10594/144983/11338/220988/79084/5936/10250/55692/27316/3187/55094/26986/25804/83759/26121/708/7737/3312/22916/29890/1207/6636/28960/96764/57060/23524/6633/11168/25929/51747/11218/10492/6631/6628/58517/51631/50628/65110/51690/64783/10291/51634/56339/60625/10084/9129/273…
BP	GO:0000375	RNA splicing, via transesterification reactions	241	0.510145013501254	1.93712357126053	1e-10	1.5965e-08	1.29368421052632e-08	3226	tags=54%, list=28%, signal=39%	54496/4691/10450/143884/4869/10921/10432/27339/6638/5394/10946/9733/10465/6625/22827/26528/9904/6627/23020/3178/10199/10236/5725/199746/10594/144983/11338/220988/79084/5936/10250/8570/55692/27316/3187/55094/26986/25804/83759/26121/708/7737/3312/22916/29890/1207/6636/28960/96764/57060/23524/6633/11168/25929/51747/11218/10492/6631/6628/58517/51631/50628/65110/51690/64783/10291/51634/56339/60625/100…
MF	GO:0140098	catalytic activity, acting on RNA	241	0.498709005201565	1.8936987397868	1e-10	1.5965e-08	1.29368421052632e-08	2699	tags=47%, list=23%, signal=37%	57062/2091/28987/4839/5442/260294/79068/57505/9533/54606/51202/5394/115752/51367/84172/80324/6832/8886/60528/221078/114034/6894/55661/55253/8731/55798/328/24140/23020/9836/22907/340152/5393/1973/57696/55006/9924/23016/23404/10667/29883/54802/138428/10056/55794/5437/55278/339175/80746/55308/79828/387338/57470/79039/10146/90957/5557/28960/4848/96764/79897/51067/64118/56919/11218/54888/29063/57176/8…
BP	GO:0006397	mRNA processing	366	0.482409535174661	1.85666043421397	1e-10	1.5965e-08	1.29368421052632e-08	3226	tags=49%, list=28%, signal=36%	283989/23076/54496/4691/10450/143884/9984/4869/22927/10921/10432/27339/84881/6638/51202/104/5394/10946/9733/80324/10915/10465/23759/6625/22827/8731/26528/9904/6627/55149/23020/3178/51729/10236/5725/199746/10594/144983/4841/11338/220988/79084/5936/51593/10250/9924/8570/55692/27316/10949/3187/55094/26986/25804/83759/26121/708/10898/79882/7737/3312/22916/29890/80746/81608/26995/1207/6636/55339/23435…
MF	GO:0140640	catalytic activity, acting on a nucleic acid	390	0.479719184323488	1.84869688118384	1e-10	1.5965e-08	1.29368421052632e-08	3562	tags=53%, list=31%, signal=38%	57062/2091/1786/28987/8607/4839/5442/260294/79068/1107/57505/9533/54606/51202/5394/115752/51367/84172/80324/6832/6188/8886/60528/221078/114034/6894/55661/55253/8731/55798/328/24140/23020/4255/1736/9836/22907/340152/57634/56916/5393/1973/57696/5980/55006/5810/9924/23016/23404/10667/29883/54802/55775/2547/138428/10056/55794/5437/55278/339175/4172/5428/80746/51455/55308/54921/4436/54107/5928/79828/3…
BP	GO:0008380	RNA splicing	347	0.479596501827131	1.84599983104757	1e-10	1.5965e-08	1.29368421052632e-08	3226	tags=50%, list=28%, signal=37%	283989/23076/54496/4691/10450/143884/9984/4869/22927/10921/10432/27339/84881/6638/51202/8148/5394/10946/9733/6207/80324/10915/10465/23759/6625/22827/26528/9904/6627/23020/3178/10199/3276/51729/10236/5725/199746/10594/144983/4841/11338/220988/79084/5936/2521/283742/10250/8570/55692/8295/81669/27316/3187/55094/26986/25804/83759/26121/79026/708/10081/7737/3312/22916/29890/80746/1207/6636/117143/2343…
CC	GO:0005759	mitochondrial matrix	359	0.447899847670223	1.72283063565418	1e-10	1.5965e-08	1.29368421052632e-08	3511	tags=50%, list=30%, signal=36%	117145/55037/64087/84532/5442/65005/23107/90624/28973/2806/64965/10131/84881/2395/80324/64949/6832/6188/594/7923/60528/10128/3712/79590/22907/124995/64968/740/9361/5095/51116/56922/137872/55006/1892/644096/10667/65993/64432/54802/3033/9093/152926/10884/22868/55794/708/3313/23203/11112/5428/11019/6183/9801/6059/587/64951/7284/57128/26995/5019/84311/3418/387338/55066/388962/54460/51642/7818/51073/9…
BP	GO:0032543	mitochondrial translation	112	0.569998852193754	2.07480524815313	1.16159198344162e-10	1.80925034298981e-08	1.46608117858768e-08	2781	tags=55%, list=24%, signal=42%	55037/51654/65005/23107/57505/28973/64965/84881/64949/10128/79590/124995/64968/740/51116/65993/64432/10884/22868/708/55278/6183/9801/64951/7284/26995/10102/84311/79828/54460/51642/7818/51073/92170/64981/54148/116541/84545/63875/51067/6472/51373/26589/285367/51650/64978/65003/55052/85476/128308/26024/60488/64928/65008/54948/51253/219927/90480/55173/51081/51318/64975
CC	GO:0070821	tertiary granule membrane	64	-0.573528	-2.68576	1.64707144551253e-10	2.504332916915e-08	2.02932411682696e-08	2568	tags=61%, list=22%, signal=48%	22918/10288/3687/100049587/1535/11026/441864/23218/963/23352/8773/57826/1536/2358/81619/258010/8987/4893/6556/102/1088/8778/23250/79895/7226/3903/23601/5337/634/2204/53831/140885/8972/3684/2207/57126/338339/2040/966
CC	GO:0062023	collagen-containing extracellular matrix	188	-0.370234	-2.0864	1.8097598712201e-10	2.68770384595618e-08	2.17791420487589e-08	3307	tags=48%, list=29%, signal=35%	1294/1299/4185/170689/3691/4192/1302/5549/22798/80760/3697/284297/1511/5118/84929/11117/89797/4240/310/307/7123/4237/84570/3958/2162/311/5654/4811/7040/283/1289/5657/7059/7450/1667/308/714/7052/7041/8728/712/1296/5054/6678/977/6277/1991/51162/5005/2161/1508/3956/5004/5270/5196/7784/6590/5271/3700/713/8685/30008/2200/1690/84695/4052/4016/5046/2201/1955/9509/3490/7077/3915/1293/1509/1191/7076/9508/…
CC	GO:0031091	platelet alpha granule	64	-0.565877	-2.64993	2.86903054988563e-10	4.16400661172037e-08	3.37419956536789e-08	2344	tags=64%, list=20%, signal=51%	10490/334/5154/7450/51097/6814/5054/87/6678/2621/226/5005/1950/5004/94121/5270/5196/340205/259215/54676/351/928/9749/10184/3690/3674/6403/5473/2157/1191/2153/7076/5627/7057/22915/6845/5265/83706/51706/3082/5768
BP	GO:0008033	tRNA processing	90	0.596104696184155	2.13150268509294	9.8683603620611e-10	1.40042998382494e-07	1.13480373192731e-07	2759	tags=61%, list=24%, signal=47%	283989/51654/64172/55226/55140/55250/84705/84881/51367/80324/60528/221078/6894/55253/55798/24140/9836/63892/283742/55006/11180/10667/54802/55644/339175/80746/26995/207/51504/79828/55623/81605/116461/79897/64118/54888/112970/25917/54517/3028/26610/10556/26024/56931/25940/81890/127253/142940/27037/11102/2926/126789/51091/1653/6741
MF	GO:0019843	rRNA binding	58	0.652841123151202	2.19696184303256	1.46951806543103e-09	2.04007442735708e-07	1.6531237550707e-07	2432	tags=67%, list=21%, signal=53%	6147/55037/84678/6136/55272/6191/4869/6193/23107/6167/84881/6207/6188/6132/6125/6222/64968/6205/23212/56342/22868/55794/92856/6175/23029/387338/55299/84154/6135/2971/51373/65003/55052/84294/80135/10436/9188/51119/54948
CC	GO:0101003	ficolin-1-rich granule membrane	52	-0.599306	-2.70122	2.47184871278834e-09	3.3585586978439e-07	2.72152480897368e-07	2677	tags=62%, list=23%, signal=47%	3958/22918/10288/3687/3920/100049587/51143/3916/11026/387/22875/23218/23352/3071/5273/5547/2357/2358/8987/6556/8778/7226/965/2204/79930/1378/140885/8972/127829/1604/2207/338339
CC	GO:0035579	specific granule membrane	81	-0.500128	-2.41551	2.59271190072042e-09	3.44938712458345e-07	2.7951253736714e-07	2077	tags=52%, list=18%, signal=43%	11026/441864/932/158747/963/10043/10857/23352/8773/64114/1536/5906/2358/81619/55754/64386/102/1088/221/5023/54918/80331/23250/719/79895/353189/7226/3903/683/51382/23601/5337/634/2204/10555/53831/3684/10970/57126/338339/2040/966
MF	GO:0023023	MHC protein complex binding	31	0.75373119179162	2.30629023650268	3.01475977206648e-09	3.92903181722786e-07	3.18379356379781e-07	1593	tags=68%, list=14%, signal=59%	925/3824/11126/975/3115/3113/3117/3821/972/3111/3123/3109/3108/3122/920/3312/3125/931/55080/3326/3112
CC	GO:0070382	exocytic vesicle	132	-0.399614	-2.13758	3.20160541035973e-09	4.08909043011145e-07	3.31349309417441e-07	3052	tags=50%, list=26%, signal=37%	9144/23557/9001/7781/527/9922/201294/5864/534/9463/1212/8301/84623/51606/23621/10228/2550/117177/10490/26509/3916/81565/6804/84937/9114/1182/5866/5868/5869/5663/94121/26503/9545/27185/3382/351/4985/23385/23673/537/10567/6809/5870/79772/79641/8676/80331/529/10987/134957/8417/10890/51382/6854/1861/273/51762/5873/5872/7879/30061/55784/8291/56947/23095/528
BP	GO:0045061	thymic T cell selection	21	0.823560734536783	2.32625049764752	4.23742513960965e-09	5.30592096893083e-07	4.29952156580414e-07	826	tags=57%, list=7%, signal=53%	7535/917/915/916/2625/6693/84433/940/4775/1236/972/3707
BP	GO:0043414	macromolecule methylation	111	0.552174264035658	2.00866619150715	5.90625247399836e-09	7.25333236518337e-07	5.87755812999513e-07	2656	tags=54%, list=23%, signal=42%	8320/2091/1786/54496/4839/142/260294/84705/221078/6894/8731/55798/24140/4255/9836/3276/56950/63892/4204/283742/55006/11180/54737/339175/29890/207/115286/51504/79828/6636/387338/79813/96764/6633/53615/54888/79918/648/54093/6628/29063/10919/25917/56257/3028/155400/64783/56339/10664/10436/51409/1788/23463/25940/9219/127253/51451/51106/64216/55729
CC	GO:0022627	cytosolic small ribosomal subunit	39	0.703696933410031	2.24295382338927	1.11871690011697e-08	1.34794832531074e-06	1.09227652055114e-06	2460	tags=69%, list=21%, signal=55%	6234/6209/6223/6191/6230/6193/3921/6187/6217/6233/6228/6207/6224/6188/6202/6222/6205/6194/6206/6235/6232/7311/6208/6204/6231/83939/2197
BP	GO:0007599	hemostasis	153	-0.368418	-2.00715	1.22572239290826e-08	1.44953022242817e-06	1.174590893477e-06	2203	tags=43%, list=19%, signal=35%	7414/81542/9002/5154/7450/308/7056/2812/6814/5055/10451/5054/7094/5294/4067/22875/2621/6722/60/10672/2161/239/5290/2815/5270/51206/5196/10855/9060/340205/928/10398/5580/2811/6850/5321/3611/3690/5023/6403/2157/2153/6484/5627/7035/7057/22915/1192/5265/7099/83706/10461/5291/5873/84034/5359/634/3717/4778/953/10627/29071/2776/2207/1432/966
CC	GO:0008021	synaptic vesicle	121	-0.403922	-2.10639	1.35976232618068e-08	1.57880767545269e-06	1.27934767378071e-06	3052	tags=49%, list=26%, signal=36%	9144/23557/9001/7781/527/9922/5864/534/9463/1212/8301/84623/51606/23621/10228/2550/10490/26509/3916/81565/6804/84937/9114/1182/5868/5869/5663/26503/9545/27185/3382/351/4985/23385/23673/537/10567/6809/79772/79641/8676/80331/529/10987/134957/8417/51382/6854/1861/273/51762/5872/7879/30061/55784/8291/56947/23095/528
BP	GO:0042110	T cell activation	432	0.411533648381704	1.59116640687939	1.80601641602632e-08	2.05950372013287e-06	1.6688678009747e-06	2202	tags=31%, list=19%, signal=26%	3932/51561/7535/914/6095/923/8320/864/919/22914/28639/10125/917/5588/915/925/2841/921/64919/916/30009/197358/4063/114836/2625/926/27240/9047/3702/55423/6775/201633/868/6932/3575/2534/1803/6375/11126/6693/387357/27040/56253/84433/975/4088/51176/100/939/6146/940/3115/8379/6352/653519/924/596/4775/3113/22806/54900/1880/3117/1236/3821/23598/4221/55274/972/6188/11119/3111/6504/3123/3109/3955/678/1235/…
CC	GO:1904724	tertiary granule lumen	49	-0.586689	-2.61613	1.9033726672317e-08	2.11624649332008e-06	1.71484790102717e-06	2014	tags=59%, list=17%, signal=49%	51125/978/226/51646/10321/427/5004/1265/5236/25852/1118/7130/3417/7077/1509/2352/28988/5473/4057/8993/8836/6947/10562/4318/4317/126014/5768/116844/3240
BP	GO:0050817	coagulation	149	-0.376341	-2.01155	1.94113593514426e-08	2.11624649332008e-06	1.71484790102717e-06	2363	tags=44%, list=21%, signal=36%	7414/81542/9002/5154/7450/308/7056/2812/6814/5055/10451/5054/7094/5294/4067/22875/2621/6722/60/10672/2161/239/5290/5663/2815/5270/51206/5196/10855/9060/340205/928/10398/5580/2811/6850/5321/3611/3690/5023/6403/2157/2153/6484/5627/7035/7057/22915/1192/5265/7099/83706/10461/5291/5873/84034/5359/634/3717/953/10627/29071/2776/2207/1432/966
BP	GO:0007596	blood coagulation	148	-0.373395	-1.98517	1.95519171791238e-08	2.11624649332008e-06	1.71484790102717e-06	2363	tags=44%, list=21%, signal=35%	7414/81542/9002/5154/7450/308/7056/2812/6814/5055/10451/5054/7094/5294/4067/22875/2621/6722/60/10672/2161/239/5290/2815/5270/51206/5196/10855/9060/340205/928/10398/5580/2811/6850/5321/3611/3690/5023/6403/2157/2153/6484/5627/7035/7057/22915/1192/5265/7099/83706/10461/5291/5873/84034/5359/634/3717/953/10627/29071/2776/2207/1432/966
CC	GO:0000313	organellar ribosome	83	0.579066395001013	2.05620424288519	2.09160865613342e-08	2.18967424230623e-06	1.77434825773113e-06	2781	tags=57%, list=24%, signal=43%	55037/65005/23107/28973/64965/64949/79590/124995/64968/740/51116/65993/64432/10884/6183/9801/64951/84311/387338/54460/51642/7818/51073/92170/64981/54148/116541/84545/63875/51373/26589/51650/64978/65003/55052/128308/60488/64928/65008/54948/51253/219927/90480/55173/51081/51318/64975
CC	GO:0005761	mitochondrial ribosome	83	0.579066395001013	2.05620424288519	2.09160865613342e-08	2.18967424230623e-06	1.77434825773113e-06	2781	tags=57%, list=24%, signal=43%	55037/65005/23107/28973/64965/64949/79590/124995/64968/740/51116/65993/64432/10884/6183/9801/64951/84311/387338/54460/51642/7818/51073/92170/64981/54148/116541/84545/63875/51373/26589/51650/64978/65003/55052/128308/60488/64928/65008/54948/51253/219927/90480/55173/51081/51318/64975
BP	GO:0030098	lymphocyte differentiation	335	0.427713253200106	1.6437189054516	2.2240074853944e-08	2.29072770995623e-06	1.85623443093359e-06	2374	tags=34%, list=21%, signal=28%	3932/51561/7535/914/6095/8320/864/10125/917/915/925/2841/64919/916/30009/4063/114836/2625/3702/6775/6932/3575/9452/6693/387357/115352/56253/84433/55846/51176/100/939/6146/940/653519/596/4775/22806/1880/55619/55795/1236/3821/23598/4221/55274/972/3111/6504/3123/4242/472/3955/678/1235/3902/3707/3122/4092/6601/10892/1021/2547/9678/9093/27086/3676/10320/920/959/6599/931/3594/4436/3398/86/6597/6046/529…
BP	GO:0032259	methylation	155	0.498800817724324	1.85951528237434	3.08647629300115e-08	3.12860914398497e-06	2.53519088661548e-06	3036	tags=51%, list=26%, signal=38%	8320/4548/2091/1786/54496/4839/142/260294/84705/114826/221078/6894/8731/55798/24140/4255/9836/3276/56950/63892/4204/283742/55006/11180/54737/339175/29890/207/115286/51504/79828/6636/387338/51603/64754/79813/96764/63977/6633/53615/54888/79918/648/54093/6628/29063/10919/25917/56257/3028/155400/64783/56339/10664/10436/51409/1788/23463/25940/9219/10400/127253/51451/27037/11108/51106/23067/23378/64216…
MF	GO:0016741	transferase activity, transferring one-carbon groups	123	0.520271202623507	1.90896696397224	3.75762894534479e-08	3.74940913202685e-06	3.03824077225576e-06	2867	tags=51%, list=25%, signal=39%	4548/2091/1786/54496/471/4839/260294/114826/221078/6894/8731/55798/24140/4255/9836/3276/56950/283742/55006/11091/339175/51504/79828/387338/51603/64754/79813/96764/63977/26040/790/6472/54888/79918/54093/29063/10919/25917/56257/155400/56339/3720/10436/51409/1788/23463/25940/2618/10400/127253/51451/27037/11108/51106/23067/23378/64216/55870/83852/6419/639/57721/117246
CC	GO:0035577	azurophil granule membrane	53	-0.550937	-2.48875	3.92173452356607e-08	3.79457525265045e-06	3.07484001879598e-06	1676	tags=58%, list=15%, signal=50%	3920/4718/3916/4680/154664/10043/5663/9342/9545/5547/2357/8895/4257/9218/25798/55754/23385/5878/1088/54918/80331/23317/719/353189/6845/127829/967/10970/23200/2040/8876
BP	GO:0030490	maturation of SSU-rRNA	39	0.692044347707806	2.20581253370576	3.91258135392705e-08	3.79457525265045e-06	3.07484001879598e-06	2918	tags=79%, list=25%, signal=60%	65095/6234/28987/55226/55272/6223/6217/25926/9790/9277/6202/10199/5822/55720/23212/92856/83732/10885/29777/55127/57050/90121/10607/6208/84294/25983/55813/79954/23160/2068/25879
CC	GO:0098798	mitochondrial protein-containing complex	220	0.459686751856142	1.7423850899406	4.2952569255635e-08	4.09395682487291e-06	3.31743645657033e-06	4164	tags=60%, list=36%, signal=39%	55037/64087/5442/65005/23107/28973/64965/2395/64949/6832/594/293/4723/55750/79590/345778/400916/124995/64968/740/26520/56993/51116/56922/65993/64432/10884/3313/23203/25813/5428/6183/9801/55967/64951/57128/84311/387338/11331/10989/54460/51642/6687/7818/51073/64981/54539/54148/8801/10939/116541/84545/63875/55735/292/7416/4728/3420/134266/51373/26589/51650/9804/64978/1327/65003/3419/55052/3028/617/1…
MF	GO:0140101	catalytic activity, acting on a tRNA	69	0.588592018502476	2.03447835764105	4.61511751526616e-08	4.26440689386192e-06	3.45555644588083e-06	2636	tags=57%, list=23%, signal=44%	79068/57505/51367/80324/60528/221078/6894/55253/55798/24140/9836/55006/10667/54802/138428/10056/55278/339175/80746/79828/387338/57470/79897/51067/64118/54888/57176/25917/2193/79731/10556/55139/56931/92675/81890/127253/27037/11102/51091
MF	GO:0140097	catalytic activity, acting on DNA	168	0.479868336693584	1.79648132068227	4.61936350959723e-08	4.26440689386192e-06	3.45555644588083e-06	3978	tags=58%, list=35%, signal=38%	1786/8607/79068/1107/6832/6188/328/4255/1736/22907/57634/56916/5980/5810/55775/2547/4172/5428/51455/54921/4436/54107/5928/6597/10111/5981/5378/84181/10146/7155/3978/10856/1677/2073/2021/3669/7014/221120/4176/2071/54108/4968/27434/1788/4913/2067/10973/5884/9557/1660/2186/5423/5985/54617/50485/6596/113510/7013/51773/1777/5883/11277/6419/1653/116447/5422/5889/64782/2068/5395/257218/5111/546/23064/59…
BP	GO:1903131	mononuclear cell differentiation	373	0.409142613473777	1.57661605772182	4.67442033464351e-08	4.26440689386192e-06	3.45555644588083e-06	2374	tags=32%, list=21%, signal=26%	3932/51561/7535/914/6095/8320/864/10125/917/915/925/2841/64919/916/30009/4063/114836/2625/3702/6775/6932/3575/9452/6693/387357/115352/56253/84433/55846/51176/100/939/6146/8111/940/653519/596/4775/22806/1880/55619/55795/1236/3821/23598/4221/55274/972/3111/6504/3123/4242/472/3955/678/1235/3902/3707/3122/4092/4772/6601/10892/4609/1021/2547/9678/9093/27086/3676/10320/920/959/6599/931/3594/4436/3398/8…
BP	GO:0010608	post-transcriptional regulation of gene expression	395	0.411472009608788	1.58639585247951	4.83110321159402e-08	4.3452711421464e-06	3.52108278549981e-06	3540	tags=46%, list=31%, signal=33%	7188/55037/23521/3002/940/6134/51654/4691/23178/6352/55226/6191/55140/55239/79068/55795/55250/4869/23107/5813/9221/22927/8664/9669/3609/6169/6949/1938/10131/84881/8148/8761/197135/6188/29904/10128/6125/8893/328/1736/3276/678/340152/23173/2043/27335/5393/4204/1975/5936/2521/9924/8570/23016/23404/29883/65981/57690/10949/8994/26986/28969/83759/22868/8663/708/79882/3646/22916/8667/6059/26995/10102/20…
MF	GO:0005198	structural molecule activity	385	0.413077715236374	1.59196438623804	5.61606204949013e-08	4.98113503445055e-06	4.03633933264525e-06	2170	tags=31%, list=19%, signal=26%	6147/6234/9045/6141/23521/6137/6143/4736/6146/6142/6134/6122/6181/6209/6159/6136/55272/6223/6191/6230/65005/6193/6158/3921/6161/6187/28973/6217/6130/6167/6169/288/64965/6233/25873/6228/6124/6207/6224/6188/6132/3996/3123/23165/6125/6202/79590/4118/9688/6222/124995/23511/64968/6138/6205/6194/740/285855/6128/1427/6168/51116/81929/26249/65993/64432/6709/6176/10884/79026/920/23279/6152/25956/22872/617…
BP	GO:0045058	T cell selection	48	0.647181988203668	2.1192954119707	6.12849956313423e-08	5.33679957563938e-06	4.32454327951658e-06	1342	tags=46%, list=12%, signal=41%	51561/7535/917/915/64919/916/30009/4063/114836/2625/6693/387357/84433/940/596/4775/1236/972/3707/920/3594/6046
BP	GO:0030217	T cell differentiation	247	0.450040847371915	1.71032098947622	6.18420245219722e-08	5.33679957563938e-06	4.32454327951658e-06	2175	tags=35%, list=19%, signal=29%	3932/51561/7535/914/6095/8320/864/10125/917/915/925/2841/64919/916/30009/4063/114836/2625/3702/6775/6932/3575/6693/387357/56253/84433/51176/100/939/6146/940/653519/596/4775/22806/1880/1236/3821/23598/4221/55274/972/3111/3123/3955/678/1235/3902/3707/3122/4092/6601/10892/1021/9093/27086/920/6599/3594/86/6597/6046/5295/10758/1493/57492/2648/84524/25/430/648/3716/257101/29781/5734/56339/11221/860/103…
BP	GO:0006400	tRNA modification	60	0.612849499012463	2.07041541473757	6.36377324144692e-08	5.41854078931733e-06	4.3907802463092e-06	2759	tags=65%, list=24%, signal=50%	51654/64172/55226/55140/55250/84705/84881/80324/221078/6894/55253/55798/24140/9836/63892/55006/11180/54802/55644/339175/207/51504/79828/55623/81605/64118/54888/112970/25917/54517/3028/26610/56931/81890/127253/142940/126789/51091/6741
CC	GO:0035578	azurophil granule lumen	74	-0.482978	-2.29212	6.47347376582127e-08	5.43942150901772e-06	4.40770042005227e-06	1811	tags=45%, list=16%, signal=38%	411/1991/6386/5005/5611/2896/4353/51316/10493/6037/58485/3614/5580/387921/5476/11240/1727/10487/8804/55860/10097/5594/2760/671/8836/6036/2717/54472/2799/25801/56729/23593/383
BP	GO:0017157	regulation of exocytosis	116	-0.403538	-2.09368	7.88786107274596e-08	6.54180270266957e-06	5.30098770110993e-06	1818	tags=33%, list=16%, signal=28%	4067/6385/6386/4905/136/3071/5868/94121/23011/9545/22930/7784/27243/1020/5906/64780/83452/6850/5023/3566/55255/134957/6688/6845/51762/5873/634/5872/7251/2242/7879/2268/27342/10079/6813/301/3684/57126
BP	GO:0006909	phagocytosis	172	-0.345423	-1.92418	8.41894454202627e-08	6.89274100581791e-06	5.58536185811081e-06	1818	tags=32%, list=16%, signal=27%	4067/2621/1991/5914/1785/4647/1182/51411/1053/3071/5868/5290/695/3953/64422/23603/1265/8685/2358/4615/55198/5580/6850/4689/6556/3690/146722/23210/3949/2212/2209/3055/55647/7057/6845/55207/7099/10461/2934/63916/5873/5359/1089/7097/7879/2268/140885/8291/998/301/3684/11031/2207/8724/306
CC	GO:0042101	T cell receptor complex	18	0.81722557197258	2.21475518157409	1.14012229906024e-07	9.21622911620091e-06	7.46814286766177e-06	310	tags=67%, list=3%, signal=65%	8631/7535/923/919/28639/917/915/925/916/926/28586/50852
BP	GO:0050870	positive regulation of T cell activation	199	0.461999744684518	1.74439132150157	1.18637728799341e-07	9.47025670140742e-06	7.67398782602055e-06	2238	tags=34%, list=19%, signal=28%	3932/51561/7535/923/864/22914/10125/5588/921/916/2625/55423/3575/2534/1803/6375/11126/6693/84433/975/51176/100/939/940/3115/6352/3113/3117/1236/55274/972/6188/3111/6504/3123/3109/3108/3707/3122/6601/10892/9093/920/126259/959/6599/3125/3594/207/86/6597/6046/8764/57492/25/3112/648/29851/961/3329/11221/10385/64926/942/1540/6605/3105/2475
CC	GO:0005681	spliceosomal complex	171	0.478043009356867	1.79270115797113	1.62541839164137e-07	1.28147183321256e-05	1.03840894260025e-05	3226	tags=49%, list=28%, signal=36%	4691/10450/143884/27339/6638/10946/10465/23759/6625/6627/23020/3178/10236/199746/10594/144983/11338/220988/10250/55692/27316/3187/55094/26986/25804/26121/10081/7737/3312/1207/6636/23524/6633/51747/10492/6631/6628/51631/79706/51690/10291/51634/151903/60625/9129/27336/3550/5511/6626/23450/9128/9785/55131/9716/55192/3183/9410/8175/4670/24148/8233/9879/1655/53938/10286/51428/51645/9775/3189/3192/6434…
BP	GO:0006417	regulation of translation	280	0.431939657054863	1.65341438576001	1.76699382419237e-07	1.37610031235274e-05	1.11508878558789e-05	3428	tags=47%, list=30%, signal=34%	55037/23521/3002/940/6134/51654/4691/23178/6352/55226/6191/55140/55239/55250/4869/23107/5813/9221/22927/8664/9669/3609/6169/6949/1938/10131/84881/197135/6188/29904/10128/6125/8893/3276/678/23173/2043/27335/1975/5936/29883/65981/57690/8994/26986/28969/83759/22868/8663/708/3646/22916/8667/6059/26995/10102/207/79828/92170/54956/4848/57409/1994/6472/25929/10492/23112/27327/29063/79048/60558/285367/65…
MF	GO:0008168	methyltransferase activity	114	0.518791838748351	1.89375569132645	1.81501040513667e-07	1.3964646321931e-05	1.13159050750182e-05	3453	tags=59%, list=30%, signal=42%	4548/2091/1786/54496/4839/260294/114826/221078/6894/8731/55798/24140/4255/9836/3276/56950/283742/55006/11091/339175/51504/79828/387338/51603/64754/79813/96764/63977/26040/54888/79918/54093/29063/10919/25917/56257/155400/56339/3720/10436/51409/1788/23463/25940/10400/127253/51451/27037/11108/51106/23067/23378/64216/55870/83852/6419/639/57721/117246/64324/2145/64863/7799/6839/55170/8726/55621
BP	GO:0050818	regulation of coagulation	42	-0.575644	-2.46155	2.0248063103674e-07	1.52122507035367e-05	1.23268703675122e-05	2327	tags=50%, list=20%, signal=40%	81542/5154/308/7056/5055/5054/22875/2161/239/5663/5270/10855/928/5580/2811/6484/5627/7035/7057/84034/634
BP	GO:0002274	myeloid leukocyte activation	171	-0.33093	-1.82365	2.00293215588064e-07	1.52122507035367e-05	1.23268703675122e-05	1655	tags=33%, list=14%, signal=29%	136/2896/8773/5663/695/10397/11006/9173/10538/3606/22904/7096/351/4615/9867/5580/6850/5321/6556/102/146722/23210/3949/3566/1191/8692/3460/671/7057/6688/6845/7462/8530/7099/3586/9111/11326/3516/3459/5359/3717/2242/7097/2268/8291/27342/6813/4317/301/3684/8754/2207/57126/338339/6283/8807/306
BP	GO:0051249	regulation of lymphocyte activation	374	0.406597920476806	1.56705910258487	2.14145482813715e-07	1.59015471307951e-05	1.28854246451924e-05	2238	tags=31%, list=19%, signal=26%	3932/4773/51561/7535/914/923/864/22914/10125/5588/921/916/30009/2625/27240/55423/201633/3824/868/6932/3575/2534/1803/6375/11126/6693/115352/27040/56253/84433/975/51176/100/939/940/3115/8379/6352/596/3113/22806/54900/1880/55795/3823/3117/1236/3821/55274/972/6188/3111/6504/3123/3109/472/9466/678/3902/10077/3108/51293/3707/3122/4092/57181/6601/10892/2547/9093/118460/920/126259/959/6599/3125/4282/359…
BP	GO:0001510	RNA methylation	60	0.600297708192614	2.02801116828253	2.19429547805279e-07	1.61066332446495e-05	1.30516110951089e-05	2003	tags=53%, list=17%, signal=44%	2091/4839/260294/84705/221078/6894/8731/55798/24140/9836/63892/55006/11180/339175/29890/207/51504/79828/6636/387338/96764/6633/54888/6628/29063/25917/56257/3028/155400/64783/56339/10436
MF	GO:0003729	mRNA binding	247	0.441705130363454	1.67864219443981	2.28465853632441e-07	1.65793516056451e-05	1.3434666704032e-05	3479	tags=50%, list=30%, signal=36%	23521/4691/10450/6193/6187/8664/10921/10432/3609/8148/104/8761/6207/6188/6625/10128/6125/26528/3178/678/340152/10236/5725/5393/144983/1973/220988/4204/5936/2521/8570/55692/27316/10949/26156/26986/708/22916/29890/6152/55308/11273/23435/10146/29894/11340/50804/11224/57060/23524/8661/1994/25929/56919/5094/51747/11218/10492/196513/6631/58517/51631/79048/65110/26135/64783/79009/6208/56339/84294/3182/6…
BP	GO:0000027	ribosomal large subunit assembly	20	0.786412697847402	2.1876641056894	2.54307337637706e-07	1.82472658219594e-05	1.47862196549611e-05	1852	tags=80%, list=16%, signal=67%	6147/6134/23195/4839/6125/22907/6128/23212/56342/22868/55794/6175/55299/84154/6135/55052
BP	GO:0051251	positive regulation of lymphocyte activation	251	0.435359083092346	1.65816784677558	2.62100146518248e-07	1.85974615073948e-05	1.50699920501019e-05	2238	tags=33%, list=19%, signal=27%	3932/4773/51561/7535/923/864/22914/10125/5588/921/916/30009/2625/55423/3575/2534/1803/6375/11126/6693/115352/84433/975/51176/100/939/940/3115/6352/596/3113/1880/55795/3117/1236/55274/972/6188/3111/6504/3123/3109/3108/51293/3707/3122/57181/6601/10892/2547/9093/118460/920/126259/959/6599/3125/4282/3594/4436/207/86/6597/6046/8764/4208/57492/25/3112/648/29851/961/3329/11221/10385/64926/942/1540/6605/…
BP	GO:0046629	gamma-delta T cell activation	22	0.753777519118157	2.14071260289971	4.10108233272358e-07	2.87796832711789e-05	2.33209031204964e-05	475	tags=36%, list=4%, signal=35%	919/917/2841/916/3702/6932/51176/3821
CC	GO:0045335	phagocytic vesicle	121	-0.373301	-1.9467	4.88112544871979e-07	3.36510835756352e-05	2.72683216341376e-05	2605	tags=45%, list=23%, signal=35%	81622/311/6892/57192/23380/5289/3920/10228/3916/1535/5880/4688/6814/23580/2317/7431/339122/1991/9114/1785/1182/5868/8773/3693/4952/4353/1536/7096/9554/7791/55198/23673/6850/4689/6556/8766/55647/4057/8993/8992/6845/10890/2934/51762/3799/9341/7097/7879/998/11031/26253/8724/10981/306
BP	GO:0006281	DNA repair	409	0.39284860722621	1.51632299656535	4.90064323917018e-07	3.36510835756352e-05	2.72683216341376e-05	3689	tags=45%, list=32%, signal=32%	57646/8607/142/6749/79068/4869/79621/79913/27339/5425/5394/4221/55274/6188/64710/9112/10155/11198/328/472/4255/10519/2188/133746/57634/23028/56916/4832/56893/4841/2521/5980/5810/1643/8295/6601/55775/2547/64769/7737/64210/4172/5428/6599/6117/51455/4436/51368/86/6597/10111/5981/57109/117143/55339/5378/7507/54780/6874/91875/7155/57492/2648/25/22897/84309/3978/10075/9656/10856/2073/25842/2965/1454/10…
MF	GO:0004386	helicase activity	116	0.504794418432318	1.84560285229448	5.72628027691621e-07	3.89021551578584e-05	3.15233973587011e-05	3377	tags=53%, list=29%, signal=38%	57062/8607/1107/54606/51202/6832/8886/55661/23020/22907/57634/56916/1973/57696/2547/55794/4172/55308/54921/6597/10111/84181/79039/10146/90957/56919/10856/11218/4176/2071/79009/60625/10973/9188/9785/9716/1974/9557/1660/5985/50485/6596/9879/1655/113510/51428/1653/9775/2068/257218/1665/546/9931/23064/5984/10521/4175/23132/1108/91607/170506/64135
MF	GO:0023026	MHC class II protein complex binding	23	0.748119235667211	2.14394291984279	6.72572704462416e-07	4.52110451652315e-05	3.66356500292215e-05	1593	tags=70%, list=14%, signal=60%	975/3115/3113/3117/972/3111/3123/3109/3108/3122/920/3312/3125/931/3326/3112
BP	GO:0046631	alpha-beta T cell activation	149	0.479024809631926	1.78308248951083	9.78096462137823e-07	6.50637917417931e-05	5.27228312266397e-05	1343	tags=29%, list=12%, signal=26%	51561/7535/6095/8320/864/919/28639/917/5588/915/2841/64919/916/30009/4063/114836/2625/3702/6775/868/6375/11126/6693/56253/84433/975/51176/100/6146/940/596/1880/4221/3123/3707/3122/4092/10892/27086/3125/3594/6046/8764
BP	GO:0050863	regulation of T cell activation	288	0.41594171944918	1.59392975577752	1.03843393592192e-06	6.83653516989418e-05	5.53981685186342e-05	2238	tags=32%, list=19%, signal=26%	3932/51561/7535/914/923/864/22914/10125/5588/921/916/30009/2625/27240/55423/201633/868/6932/3575/2534/1803/6375/11126/6693/27040/56253/84433/975/51176/100/939/940/3115/8379/6352/3113/54900/3117/1236/55274/972/6188/3111/6504/3123/3109/3902/10077/3108/3707/3122/4092/6601/10892/9093/920/126259/959/6599/3125/3594/207/86/6597/6046/8764/1493/23513/57492/2648/84524/25/430/3112/648/29851/961/11146/257101…
BP	GO:0006325	chromatin organization	497	0.382498806157688	1.48935585224073	1.10377126088063e-06	7.19253395100379e-05	5.82829164177141e-05	3919	tags=48%, list=34%, signal=33%	8320/2625/2091/1786/84678/8607/54496/80063/6418/6749/55795/4869/1107/80764/22880/9324/79913/10771/10432/4221/9733/57602/4302/55274/152485/64710/9112/10155/11198/472/9252/3276/10363/57634/23028/83746/26240/56950/56916/1911/4204/9031/23492/26155/51535/11091/8295/54737/50809/7862/6601/4609/9678/64769/5931/10320/29890/6599/6304/6117/9575/26009/86/22893/54107/65980/51504/6015/5928/6597/8888/6046/322/8…
BP	GO:1903039	positive regulation of leukocyte cell-cell adhesion	219	0.438577766153755	1.66369148357608	1.20012359441179e-06	7.74140330698355e-05	6.27305432230556e-05	2238	tags=33%, list=19%, signal=27%	3932/8631/51561/7535/923/864/22914/10125/5588/921/916/2625/55423/3575/2534/1803/6375/11126/6693/2113/84433/975/51176/100/939/940/3115/6352/3113/3117/1236/55274/972/6188/3111/6504/3123/3109/3108/3707/3122/6601/10892/9093/3676/920/126259/959/6599/3125/3594/207/86/6597/6046/8764/57492/25/3112/648/29851/961/3329/11221/10385/64926/942/1540/6605/5970/3105/2475
CC	GO:0001772	immunological synapse	42	0.633403948629876	2.0400718705534	1.41757137295366e-06	9.05261078768205e-05	7.33555880993702e-05	840	tags=38%, list=7%, signal=35%	3932/8631/7535/923/5588/916/5551/3001/27040/56253/84433/975/3002/940/3123/3122
BP	GO:0043383	negative T cell selection	12	0.859087792574746	2.11455362185653	1.49415595120818e-06	9.44720782615389e-05	7.65531074115624e-05	556	tags=58%, list=5%, signal=56%	7535/916/6693/387357/940/1236/972
BP	GO:0002717	positive regulation of natural killer cell mediated immunity	23	0.734550376454761	2.10505759481445	1.87086495441679e-06	0.000117130819597114	9.4914056923766e-05	763	tags=52%, list=7%, signal=49%	22914/10125/114836/3824/4068/11126/56253/117157/3823/3821/259197/3902
BP	GO:0006403	RNA localization	154	0.468412515168336	1.74714630554964	1.99716331511135e-06	0.000123824125536904	0.000100337811518522	2903	tags=46%, list=25%, signal=35%	54847/23180/23225/2091/8607/9984/55795/54680/5394/55651/7203/51602/29107/10128/23165/472/1736/3178/9688/23511/144983/348995/10575/81929/8570/23279/22916/29890/55308/9883/8888/23636/10574/79902/4927/10856/54888/65110/55746/5901/9804/545/908/8106/55164/10576/9631/79228/57187/55135/5073/53371/57122/1660/7528/24148/55011/10694/7013/8658/65109/91746/9775/3192/6741/10204/10657/7884/10482/10073/9793
CC	GO:0005775	vacuolar lumen	125	-0.362046	-1.8786	2.02226653132927e-06	0.000124174942971814	0.000100622087732942	2439	tags=39%, list=21%, signal=31%	3920/9588/1200/5657/1667/913/2581/6448/387263/411/1991/6385/6386/5005/5611/2896/1508/4353/51316/427/10493/6037/10855/58485/3614/5580/387921/5476/11240/1727/10487/1509/8804/55860/6948/10097/5594/2760/671/8836/6036/2717/54472/2799/25801/56729/23593/2992/383
BP	GO:0002696	positive regulation of leukocyte activation	267	0.416708997045799	1.59011181081647	2.12374887820162e-06	0.000129164384154243	0.000104665157746758	1728	tags=27%, list=15%, signal=24%	3932/4773/51561/7535/914/923/864/22914/10125/5588/921/916/30009/2625/55423/3575/2534/1803/6375/11126/6693/115352/84433/975/51176/100/939/940/3115/6352/596/3113/1880/55795/3117/1236/55274/972/6188/3111/6504/3123/3109/3108/51293/3707/3122/57181/6601/10892/2547/9093/118460/920/126259/959/6599/3125/4282/3594/4436/207/86/6597/6046/8764/4208/57492/25/3112/648/29851/961
MF	GO:0042393	histone binding	186	0.445404865880891	1.67596858755761	2.2285769088925e-06	0.000134261246605543	0.00010879527392369	3638	tags=49%, list=32%, signal=34%	51176/54496/6418/6749/5757/4869/1107/80764/10771/11137/9733/4302/55705/83746/1911/9031/54466/26155/11091/54737/6601/9678/115426/5931/6599/90780/26009/65980/5928/6597/8888/6046/322/84181/27000/25842/83743/23774/10360/6322/23466/4673/10527/23234/4300/3720/64061/1616/25988/23310/55135/10927/23468/2186/55689/54617/55011/4676/51773/23378/51460/8658/9025/5252/7290/114825/8019/5929/6872/546/22823/23081/…
BP	GO:0002183	cytoplasmic translational initiation	39	0.646123506871081	2.05944508397301	2.25927650280889e-06	0.000134838689223716	0.000109263190239139	2968	tags=69%, list=26%, signal=52%	23521/8664/8665/8666/8893/51386/27335/1973/5936/8663/3646/22916/8667/8891/8661/57409/10480/56339/1967/8668/2475/1974/1968/440275/8890/7884/8662
BP	GO:0043368	positive T cell selection	35	0.657717173146085	2.05038623954458	2.41570915670698e-06	0.00014152952912597	0.000114684946541492	2238	tags=60%, list=19%, signal=48%	51561/7535/917/915/64919/916/30009/4063/114836/6693/387357/596/4775/972/3707/3594/6046/3716/1540/3662/2475
BP	GO:1903037	regulation of leukocyte cell-cell adhesion	283	0.412050098134178	1.57762652353923	2.40000315891039e-06	0.00014152952912597	0.000114684946541492	1748	tags=28%, list=15%, signal=24%	3932/8631/51561/7535/923/864/22914/10125/5588/921/916/30009/2625/55423/201633/868/3575/2534/1803/6375/11126/6693/56253/2113/84433/975/51176/100/939/940/3115/8379/6352/3113/54900/3117/1236/55274/972/6188/3111/6504/3123/3109/3902/10077/3108/3707/3122/4092/445/6601/10892/9093/3676/920/126259/959/6599/3125/5465/3594/207/86/6597/6046/8764/1493/23513/57492/84524/25/430/3112/648/29851/961/11146
BP	GO:0030193	regulation of blood coagulation	40	-0.562013	-2.36199	2.47116466577391e-06	0.000142169887888579	0.000115203845395397	2327	tags=48%, list=20%, signal=38%	81542/5154/7056/5055/5054/22875/2161/239/5270/10855/928/5580/2811/6484/5627/7035/7057/84034/634
BP	GO:1900046	regulation of hemostasis	40	-0.562013	-2.36199	2.47116466577391e-06	0.000142169887888579	0.000115203845395397	2327	tags=48%, list=20%, signal=38%	81542/5154/7056/5055/5054/22875/2161/239/5270/10855/928/5580/2811/6484/5627/7035/7057/84034/634
BP	GO:0030168	platelet activation	96	-0.385708	-1.90504	2.55681136940702e-06	0.000145783905402082	0.000118132374924858	2363	tags=50%, list=21%, signal=40%	7414/81542/9002/5154/7450/7056/2812/6814/10451/7094/5294/4067/6722/60/10672/239/5290/2815/5270/51206/5196/340205/928/10398/5580/2811/6850/5321/3611/3690/5023/6403/22915/1192/7099/83706/10461/5291/84034/5359/634/3717/953/10627/29071/2776/2207/1432
BP	GO:0006413	translational initiation	105	0.507661460360453	1.84325767727675	2.58306361255056e-06	0.00014597738256414	0.000118289154348379	3428	tags=53%, list=30%, signal=38%	23521/6352/4869/6193/22927/8664/9669/8665/8666/6188/8893/51386/27335/1973/1975/5936/28969/8663/3646/22916/8667/6059/8891/8661/57409/56919/9451/10480/56339/90850/1967/55024/8668/2475/84285/1974/1968/83939/5499/1653/440275/1964/8890/10657/1965/7884/6218/8662/7175/4528/54915/4686/5436/6198/1979/149420
CC	GO:0071013	catalytic step 2 spliceosome	80	0.535119565115495	1.88991990202173	2.65265045556108e-06	0.000148594963238711	0.000120410245979116	2947	tags=54%, list=26%, signal=40%	10450/27339/6638/10946/23759/6627/23020/3178/10236/10594/144983/220988/10250/27316/3187/55094/26986/6636/23524/6633/10492/6628/51690/10291/60625/23450/9785/9716/3183/9410/8175/4670/24148/1655/53938/10286/51428/51645/9775/3192/10992/55596/9343
BP	GO:0031623	receptor internalization	87	-0.411361	-2.00635	2.78561048427111e-06	0.000154626594337347	0.000125297828763974	1735	tags=33%, list=15%, signal=29%	1785/6386/5868/1950/11006/26052/163/2966/3643/928/8650/6850/1213/79890/3690/5534/55681/409/255738/3092/4043/634/133/4734/5899/11031/967/2207/10211
BP	GO:0002250	adaptive immune response	358	0.393764193318002	1.51474188499793	2.80875116553904e-06	0.000154626594337347	0.000125297828763974	1593	tags=26%, list=14%, signal=23%	3004/8631/51561/7535/6095/923/8320/919/22914/28639/917/5588/915/925/3560/916/30009/4063/114836/2625/926/27240/3702/5551/6775/54941/3824/4068/3575/2534/23180/6375/11126/6693/387357/7294/27040/975/51744/51176/28586/100/939/10384/940/3115/54923/255231/924/50852/3113/54900/117157/1880/1524/3117/2205/3821/972/60468/11119/3111/6504/3123/3109/9466/1235/3902/11118/3108/3122/4092/10892/118460/920/708/959/…
CC	GO:0120114	Sm-like protein family complex	79	0.542943563274081	1.91500813614909	3.00272384365527e-06	0.000162503342928666	0.000131680556783312	3151	tags=56%, list=27%, signal=41%	6638/10946/9733/10465/6625/6627/23020/10594/55692/25804/26121/1207/6636/96764/6633/25929/51747/11218/6631/6628/51631/50628/51690/56257/10291/51634/9129/27336/6626/23450/9128/6606/9410/8175/6607/24148/9879/10713/55015/10992/9343/54960/83443/55660
CC	GO:0000228	nuclear chromosome	147	0.465415539648329	1.73195558683606	2.99303226899126e-06	0.000162503342928666	0.000131680556783312	3679	tags=49%, list=32%, signal=34%	8607/142/79913/27339/5425/57820/10128/26747/10734/57634/56916/5393/23212/9031/5810/8295/4172/6117/83637/86/54107/5928/10111/23435/5557/25777/7507/10856/2073/29781/4176/3065/54108/6118/25942/3550/6605/10428/23310/22920/1660/7528/54617/9985/50485/10286/5883/11277/5422/3192/283899/55929/7329/29803/79595/5111/546/11052/23064/63979/4798/4175/8805/6839/9126/5426/4292/222229/1104/5356/8467/125476
MF	GO:0003682	chromatin binding	398	0.383983193558172	1.48027945231165	3.18465409983215e-06	0.000170900849424606	0.000138485268065235	3442	tags=42%, list=30%, signal=30%	4773/8320/4088/51176/1786/26053/142/6418/22806/6749/4869/1107/22880/9324/23598/4221/4302/55274/64710/9112/10155/11198/10734/328/22907/57634/23028/83746/56916/1911/4841/4204/2521/80335/26155/57727/54737/50809/27316/6601/7343/2624/7270/5428/6599/9575/1487/90780/4436/2308/86/22893/54107/6015/5928/6597/8409/23309/8888/6046/322/84181/27000/23636/91875/63977/7155/57492/2648/53615/23523/6472/10856/2962/…
CC	GO:0001650	fibrillar center	112	0.492181153494892	1.79154753800477	3.30212342138008e-06	0.000175728001407777	0.000142396831048285	2750	tags=41%, list=24%, signal=32%	283149/2091/10528/54496/64425/2272/9221/9533/6949/84245/84172/51602/26747/9020/54433/8731/51386/1736/4841/4092/84268/10892/55809/7343/9013/7270/92856/1936/6597/55339/55127/11340/9618/1875/80709/11262/4794/79840/63901/339230/9879/7013/7430/23160/8161/123169
BP	GO:0000462	maturation of SSU-rRNA from tricistronic rRNA transcript (SSU-rRNA, 5.8S rRNA, LSU-rRNA)	24	0.725283635906433	2.10762950983777	3.42162235517754e-06	0.000180582482315403	0.000146330539348002	2918	tags=88%, list=25%, signal=65%	65095/6223/6217/9790/9277/6202/5822/55720/23212/29777/55127/57050/90121/10607/84294/25983/55813/79954/23160/2068/25879
MF	GO:0008173	RNA methyltransferase activity	39	0.640203583030155	2.0405760010159	3.61881230186558e-06	0.000189424060325521	0.000153495092976455	2867	tags=69%, list=25%, signal=52%	2091/4839/260294/221078/6894/8731/55798/24140/9836/55006/339175/79828/387338/96764/54888/29063/25917/56257/155400/56339/10436/127253/27037/51106/64216/57721/117246
BP	GO:0031294	lymphocyte costimulation	41	0.620156405392717	1.99305083332242	3.81431460398342e-06	0.000198034252528765	0.000160472148850513	1343	tags=41%, list=12%, signal=37%	3932/22914/921/916/2534/1803/11126/6693/84433/975/940/1236/51293/126259/959/207/8764
BP	GO:0006968	cellular defense response	35	0.651649020909789	2.0314692090142	3.9990852678158e-06	0.000205952891292514	0.000166888821532958	753	tags=34%, list=7%, signal=32%	10219/3702/5551/10578/4068/6693/50852/1234/3823/1524/1232/1235
BP	GO:0002429	immune response-activating cell surface receptor signaling pathway	253	0.419555640663426	1.59936358285729	4.20328391773572e-06	0.000214737368789282	0.000174007105175485	1565	tags=26%, list=14%, signal=23%	3932/4773/8631/79037/7535/919/22914/28639/917/915/925/916/59338/2625/926/53347/3702/3824/868/4068/2534/23180/11126/387357/115352/7294/27040/5583/84433/975/5335/100/10384/940/3115/54923/9404/50852/596/54900/3823/8525/22954/1236/3821/259197/6188/11119/3123/8893/11118/57181/10892/27086/126259/3125/931/8891/3551/5295/1493/4208/974/973/25/29085
BP	GO:1903311	regulation of mRNA metabolic process	225	0.425571287414391	1.6149570996845	4.28566675100814e-06	0.000217208475174111	0.000176009504995455	3540	tags=47%, list=31%, signal=33%	7188/4691/79899/79068/55795/4869/10921/27339/8148/5394/8761/197135/6625/22827/26528/328/3178/678/340152/5725/5393/11338/79084/5936/2521/10250/9924/8570/23016/23404/29883/27316/57690/10949/26986/22868/708/79882/22916/29890/207/1207/23435/11340/10758/28960/9238/4848/91875/57060/1994/51594/10492/196513/23112/58517/27327/79048/65110/56915/26135/246175/25904/64783/56339/3182/8241/5073/3183/9667/1660/1…
CC	GO:0030532	small nuclear ribonucleoprotein complex	68	0.553146327996632	1.91228635601434	4.95350002956395e-06	0.000249079143218861	0.00020183511102641	3151	tags=56%, list=27%, signal=41%	6638/10946/9733/10465/6625/6627/23020/10594/55692/25804/26121/6636/96764/6633/51747/6631/6628/51631/50628/51690/56257/10291/51634/9129/27336/6626/23450/9128/9410/8175/24148/9879/10713/55015/10992/9343/83443/55660
CC	GO:0009295	nucleoid	32	0.658394803048629	2.0256039260221	5.14252486352931e-06	0.000254574913011614	0.000206288471881763	2715	tags=69%, list=24%, signal=53%	5442/6832/60528/10128/22907/9361/22868/55794/3313/5428/7284/6472/292/7416/7019/3028/7417/6742/51106/2926/64216/116447
CC	GO:0042645	mitochondrial nucleoid	32	0.658394803048629	2.0256039260221	5.14252486352931e-06	0.000254574913011614	0.000206288471881763	2715	tags=69%, list=24%, signal=53%	5442/6832/60528/10128/22907/9361/22868/55794/3313/5428/7284/6472/292/7416/7019/3028/7417/6742/51106/2926/64216/116447
BP	GO:0045954	positive regulation of natural killer cell mediated cytotoxicity	21	0.732605044924968	2.06933475439955	5.33960738237275e-06	0.000260923743288819	0.000211433089160142	763	tags=52%, list=7%, signal=49%	22914/10125/114836/3824/4068/11126/56253/3823/3821/259197/3902
BP	GO:0006302	double-strand break repair	196	0.438251886551179	1.65596714472341	5.35249144548e-06	0.000260923743288819	0.000211433089160142	4009	tags=52%, list=35%, signal=34%	8607/142/79913/27339/55274/64710/9112/472/4255/10519/57634/23028/56916/56893/2521/5980/8295/6601/55775/2547/64769/4172/6599/6117/4436/86/6597/10111/54780/7155/57492/25/84309/10856/2073/10039/545/4176/64110/79728/4968/27434/9274/23137/27336/2067/6118/6605/79840/55135/7157/7528/5423/25900/54617/9985/50485/113510/9025/6419/1653/5422/5889/55929/7405/26168/5591/23064/23126/605/63979/57599/1459/4175/23…
CC	GO:1904813	ficolin-1-rich granule lumen	117	-0.356031	-1.83954	5.5415478246153e-06	0.000268093366727222	0.000217242815835796	1881	tags=39%, list=16%, signal=33%	5683/978/10533/411/9961/178/226/51411/1508/5718/51646/3304/427/3303/6727/9861/5236/26578/51071/317/3614/7130/3417/7077/1509/55860/28988/10097/5594/6993/272/5836/10092/5265/2934/9535/823/55276/2799/51719/4318/240/116844/3101/1432/2992
CC	GO:0031093	platelet alpha granule lumen	44	-0.51015	-2.21452	5.61032764775532e-06	0.000269380092921545	0.000218285482519708	2344	tags=66%, list=20%, signal=53%	2162/7040/10490/5154/7450/51097/5054/87/6678/2621/226/5005/1950/5004/5196/54676/351/5473/2157/1191/2153/7076/5627/7057/22915/5265/83706/3082/5768
BP	GO:0045060	negative thymic T cell selection	11	0.84478202586776	2.0371184822426	5.77444245802038e-06	0.000275190966693419	0.000222994180075634	556	tags=55%, list=5%, signal=52%	7535/916/6693/940/1236/972
BP	GO:0002446	neutrophil mediated immunity	29	-0.611511	-2.36329	6.72611641613841e-06	0.000316469555755991	0.000256443261756218	2000	tags=52%, list=17%, signal=43%	6814/1991/171389/6868/9948/4615/6850/51135/6688/6845/6813/3684/57126/306/383
BP	GO:0007033	vacuole organization	182	-0.294606	-1.63328	6.73972119993967e-06	0.000316469555755991	0.000256443261756218	2574	tags=38%, list=22%, signal=30%	115201/23710/57192/79643/51606/440026/8723/5289/3920/84376/1200/3916/11337/65018/339122/55353/96459/7030/23256/10533/25782/411/79065/4647/55737/10043/55254/2896/5532/5868/5663/128866/112574/9927/203228/64422/22930/81876/27243/9821/29979/9554/25978/83452/5861/8987/23673/51542/537/1509/8804/137886/51510/55647/9896/8897/57533/55207/51382/2131/11345/90410/55858/157807/7879/5899/81631/55062/51100
BP	GO:0010927	cellular component assembly involved in morphogenesis	57	-0.466204	-2.10261	6.86085818874952e-06	0.000319806134258061	0.000259146975458261	1707	tags=33%, list=15%, signal=29%	6722/8837/9519/825/5573/9948/128637/928/10398/23315/5048/23405/7168/9896/5990/29766/7097/3267/4205
CC	GO:0015030	Cajal body	52	0.58480905890253	1.93244737808977	7.27359175531332e-06	0.000336588093836456	0.000272745820511978	3002	tags=58%, list=26%, signal=43%	4863/2091/55341/9221/22927/9733/55651/51602/114034/54433/1736/26121/96764/23524/84524/10208/6631/50628/3669/9129/25988/9128/55135/6606/6607/2130/9879/8161/9343/90806
BP	GO:0072593	reactive oxygen species metabolic process	163	-0.307867	-1.72554	7.61875265279239e-06	0.000350024132667138	0.000283633381606417	2008	tags=29%, list=17%, signal=25%	215/10935/65018/387/384/25824/1719/1182/140823/51/4129/2185/239/8837/3091/4353/378/329/5547/1536/83667/2358/5165/5580/6850/4689/875/8870/440503/11035/2539/7057/7099/3099/683/5873/51167/285590/1545/706/23408/3684/7295/240/3240/57126/1432/1647
BP	GO:0051052	regulation of DNA metabolic process	362	0.390461084748409	1.50178600824306	8.005065707941e-06	0.000365145354363652	0.00029588648887397	4009	tags=50%, list=35%, signal=33%	5588/30009/2625/23175/3575/3001/940/8607/55226/1676/142/4869/4216/79913/5394/4221/55274/6188/7203/253461/64710/10155/472/9466/4931/4255/1736/3399/3178/57634/23028/56916/56893/4204/4772/10575/2521/8295/54737/6601/4609/118460/64769/7270/4172/6599/56252/23560/54921/4436/207/86/54107/25970/6597/10111/117143/27000/54780/6874/3326/7155/57492/10574/2648/53615/25/84309/10856/1677/10919/2021/10039/545/576…
BP	GO:0000470	maturation of LSU-rRNA	21	0.72569186407802	2.04980760878523	9.16145849998983e-06	0.000414929602701667	0.000336227920761105	1484	tags=67%, list=13%, signal=58%	4736/4839/54680/6130/55651/8886/84549/285855/26156/10412/23560/23029/84154/11224
BP	GO:0050819	negative regulation of coagulation	28	-0.614308	-2.30203	9.72365251729193e-06	0.000437290457573424	0.000354347485359578	2327	tags=57%, list=20%, signal=46%	81542/5154/308/7056/5055/5054/2161/239/5270/928/5580/2811/5627/7035/7057/634
MF	GO:0008094	ATP-dependent activity, acting on DNA	88	0.513711111328965	1.83230518007054	1.00083383181416e-05	0.000446945793703864	0.000362171447714276	3978	tags=62%, list=35%, signal=41%	8607/1107/6832/22907/57634/56916/2547/4172/54921/4436/5928/6597/10111/5981/5378/84181/10146/7155/10856/4176/2071/10973/5884/9557/1660/2186/5985/54617/50485/6596/113510/51773/1653/5889/2068/5395/257218/546/23064/5984/2956/4175/23132/1108/170506/5965/4292/8467/9044/8458/1663/10847/399687/5983/2074
MF	GO:0008757	S-adenosylmethionine-dependent methyltransferase activity	89	0.516002909387603	1.84086442547812	1.0442013182355e-05	0.000459880663327716	0.000372652898761939	3453	tags=58%, list=30%, signal=41%	2091/1786/54496/4839/221078/6894/8731/55798/24140/3276/56950/55006/11091/339175/79828/387338/51603/64754/79813/96764/26040/54888/79918/54093/29063/10919/25917/56257/56339/3720/10436/1788/23463/10400/51451/27037/51106/23067/23378/64216/55870/83852/6419/57721/117246/64324/2145/64863/7799/6839/55170/55621
BP	GO:0002694	regulation of leukocyte activation	411	0.373529669681402	1.44203287099995	1.03717279448498e-05	0.000459880663327716	0.000372652898761939	2238	tags=29%, list=19%, signal=24%	3932/4773/51561/7535/914/6095/923/864/22914/10125/5588/921/916/30009/2625/27240/55423/201633/3824/868/6932/3575/2534/1803/6375/11126/6693/115352/27040/56253/84433/975/51176/100/939/940/3115/8379/6352/596/3113/22806/54900/1880/55795/3823/3117/1236/3821/55274/972/6188/3111/6504/3123/3109/472/9466/678/3902/10077/3108/51293/3707/3122/4092/57181/6601/10892/2547/9093/118460/920/126259/959/6599/3125/883…
MF	GO:0019003	GDP binding	52	-0.475151	-2.14162	1.1162443057728e-05	0.000488242201141447	0.000395634968073476	1610	tags=44%, list=14%, signal=38%	6729/5868/5869/57826/5862/23011/6009/5906/4893/5878/3845/2773/22931/58528/403/55207/10890/51762/5873/6016/7879/5899/11031
CC	GO:0034708	methyltransferase complex	79	0.526695381793193	1.85769941782504	1.16777745339362e-05	0.000507307946759979	0.000411084422548017	4032	tags=70%, list=35%, signal=46%	8607/23269/4221/3276/79084/80335/55006/54881/11091/26121/5931/29890/83732/5928/1207/91272/6636/6874/51230/6633/10856/6628/27043/3028/6878/64783/56339/3720/63925/23468/11108/23067/5252/22976/9734/3054/57721/26168/5929/6872/22823/124944/2145/64863/121536/8726/79872/30827/23411/125476/4234/26147/4591/10445/6632
BP	GO:2000563	positive regulation of CD4-positive, alpha-beta T cell proliferation	10	0.84449252781584	1.97056936704387	1.28849629954035e-05	0.000555968741139504	0.000450515491361334	221	tags=60%, list=2%, signal=59%	5588/916/6375/84433/975/940
CC	GO:0097525	spliceosomal snRNP complex	60	0.555502371245549	1.87667718453445	1.30724389780621e-05	0.00056027245177117	0.000454002896617119	3151	tags=58%, list=27%, signal=43%	6638/10946/9733/10465/6625/6627/23020/10594/55692/25804/26121/6636/6633/51747/6631/6628/51631/51690/10291/51634/9129/27336/6626/23450/9128/9410/8175/24148/9879/10713/55015/10992/9343/83443/55660
BP	GO:1903305	regulation of regulated secretory pathway	80	-0.394894	-1.88831	1.33103873211402e-05	0.000566667556218677	0.000459185011022634	2306	tags=36%, list=20%, signal=29%	164/3916/5880/6804/6814/4067/136/3071/5868/9545/22930/7784/1020/5906/64780/6850/5023/3566/134957/6688/6845/5873/634/2242/2268/27342/6813/3684/57126
BP	GO:0015850	organic hydroxy compound transport	152	-0.306761	-1.65415	1.41104772597983e-05	0.000593669460403604	0.00048106533491752	2902	tags=40%, list=25%, signal=30%	80208/7376/4481/6256/222642/5444/9885/114880/114882/151/11309/358/8714/2550/1645/114885/6804/7052/114876/154664/65018/9217/6721/10257/84947/89872/60/4129/1950/65010/83930/9218/1071/23673/6850/51542/114883/23446/3690/3949/5023/10162/1191/9123/2865/5562/5468/1588/4792/255738/57655/366/55207/5045/1861/133418/140/634/10802/3840/706
CC	GO:0005743	mitochondrial inner membrane	327	0.389733222545641	1.49781258995443	1.41305602852095e-05	0.000593669460403604	0.00048106533491752	4164	tags=53%, list=36%, signal=35%	117145/84277/55037/3945/93058/57048/65005/23107/54902/28973/25875/79064/64965/10131/64949/112724/6188/5832/293/4723/55750/79590/345778/400916/124995/64968/55186/740/26520/192286/51116/29078/65993/64432/10884/3313/54946/23203/25813/6183/9801/55967/283130/64951/115286/84311/11331/28982/10989/54460/51642/6687/7818/51073/92170/64981/54539/54148/5018/10939/116541/84545/63875/55735/6472/292/81034/1353/…
CC	GO:0030686	90S preribosome	19	0.737597345601832	2.03420020754051	1.63465530033146e-05	0.000682281617510897	0.000552870000442344	2209	tags=74%, list=19%, signal=60%	65095/55272/9790/27341/10199/5822/26155/26156/92856/134430/10885/55127/10607/55813
BP	GO:0022409	positive regulation of cell-cell adhesion	243	0.4112107053887	1.56084319735148	1.7030894824578e-05	0.000706229184089318	0.000572275317550413	2248	tags=31%, list=20%, signal=26%	3932/8631/51561/7535/923/864/22914/10125/5588/921/916/2625/55423/3575/2534/1803/6375/11126/6693/2113/84433/975/51176/100/939/940/3115/6352/3113/3117/1236/288/55274/972/6188/3111/6504/3123/3109/3108/3707/3122/4092/6601/10892/9093/3676/920/126259/959/6599/3125/3594/207/86/6597/6046/8764/57492/25/3112/648/3716/29851/961/3329/11221/10385/64926/942/1540/6605/5970/3105/2475/22920
BP	GO:0000387	spliceosomal snRNP assembly	35	0.628525194622604	1.9593823346544	1.79652447889793e-05	0.000740168085305947	0.000599776865077231	3067	tags=66%, list=27%, signal=48%	54496/27339/9733/10594/79084/25804/26121/1207/6636/96764/6633/25929/11218/6631/6628/50628/9129/6606/6607/24148/8161/7375/54960
BP	GO:0002283	neutrophil activation involved in immune response	17	-0.728708	-2.42848	1.85616455374599e-05	0.000750403650053573	0.000608071001312636	1089	tags=53%, list=9%, signal=48%	4615/6850/6688/6845/6813/3684/2207/57126/306
BP	GO:0000723	telomere maintenance	121	0.467301679989248	1.71468470259665	1.86837112994861e-05	0.000750403650053573	0.000608071001312636	3709	tags=54%, list=32%, signal=37%	5588/8607/55226/142/4216/79913/5394/55651/7203/152485/54433/328/472/1736/3178/10575/4609/2547/56252/6117/86/10111/5981/54780/3326/10574/10856/10039/545/7014/908/10576/23137/2067/65057/6118/55135/5073/3183/7157/7528/54617/50485/10694/7013/26272/8658/8550/5889/3192/283899/3184/5111/546/5591/4798/170506/2072/26354/64421/5609/125476/79677/197370/54552
BP	GO:0051047	positive regulation of secretion	186	-0.28654	-1.62892	1.86781989701644e-05	0.000750403650053573	0.000608071001312636	3202	tags=41%, list=28%, signal=30%	3625/7273/57512/1601/9525/55691/2867/8027/8529/8736/7376/201294/5864/9474/64083/27230/6934/358/7040/283/8723/2550/572/164/8398/3916/1535/6804/650/2850/65018/9536/6385/55737/6386/136/5532/5868/3091/5573/3624/94121/9545/22930/7784/27243/1020/8660/5715/6850/5321/4923/2181/5617/3566/5468/134957/1588/6845/7099/51762/5873/3717/10802/7251/7097/7879/2268/2182/3684/56729/5608/8754/57126/6279/5208
BP	GO:0034248	regulation of amide metabolic process	327	0.387858872658698	1.49060913719178	1.8607440804877e-05	0.000750403650053573	0.000608071001312636	3428	tags=43%, list=30%, signal=31%	274/55037/23521/3002/940/6134/51654/4691/23178/6352/55226/6191/55140/55239/55250/4869/23107/5813/9221/22927/8664/9669/3609/6169/6949/1938/10131/84881/197135/6188/29904/10128/6125/8893/3276/678/23173/2043/27335/1975/5936/29883/65981/57690/8994/26986/28969/83759/22868/8663/708/3646/22916/8667/6059/26995/10102/207/79828/92170/54956/4848/57409/1994/6472/25929/10492/23112/27327/29063/79048/60558/28536…
BP	GO:0031295	T cell costimulation	40	0.610896097205603	1.95315240691632	1.94074131864174e-05	0.000774598378802886	0.000627676600160712	1343	tags=40%, list=12%, signal=35%	3932/22914/921/916/2534/1803/11126/6693/84433/975/940/1236/126259/959/207/8764
BP	GO:0045055	regulated exocytosis	136	-0.320408	-1.7052	2.03748452467578e-05	0.000808160010843448	0.000654872436960191	1867	tags=32%, list=16%, signal=27%	10257/5294/4067/63908/136/5532/3071/5868/8773/5663/695/9342/9545/22930/7784/1020/5906/64780/6850/6809/5023/3566/8676/3055/80331/134957/6688/6845/7462/55207/10890/6854/5873/9341/634/2242/2268/27342/6813/3684/11031/57126/306
MF	GO:0003925	G protein activity	34	-0.548964	-2.21317	2.25825962213026e-05	0.000868350744086185	0.000703646505996289	2049	tags=59%, list=18%, signal=49%	53916/387/387496/5868/5869/57826/81876/5906/5861/4893/5878/3845/8766/55207/10890/5873/6016/7879/5899/998
BP	GO:0050854	regulation of antigen receptor-mediated signaling pathway	57	0.55700580140206	1.87681209340572	2.2467839292345e-05	0.000868350744086185	0.000703646505996289	2743	tags=51%, list=24%, signal=39%	3932/79037/53347/868/4068/11126/115352/5583/84433/975/100/9404/50852/8525/1236/6188/57181/10892/27086/29085/10385/933/930/1540/5970/3783/25865/7430/84174
BP	GO:0007004	telomere maintenance via telomerase	57	0.556748641570294	1.8759456021035	2.2467839292345e-05	0.000868350744086185	0.000703646505996289	2751	tags=54%, list=24%, signal=42%	5588/55226/4216/5394/55651/7203/54433/472/1736/3178/10575/6117/10111/5981/3326/10574/545/7014/908/10576/65057/55135/5073/3183/7157/10694/7013/26272/8658/8550/3192
BP	GO:0050671	positive regulation of lymphocyte proliferation	106	0.476402074689292	1.73080691422006	2.27082014191032e-05	0.000868350744086185	0.000703646505996289	1214	tags=27%, list=11%, signal=25%	4773/51561/7535/923/5588/916/6375/6693/115352/84433/975/100/940/3115/6352/596/3113/1880/972/6188/6504/3109/51293/57181/9093/126259/959/4282/3594
BP	GO:0043484	regulation of RNA splicing	136	0.453233366081263	1.67533425414189	2.26218050872805e-05	0.000868350744086185	0.000703646505996289	3490	tags=49%, list=30%, signal=35%	23076/4691/4869/22927/10921/27339/5394/6207/6625/22827/26528/3178/5725/11338/79084/5936/2521/10250/8295/81669/27316/3187/79026/708/29890/1207/117143/5295/57060/2648/1196/58517/65110/64783/10084/6231/23450/8241/8464/1655/2926/65109/91746/6733/3189/3192/6434/6314/6651/10137/10657/29896/27097/83443/23064/10521/1153/3185/4686/64863/7536/10181/10150/9130/10658/9967/10922
BP	GO:0002768	immune response-regulating cell surface receptor signaling pathway	274	0.402112028614578	1.53712318831487	2.2547299237483e-05	0.000868350744086185	0.000703646505996289	1565	tags=25%, list=14%, signal=22%	3932/4773/8631/79037/7535/919/22914/28639/917/5588/915/925/916/59338/2625/926/53347/3702/3824/868/4068/2534/23180/11126/387357/115352/7294/27040/5583/84433/975/5335/100/10384/940/3115/54923/9404/50852/596/54900/3823/8525/22954/1236/2205/3821/259197/6188/11119/3123/8893/11118/57181/10892/27086/126259/3125/931/3802/8891/3551/5295/1493/4208/974/973/25/29085
BP	GO:0006338	chromatin remodeling	403	0.377980001330582	1.45768920275889	2.42035703450115e-05	0.000920023810852638	0.000745518495088198	3919	tags=48%, list=34%, signal=33%	8320/2625/2091/1786/84678/8607/54496/80063/6418/6749/55795/4869/1107/22880/79913/10432/4221/9733/57602/55274/152485/9112/10155/11198/472/9252/3276/57634/23028/56950/56916/1911/4204/9031/26155/51535/11091/54737/50809/7862/6601/4609/64769/5931/29890/6599/6304/9575/86/22893/54107/65980/51504/6015/5928/6597/8888/6046/84181/79829/64754/79813/57492/26040/2648/53615/23523/11168/10075/57798/10856/648/540…
BP	GO:0035739	CD4-positive, alpha-beta T cell proliferation	18	0.744562279576932	2.01783109003466	2.49709664397305e-05	0.0009345781129888	0.000757312213139423	221	tags=39%, list=2%, signal=38%	5588/916/868/6375/84433/975/940
BP	GO:2000561	regulation of CD4-positive, alpha-beta T cell proliferation	18	0.744562279576932	2.01783109003466	2.49709664397305e-05	0.0009345781129888	0.000757312213139423	221	tags=39%, list=2%, signal=38%	5588/916/868/6375/84433/975/940
BP	GO:0000045	autophagosome assembly	87	-0.382017	-1.86323	2.50255022425751e-05	0.0009345781129888	0.000757312213139423	1988	tags=46%, list=17%, signal=38%	115201/23710/440026/8723/5289/11337/65018/339122/23256/10533/25782/79065/10043/55254/5868/5663/112574/9927/203228/64422/22930/81876/9821/29979/9554/83452/5861/8987/23673/1509/137886/8897/57533/11345/90410/7879/5899/81631/55062/51100
BP	GO:0032946	positive regulation of mononuclear cell proliferation	108	0.481970495005256	1.75106474382646	2.59312590379936e-05	0.000957321687226681	0.000775741904891682	1214	tags=28%, list=11%, signal=25%	4773/51561/7535/923/5588/916/6375/6693/115352/84433/975/100/940/3115/6352/596/3113/1880/972/6188/6480/6504/3109/51293/57181/9093/126259/959/4282/3594
BP	GO:0050867	positive regulation of cell activation	279	0.400067559698261	1.53139271113084	2.59343332117469e-05	0.000957321687226681	0.000775741904891682	1674	tags=26%, list=15%, signal=23%	3932/4773/51561/7535/914/923/864/22914/10125/5588/921/916/30009/2625/55423/3575/2534/1803/6375/11126/6693/115352/84433/975/51176/100/939/940/3115/6352/596/3113/1880/55795/3117/1236/55274/972/6188/3111/6504/3123/3109/3108/51293/3707/3122/57181/6601/10892/2547/9093/118460/920/126259/959/6599/3125/4282/3594/4436/207/86/6597/6046/8764/4208/57492/25/3112/648/29851
BP	GO:0033077	T cell differentiation in thymus	69	0.525384896176826	1.81600186054637	2.6848401680648e-05	0.000985367201911599	0.000798467892692472	1759	tags=36%, list=15%, signal=31%	7535/10125/917/915/64919/916/2625/3575/6693/84433/100/940/596/4775/1236/972/678/1235/3707/1021/9093/84524/25/648/29781
BP	GO:0045059	positive thymic T cell selection	12	0.809914344172762	1.99351838620738	3.0141690844316e-05	0.00109991335846744	0.00089128753197388	826	tags=58%, list=7%, signal=54%	7535/917/915/916/4775/972/3707
CC	GO:0042613	MHC class II protein complex	14	0.782866289768768	2.00611936126871	3.09970591322395e-05	0.00110664399720683	0.000896741538277608	1593	tags=79%, list=14%, signal=68%	3115/3113/3117/972/3111/3123/3109/3108/3122/3125/3112
BP	GO:0006022	aminoglycan metabolic process	76	-0.393096	-1.90172	3.09449126329063e-05	0.00110664399720683	0.000896741538277608	1466	tags=36%, list=13%, signal=31%	1950/6483/22856/10855/3700/3161/1118/7130/29940/9953/1213/9653/960/10678/6484/8692/1910/374907/8993/55790/2296/8509/8702/2131/2799/55454/9334
MF	GO:0043021	ribonucleoprotein complex binding	131	0.460517963611913	1.69939030601615	3.10193040244319e-05	0.00110664399720683	0.000896741538277608	3454	tags=51%, list=30%, signal=36%	55037/54496/8225/4869/23107/3921/22927/25875/79064/1938/10465/4931/27335/6176/26121/8663/708/80155/6730/23560/6059/10146/27000/91875/5018/7155/25929/56919/10430/6628/6731/50628/79048/60558/26135/90850/10084/3954/51042/6626/4706/2475/92609/23468/51119/1660/83939/5499/23420/24148/1655/79612/9775/3192/1965/8260/9793/4528/29789/54915/11052/10521/10600/51204/64135/92399/27044
BP	GO:0051648	vesicle localization	150	-0.30145	-1.62703	3.06680568128375e-05	0.00110664399720683	0.000896741538277608	2306	tags=35%, list=20%, signal=28%	164/55773/81565/26286/27095/8867/65018/1499/10640/5294/10652/126003/6385/1785/4647/6386/6517/8773/5663/9342/8120/26052/27243/1020/83930/10239/8195/58485/122553/5861/5048/59349/1176/282991/8766/3985/10987/553115/10540/6854/1861/5873/3799/5728/51128/7251/7879/2647/10079/55062/54536/8825
BP	GO:0006898	receptor-mediated endocytosis	173	-0.289234	-1.5971	3.54470701380904e-05	0.00125758327723247	0.00101905144326814	1466	tags=23%, list=13%, signal=20%	1950/11006/23011/3161/26052/163/58191/2966/8685/3643/928/8650/6850/143458/1213/79890/10487/3690/57720/5534/3949/55681/1191/2209/23317/409/255738/3092/5291/4043/634/133/4734/5899/27342/3684/11031/967/2207/10211
CC	GO:0070603	SWI/SNF superfamily-type complex	83	0.505718027203124	1.79575185542717	3.68360271305101e-05	0.00129964016163225	0.00105313119728751	3997	tags=63%, list=35%, signal=41%	64919/8607/1107/79913/55274/9112/57634/9031/8295/6601/5931/6599/86/54107/65980/53335/5928/6597/57492/53615/10856/3065/54108/9274/6605/10428/9188/9219/26039/7528/2186/54617/51773/9437/57459/283899/55929/124944/605/4798/29117/1108/5977/8467/10042/125476/6603/10847/54815/10445/2074/10263
BP	GO:0006260	DNA replication	192	0.416710601621738	1.57200575375054	3.90313196947572e-05	0.00136531089731581	0.00110634585049607	3679	tags=49%, list=32%, signal=34%	23175/8607/5442/142/6418/6749/5813/79913/5425/253461/64710/11198/3399/5980/9093/57418/64769/5931/7270/4172/5428/6117/23560/51455/54921/86/54107/5928/10111/5981/5557/27000/3978/10856/25842/83743/10919/2021/545/57695/4673/7014/4176/54108/5930/64061/3159/6118/25942/92675/63901/5884/6742/7157/1660/7528/5423/84897/5985/6240/54617/50485/10926/7013/11277/23244/6419/1877/116447/5422/11124/283899/246243/1…
BP	GO:0007159	leukocyte cell-cell adhesion	312	0.389555963625678	1.49556558363938	3.91249442857491e-05	0.00136531089731581	0.00110634585049607	1748	tags=26%, list=15%, signal=23%	3932/8631/51561/7535/923/864/22914/10125/5588/921/916/30009/2625/55423/201633/3695/868/3575/2534/1803/6375/11126/6693/56253/2113/84433/975/51176/100/939/940/3115/8379/6352/3113/54900/1524/3117/1236/55274/972/6188/3111/6504/3123/3109/3902/10077/3108/3707/3122/4092/445/6601/10892/9093/3676/920/126259/959/6599/3125/5465/3594/4907/207/86/6597/6046/8764/1493/23513/57492/84524/25/430/3112/648/29851/368…
BP	GO:0030195	negative regulation of blood coagulation	27	-0.607601	-2.24695	4.02639654231955e-05	0.00138986855779744	0.00112624554207926	2327	tags=56%, list=20%, signal=44%	81542/5154/7056/5055/5054/2161/239/5270/928/5580/2811/5627/7035/7057/634
BP	GO:1900047	negative regulation of hemostasis	27	-0.607601	-2.24695	4.02639654231955e-05	0.00138986855779744	0.00112624554207926	2327	tags=56%, list=20%, signal=44%	81542/5154/7056/5055/5054/2161/239/5270/928/5580/2811/5627/7035/7057/634
BP	GO:0006278	RNA-templated DNA biosynthetic process	59	0.545430563424962	1.83448507718564	4.31929082144002e-05	0.00148295651536107	0.00120167706158456	2751	tags=53%, list=24%, signal=40%	5588/55226/4216/5394/55651/7203/54433/472/1736/3178/10575/6117/10111/5981/3326/10574/545/7014/908/10576/65057/55135/5073/3183/7157/10694/7013/26272/8658/8550/3192
MF	GO:0051015	actin filament binding	128	-0.318778	-1.70161	4.5917247998323e-05	0.00156806174180369	0.00127063997275404	1976	tags=35%, list=17%, signal=29%	6710/2317/87/22885/55201/7094/8826/832/10634/4647/3936/10093/8727/3059/9948/1072/10109/91624/23603/1265/7170/10095/64780/10096/5756/201191/4082/7464/1495/6840/7168/28988/10097/829/10552/10094/3092/830/10092/7171/2934/4651/822/9050/8522
CC	GO:0030670	phagocytic vesicle membrane	67	-0.401571	-1.91665	4.65039076368618e-05	0.00157964869238829	0.00128002917101239	2537	tags=45%, list=22%, signal=35%	6892/57192/5289/3920/3916/1535/5880/339122/9114/1785/5868/8773/4952/1536/7096/9554/55198/6556/55647/8992/6845/10890/51762/9341/7097/7879/11031/26253/10981/306
BP	GO:0032204	regulation of telomere maintenance	86	0.495514797530716	1.76252375927905	4.96255637672646e-05	0.00167676640326853	0.00135872610125243	3709	tags=57%, list=32%, signal=39%	5588/8607/55226/142/4216/79913/5394/7203/472/1736/3178/10575/4609/56252/86/10111/54780/10574/10856/545/7014/908/10576/23137/2067/65057/5073/3183/7157/7528/54617/10694/7013/26272/8658/8550/3192/283899/3184/546/4798/170506/2072/26354/5609/125476/79677/197370/54552
CC	GO:0005684	U2-type spliceosomal complex	86	0.495165694506214	1.76128201558505	5.02270784319718e-05	0.00168815854140301	0.00136795743806966	3226	tags=51%, list=28%, signal=37%	10450/27339/6638/10946/6625/6627/23020/10594/11338/55692/25804/26121/7737/6636/23524/6633/51747/6631/6628/51631/51690/10291/51634/151903/9129/27336/3550/23450/9128/9716/9410/8175/24148/9879/10286/51645/9775/55015/10992/9343/1665/83443/55660/55110
BP	GO:0030100	regulation of endocytosis	198	-0.277	-1.53096	5.20499509245668e-05	0.00174026694557216	0.00141018219203731	1684	tags=27%, list=15%, signal=23%	6386/23327/60/5770/9765/5532/3071/5869/695/1950/64422/23011/1265/3643/29934/2358/8650/55198/11252/6850/6556/79890/3690/146722/5534/79772/2212/1191/2209/3055/6093/409/255738/3092/10461/5291/1861/4043/5873/5359/7251/7097/2268/140885/8291/998/27342/11031/967/2207/57126/10211/8724
BP	GO:1903313	positive regulation of mRNA metabolic process	114	0.465447059928689	1.69903023316193	5.30185570758914e-05	0.0017634192994096	0.00142894312820769	3685	tags=54%, list=32%, signal=37%	4691/79899/79068/27339/5394/197135/6625/26528/678/340152/5393/79084/9924/8570/23016/23404/29883/27316/57690/26986/22916/1207/23435/11340/28960/4848/91875/1994/10492/196513/23112/27327/65110/56915/246175/25904/56339/5073/1660/65109/3192/6434/3184/57721/29896/54915/9698/1153/55095/4686/373863/5436/170506/7832/10658/9967/4292/51441/4076/55802/201626
BP	GO:0006401	RNA catabolic process	228	0.408030859974008	1.54908641309752	5.85049638065005e-05	0.00193581709258193	0.00156864140754162	3685	tags=50%, list=32%, signal=35%	7188/79899/79068/55795/4869/79621/10921/8148/5394/115752/8761/197135/6832/23708/60528/10128/328/472/55149/1736/678/340152/5393/2521/80335/9924/8570/23016/23404/29883/57690/10949/26986/25804/118460/22868/79882/3646/51154/22916/207/23435/11340/10758/28960/9238/4848/91875/57060/1994/51594/54888/10492/196513/23112/27327/79048/65110/56915/51690/26135/3669/246175/22882/25904/56339/3182/5511/84186/8241/…
BP	GO:0032200	telomere organization	125	0.457545341125371	1.68107140151079	6.47423632714765e-05	0.00213115841160644	0.00172693140446326	3709	tags=53%, list=32%, signal=36%	5588/8607/55226/142/4216/79913/5394/55651/7203/152485/54433/328/472/1736/3178/10575/4609/2547/56252/6117/86/10111/5981/54780/3326/10574/10856/10039/545/7014/908/10576/23137/2067/65057/6118/55135/5073/3183/7157/7528/54617/50485/10694/7013/26272/8658/8550/5889/3192/283899/3184/5111/546/5591/4798/2145/170506/2072/26354/64421/5609/125476/79677/197370/54552
CC	GO:0016607	nuclear speck	310	0.385008230333117	1.47726122098605	6.73894584956471e-05	0.00220691836899078	0.00178832160844589	2994	tags=38%, list=26%, signal=29%	149628/53347/26051/113246/10450/9404/9984/79068/4869/8525/22927/80764/10921/10432/27339/10946/9733/57602/55893/10915/10465/29107/6625/114034/9904/328/6627/84441/57634/199746/10594/6835/348995/4841/11338/5936/10250/50809/29883/81669/83759/26121/56731/79882/7737/1609/29890/56252/55105/11273/6015/57109/6046/322/23435/4208/23524/55735/1196/51747/10454/6446/23774/58517/51631/10919/199870/25776/64783/1…
BP	GO:1903034	regulation of response to wounding	104	-0.332964	-1.64287	6.85197931886957e-05	0.00223248673113781	0.00180904029707641	2214	tags=32%, list=19%, signal=26%	1398/5154/2281/7056/6774/3480/5055/5054/22875/51330/2161/2896/239/4638/5270/10855/928/5580/2811/83999/6484/5627/7035/7057/4756/22915/3586/84034/58189/5728/634/301/240
MF	GO:0035325	Toll-like receptor binding	12	-0.764442	-2.27863	7.19231321474811e-05	0.00231310162938669	0.00187436458207345	1155	tags=58%, list=10%, signal=53%	7096/4615/6850/23643/54472/7097/6279
MF	GO:0030414	peptidase inhibitor activity	76	-0.378579	-1.83149	7.20806802768481e-05	0.00231310162938669	0.00187436458207345	1650	tags=36%, list=14%, signal=31%	831/1475/646424/5273/5270/6590/5271/3700/10653/351/332/114769/7077/1293/7076/6093/5627/4057/7035/7057/5265/5045/8530/2597/58189/4671/1992
BP	GO:1905037	autophagosome organization	93	-0.349228	-1.71818	7.19007647137444e-05	0.00231310162938669	0.00187436458207345	1988	tags=48%, list=17%, signal=40%	84971/80208/29978/9474/8408/115201/23710/440026/8723/5289/11337/65018/339122/23256/10533/25782/79065/10043/55254/5868/5663/112574/9927/203228/64422/22930/81876/9821/29979/9554/83452/5861/8987/23673/1509/137886/8897/57533/11345/90410/7879/5899/81631/55062/51100
BP	GO:0043312	neutrophil degranulation	12	-0.764032	-2.27741	7.39634709550921e-05	0.00236165362759609	0.00191370749060649	959	tags=58%, list=8%, signal=54%	6850/6688/6845/6813/3684/57126/306
MF	GO:0004866	endopeptidase inhibitor activity	75	-0.380914	-1.82392	7.56046154005006e-05	0.00240204514401789	0.00194643775495607	1650	tags=36%, list=14%, signal=31%	831/1475/646424/5273/5270/6590/5271/3700/10653/351/332/114769/7077/1293/7076/6093/5627/4057/7035/7057/5265/5045/8530/2597/58189/4671/1992
BP	GO:0000959	mitochondrial RNA metabolic process	37	0.601334797415489	1.8950529303985	7.7170699499264e-05	0.00243126055584137	0.00197011173991069	2662	tags=62%, list=23%, signal=48%	51654/5442/57505/84881/80324/6832/60528/10128/55149/400916/55006/54802/22868/79828/9238/51067/7019/3028/57215/51106/2926/64216/79675
BP	GO:0070665	positive regulation of leukocyte proliferation	118	0.450646907203228	1.64823532728474	7.7285608023144e-05	0.00243126055584137	0.00197011173991069	1214	tags=25%, list=11%, signal=23%	4773/51561/7535/923/5588/916/6375/6693/115352/84433/975/100/940/3115/6352/596/3113/1880/972/6188/6480/6504/3109/51293/57181/9093/126259/959/4282/3594
BP	GO:0042119	neutrophil activation	33	-0.538336	-2.15819	7.89247681816479e-05	0.00247065475298041	0.00200203385129505	1266	tags=42%, list=11%, signal=38%	2896/3606/4615/5580/6850/6688/6845/6813/301/3684/2207/57126/8807/306
BP	GO:0010833	telomere maintenance via telomere lengthening	65	0.530969474495492	1.8170173424378	7.94064006329691e-05	0.00247360621679093	0.00200442549685071	2751	tags=49%, list=24%, signal=38%	5588/55226/142/4216/5394/55651/7203/54433/472/1736/3178/10575/6117/10111/5981/3326/10574/545/7014/908/10576/65057/55135/5073/3183/7157/10694/7013/26272/8658/8550/3192
BP	GO:0002715	regulation of natural killer cell mediated immunity	39	0.59545524458907	1.89794576911994	8.3279883590675e-05	0.00256920452468623	0.00208189121653576	763	tags=36%, list=7%, signal=34%	22914/10125/10225/114836/3824/4068/3820/11126/56253/117157/3823/3821/259197/3902
BP	GO:0045739	positive regulation of DNA repair	91	0.484263433762981	1.73464759768042	8.32227200389964e-05	0.00256920452468623	0.00208189121653576	3978	tags=52%, list=35%, signal=34%	8607/142/79913/55274/6188/10155/4255/57634/2521/8295/6601/64769/6599/86/6597/7155/57492/10856/10039/9274/6605/55135/1660/7528/54617/113510/9025/6419/283899/55929/5111/5591/605/57599/4798/29117/5977/23411/7334/125476/80314/23347/1663/6603/9643/10445/2074
BP	GO:0006402	mRNA catabolic process	189	0.411779378663726	1.55158803499644	9.01745790083407e-05	0.002768532988208	0.00224341209719131	3540	tags=49%, list=31%, signal=34%	7188/79899/79068/55795/4869/10921/8148/5394/8761/197135/6832/23708/328/472/55149/678/340152/5393/2521/9924/8570/23016/23404/29883/57690/10949/26986/25804/118460/22868/79882/3646/51154/22916/207/23435/11340/10758/28960/9238/4848/91875/57060/1994/51594/10492/196513/23112/27327/79048/65110/56915/51690/26135/246175/22882/25904/56339/3182/84186/8241/5073/3183/1660/1655/79675/65109/9775/3192/6741/3184/…
BP	GO:0048771	tissue remodeling	98	-0.3325	-1.66251	9.52983724983268e-05	0.00291184405155175	0.00235954066583618	2403	tags=41%, list=21%, signal=33%	4853/9474/6522/645811/7040/1200/7107/4323/5880/7037/4286/9770/1499/4763/4193/2355/56834/2185/55636/3091/3953/182/9545/64114/3606/29887/861/6850/875/3690/7076/6093/5468/2296/3516/2131/823/634/2034/7879
BP	GO:0002396	MHC protein complex assembly	18	0.716009644597026	1.94045086792939	0.000106678313128924	0.00322866212152278	0.00261626633744968	2643	tags=78%, list=23%, signal=60%	3115/3113/3117/3111/3123/3109/3108/3122/3125/55080/3112/3105/2923/3119
BP	GO:0002501	peptide antigen assembly with MHC protein complex	18	0.716009644597026	1.94045086792939	0.000106678313128924	0.00322866212152278	0.00261626633744968	2643	tags=78%, list=23%, signal=60%	3115/3113/3117/3111/3123/3109/3108/3122/3125/55080/3112/3105/2923/3119
BP	GO:0007229	integrin-mediated signaling pathway	70	-0.379698	-1.81614	0.000108606449414875	0.00327151314133675	0.00265098959942168	1058	tags=31%, list=9%, signal=29%	84695/7791/6850/3915/102/3611/3690/1495/3674/3679/3987/7076/3055/83706/683/634/2268/998/3684/967/8754/57126
BP	GO:0002399	MHC class II protein complex assembly	13	0.77516352752962	1.93902609462132	0.000114145052763539	0.00336770124997854	0.0027289332495252	1593	tags=77%, list=14%, signal=66%	3115/3113/3117/3111/3123/3109/3108/3122/3125/3112
BP	GO:0002503	peptide antigen assembly with MHC class II protein complex	13	0.77516352752962	1.93902609462132	0.000114145052763539	0.00336770124997854	0.0027289332495252	1593	tags=77%, list=14%, signal=66%	3115/3113/3117/3111/3123/3109/3108/3122/3125/3112
CC	GO:0000314	organellar small ribosomal subunit	32	0.608811427698603	1.87305673198384	0.000113456216164694	0.00336770124997854	0.0027289332495252	2046	tags=50%, list=18%, signal=41%	55037/23107/28973/64965/64949/64968/51116/65993/64432/6183/64951/54460/7818/51373/51650/60488
CC	GO:0005763	mitochondrial small ribosomal subunit	32	0.608811427698603	1.87305673198384	0.000113456216164694	0.00336770124997854	0.0027289332495252	2046	tags=50%, list=18%, signal=41%	55037/23107/28973/64965/64949/64968/51116/65993/64432/6183/64951/54460/7818/51373/51650/60488
MF	GO:0003724	RNA helicase activity	55	0.545657734345037	1.82129914066242	0.000114436450241989	0.00336770124997854	0.0027289332495252	2699	tags=53%, list=23%, signal=41%	57062/54606/51202/6832/8886/55661/23020/22907/1973/57696/55794/55308/79039/10146/90957/56919/11218/79009/60625/9188/9785/9716/1974/1660/9879/1655/51428/1653/9775
CC	GO:0030687	preribosome, large subunit precursor	16	0.720592103374447	1.89995612839365	0.000120142485243722	0.00351940326039637	0.00285186121418705	1975	tags=69%, list=17%, signal=57%	23195/84549/23212/26155/56342/10412/51154/51388/54663/10969/80135
[truncated: 516 more rows]

## Sheet: GZMM.kegggsea
ID	Description	setSize	enrichmentScore	NES	pvalue	p.adjust	qvalue	rank	leading_edge	core_enrichment
[truncated: 54 more rows]

## Sheet: KCNA3.gogsea
ONTOLOGY	ID	Description	setSize	enrichmentScore	NES	pvalue	p.adjust	qvalue	rank	leading_edge	core_enrichment
[truncated: 687 more rows]

## Sheet: KCNA3.kegggsea
ID	Description	setSize	enrichmentScore	NES	pvalue	p.adjust	qvalue	rank	leading_edge	core_enrichment
[truncated: 41 more rows]

[truncated: 2 more sheets: NCL.gogsea, NCL.kegggsea]
